# Supplementary material for: The microbiomes of blowflies and houseflies as bacterial transmission reservoirs
Source: Sci Rep. 2017 Nov 24;7:16324. doi: 10.1038/s41598-017-16353-x (PMC5701178; doi:10.1038/s41598-017-16353-x)
Supplement: Supplementary file 2 — Supplementary Table S2 [file 41598_2017_16353_MOESM2_ESM.xlsx]

## Sheet: Sheet1
Sample ID	Sequencing_ID	Species	Gender	Country	Location	GPS	Total reads	# reads after filtering	#assigned reads - rapsearch2	#assigned reads - dbassign	#assigned reads - specI	Read length	Bit-score
AJ07	SGP_1592.rapnr	Chrysomya megacephala	NA	Singapore	NTU campus inside canteen	1°20'39"N 103°40'48"E	91798492	47507208	916083	439374	69	251	123
AJ08	SGP_1593.rapnr	Chrysomya megacephala	NA				58671476	29793754	841598	195621	26	251	123
AJ10	SGP_1595.rapnr	Chrysomya megacephala	NA				134538604	66667762	2639005	1535098	203	251	123
AJ63	SGP_AJ63.rapnr	Chrysomya megacephala	M		NTU campus outside canteen		36519808	14965934	2189558	1550762	47	151	74
AJ64	SGP_AJ64.rapnr	Chrysomya megacephala	F		NTU campus		33262766	12035060	612679	506298	31	151	74
AJ65	SGP_AJ65.rapnr	Chrysomya megacephala	F				44196778	17151346	1649989	1429401	127	151	74
AJ66	SGP_AJ66.rapnr	Chrysomya megacephala	F				40605358	15192782	1078563	1011920	89	151	74
AJ67	SGP_AJ67.rapnr	Chrysomya megacephala	F				35751562	14588326	1825744	1619726	105	151	74
AJ68	SGP_AJ68.rapnr	Chrysomya megacephala	F				19831292	8102714	1441032	923909	24	151	74
AJ69	SGP_AJ69.rapnr	Chrysomya megacephala	NA				21825172	8162304	535256	420658	39	151	74
AJ72	SGP_AJ72.rapnr	Chrysomya megacephala	NA				21692158	7835906	387391	353419	31	151	74
AJ84	SGP_AJ84.rapnr	Chrysomya megacephala	NA				21896024	8330454	583599	464120	41	151	74
AJ85	SGP_AJ85.rapnr	Chrysomya megacephala	NA				20282512	7623276	352676	153016	1	151	74
AJ88	SGP_AJ88.rapnr	Chrysomya megacephala	F				37876172	12982596	126608	10500	0	151	74
AJ89	SGP_AJ89.rapnr	Chrysomya megacephala	F				46045234	16260190	451902	220428	18	151	74
AJ90	SGP_AJ90.rapnr	Chrysomya megacephala	M				34550876	12261212	642607	355732	21	151	74
AJ131	BRA_AJ131.rapnr	Chrysomya megacephala	F	Brazil	Farm - lake	22°40'53"S 46°55'38"W	31271930	10338142	706237	480295	48	151	74
AJ135	BRA_AJ135.rapnr	Chrysomya megacephala	F				30476750	10979806	1565410	1207292	113	151	74
AJ139	BRA_AJ139.rapnr	Chrysomya megacephala	F				30733888	15201612	5787850	4135779	198	151	74
AJ140	BRA_AJ140.rapnr	Chrysomya megacephala	F				35339168	13519158	2356272	2194643	221	151	74
AJ141	BRA_AJ141.rapnr	Chrysomya megacephala	F				29423024	11047040	911272	130701	6	151	74
AJ142	BRA_AJ142.rapnr	Chrysomya megacephala	F				30291796	10890306	929066	454401	42	151	74
AJ144	BRA_AJ144.rapnr	Chrysomya megacephala	F				26424336	9963884	1415156	873659	79	151	74
AJ145	BRA_AJ145.rapnr	Chrysomya megacephala	F				30840272	10052504	365877	316399	31	151	74
GL03	BRA_122.rapnr	Chrysomya megacephala	F		Market	22°50'39"S, 47°05'47"W	77985614	27211614	2719622	850391	13	101	50
GL06	BRA_123.rapnr	Chrysomya megacephala	F				63751202	20164722	419285	205683	9	101	50
GL07	BRA_124.rapnr	Chrysomya megacephala	F				77271694	25675964	2346269	621799	7	101	50
GL09	BRA_125.rapnr	Chrysomya megacephala	F				73158112	26938776	3275608	509037	23	101	50
GL02	BRA_131.rapnr	Chrysomya megacephala	M				90331130	27243888	1291086	780697	15	101	50
GL04	BRA_132.rapnr	Chrysomya megacephala	M				90807100	26686802	648379	264034	7	101	50
GL05	BRA_137.rapnr	Chrysomya megacephala	F				74214602	21760726	1023753	318237	0	101	50
GL08	BRA_138.rapnr	Chrysomya megacephala	M				72837024	21249860	222907	84322	0	101	50
A309	BRA_158.rapnr	Chrysomya megacephala	F				78926828	33993362	3196426	1551035	86	101	50
A310	BRA_130.rapnr	Chrysomya megacephala	F				85076816	29527290	3566155	2046107	175	101	50
GL33	BRA_133.rapnr	Chrysomya megacephala	F		Hospital	22°49’38’’S, 47°03’49’’W	89012208	28015090	3100187	2084068	108	101	50
GL34	BRA_134.rapnr	Chrysomya megacephala	F				81760088	24247874	289225	232720	14	101	50
GL36	BRA_135.rapnr	Chrysomya megacephala	F				74459026	28278644	5591547	2128492	68	101	50
GL37	BRA_136.rapnr	Chrysomya megacephala	F				70976698	23584800	3363302	2217211	28	101	50
GL38	BRA_161.rapnr	Chrysomya megacephala	M				60506734	20509484	1610306	754886	35	101	50
GL39	BRA_162.rapnr	Chrysomya megacephala	F				68359092	23270220	2155950	1524293	96	101	50
GL15	BRA_127.rapnr	Chrysomya megacephala	F		Garbage	22°54'57"S, 47°08'50"W	85857332	25635074	148274	80551	4	101	50
GL17	BRA_128.rapnr	Chrysomya megacephala	F				83137296	26686034	539054	376394	19	101	50
GL25	BRA_129.rapnr	Chrysomya megacephala	M				68492936	21443028	244658	171961	7	101	50
GL16	BRA_139.rapnr	Chrysomya megacephala	F				73324014	21333852	429243	240815	10	101	50
GL19	BRA_140.rapnr	Chrysomya megacephala	F				77573676	23892146	2198339	1110480	46	101	50
GL20	BRA_141.rapnr	Chrysomya megacephala	F				76016030	24662496	2436400	2360921	159	101	50
GL21	BRA_142.rapnr	Chrysomya megacephala	M				66402848	20881852	1071057	394688	21	101	50
GL22	BRA_143.rapnr	Chrysomya megacephala	M				64652050	19265236	199416	108997	4	101	50
GL23	BRA_144.rapnr	Chrysomya megacephala	M				80511740	25378430	2186701	936660	34	101	50
GL27	BRA_145.rapnr	Chrysomya megacephala	F				66582880	19603196	1553704	930607	50	101	50
GL28	BRA_146.rapnr	Chrysomya megacephala	F				61719038	17864538	204100	86895	3	101	50
GL29	BRA_147.rapnr	Chrysomya megacephala	F				81998648	24338548	103824	58485	2	101	50
GL30	BRA_148.rapnr	Chrysomya megacephala	F				69810576	20823188	838614	339338	10	101	50
GL24	BRA_149.rapnr	Chrysomya megacephala	M				75902294	21717966	536799	487333	30	101	50
GL26	BRA_150.rapnr	Chrysomya megacephala	M				73729966	22506362	576762	433288	25	101	50
GL57	AMA_GL57.rapnr	Chrysomya megacephala	NA		Amazon - campus reserve	3°5'47"S, 59°59'24"W	89853402	44570544	1493850	398247	30	151	74
GL58	AMA_GL58.rapnr	Chrysomya megacephala	NA				97217708	47366390	1275714	295906	22	151	74
GL59	AMA_GL59.rapnr	Chrysomya megacephala	NA				150731324	73351036	4667046	516175	23	151	74
GL60	AMA_GL60.rapnr	Chrysomya megacephala	NA				71937650	25494220	141458	37592	2	151	74
GL61	AMA_GL61.rapnr	Chrysomya megacephala	NA				81101696	26058360	577061	123625	4	151	74
GL62	AMA_GL62.rapnr	Chrysomya megacephala	NA				96987302	38708826	2145267	1161603	104	151	74
GL64	AMA_GL64.rapnr	Chrysomya megacephala	NA				110461608	68244628	3776112	2002039	95	151	74
Lab_Pool	Cmeg_3469	Chrysomya megacephala	F		Lab strain - Pool of 98 individuals	22°49’06’’S, 47°03’52’’W	361185912	151795918	762272	584089	100	101	50
Total							4338767342	1611434260	93237162	50392852	3098
AJ02	SGP_1587.rapnr	Musca domestica	F	Singapore	NTU campus inside canteen	1°20'39"N 103°40'48"E	95926690	65255478	38885	11795	3	251	123
AJ03	SGP_1588.rapnr	Musca domestica	M				79638560	54737016	8601	10732	2	251	123
AJ04	SGP_1589.rapnr	Musca domestica	M				61723114	48556738	30478	6222	1	251	123
AJ05	SGP_1590.rapnr	Musca domestica	F				104727930	70228340	84273	67081	5	251	123
AJ11	SGP_1596.rapnr	Musca domestica	M				244674274	169402978	29784	21510	6	251	123
AJ94	BRA_AJ94.rapnr	Musca domestica	NA	Brazil	Farm - pasture	22°41'5"S 46°55'34"W	46338440	24144684	235334	87708	1	151	74
AJ97	BRA_AJ97.rapnr	Musca domestica	NA				41959552	21930854	230346	83594	2	151	74
AJ98	BRA_AJ98.rapnr	Musca domestica	NA				30804002	16465072	384163	179468	3	151	74
AJ99	BRA_AJ99.rapnr	Musca domestica	NA				36004218	18965148	293724	117846	2	151	74
AJ100	BRA_AJ100.rapnr	Musca domestica	NA				64760846	34831820	806705	321302	10	151	74
AJ101	BRA_AJ101.rapnr	Musca domestica	NA				39224856	20196736	388063	183928	3	151	74
AJ102	BRA_AJ102.rapnr	Musca domestica	NA				26997212	14507604	442977	164574	2	151	74
AJ106	BRA_AJ106.rapnr	Musca domestica	NA				34091638	18071904	142168	55604	1	151	74
AJ109	BRA_AJ109.rapnr	Musca domestica	NA				38381324	20146418	386747	135511	1	151	74
AJ110	BRA_AJ110.rapnr	Musca domestica	NA				35548978	18562452	204653	156331	1	151	74
AJ125	BRA_AJ125.rapnr	Musca domestica	F		Farm - lake	22°40'53"S 46°55'38"W	36051702	18741382	230863	102202	1	151	74
AJ129	BRA_AJ129.rapnr	Musca domestica	F				30061858	16725208	494092	339355	4	151	74
AJ147	BRA_AJ147.rapnr	Musca domestica	F		Food Market	22°50'39"S 47°5'44"W	23188986	14836158	2271028	394132	3	151	74
AJ148	BRA_AJ148.rapnr	Musca domestica	F				39025070	21568930	502168	197727	2	151	74
AJ149	BRA_AJ149.rapnr	Musca domestica	F				36404408	19850228	87076	7000	0	151	74
AJ150	BRA_AJ150.rapnr	Musca domestica	F				23997930	13615926	193388	67552	0	151	74
AJ151	BRA_AJ151.rapnr	Musca domestica	F				35251014	22119952	2243371	610376	20	151	74
AJ152	BRA_AJ152.rapnr	Musca domestica	F				33930766	19412656	199452	40773	0	151	74
AJ153	BRA_AJ153.rapnr	Musca domestica	M				33486204	19027478	467170	231954	2	151	74
AJ154	BRA_AJ154.rapnr	Musca domestica	F				23726306	14075964	1506574	722875	12	151	74
AJ155	BRA_AJ155.rapnr	Musca domestica	F				37358994	25215950	12998	2740	0	151	74
AJ156	BRA_AJ156.rapnr	Musca domestica	F				27342222	15603328	269381	75275	1	151	74
AJ178	BRA_AJ178.rapnr	Musca domestica	F		Hospital	22°49'30"S 47°3'54"W	63150034	35185964	1137639	228501	7	151	74
AJ179	BRA_AJ179.rapnr	Musca domestica	F				30172128	16613606	490374	120379	3	151	74
AJ180	BRA_AJ180.rapnr	Musca domestica	F				17127140	9199014	143190	28947	0	151	74
AJ181	BRA_AJ181.rapnr	Musca domestica	F				26159242	14298028	13853	2701	0	151	74
AJ182	BRA_AJ182.rapnr	Musca domestica	F				14419718	7891368	45970	12107	0	151	74
AJ183	BRA_AJ183.rapnr	Musca domestica	F				31798350	16986832	337382	402905	11	151	74
AJ184	BRA_AJ184.rapnr	Musca domestica	F				27646548	14911216	119745	31791	0	151	74
AJ185	BRA_AJ185.rapnr	Musca domestica	F				28949786	16189084	744064	232229	4	151	74
AJ186	BRA_AJ186.rapnr	Musca domestica	F				32727934	17563498	4095	1863	0	151	74
AJ187	BRA_AJ187.rapnr	Musca domestica	F				44268792	24350198	573416	135536	4	151	74
A312	BRA_152.rapnr	Musca domestica	NA				58189856	38650720	790772	107527	3	101	50
A311	BRA_160.rapnr	Musca domestica	NA				78812118	43683396	472389	146962	1	101	50
AJ204	BRA_AJ204.rapnr	Musca domestica	M		Park	22°54'13"S, 47°01'08"W	24244044	12852196	3325	1848	0	151	74
AJ205	BRA_AJ205.rapnr	Musca domestica	F				28295048	15215718	218932	57691	1	151	74
AJ206	BRA_AJ206.rapnr	Musca domestica	M				44683672	26664984	37418	9519	0	151	74
AJ207	BRA_AJ207.rapnr	Musca domestica	F				37181548	20501800	482298	143797	4	151	74
AJ208	BRA_AJ208.rapnr	Musca domestica	F				35118964	18936636	59762	33540	0	151	74
AJ209	BRA_AJ209.rapnr	Musca domestica	F				38570594	20859412	53749	25242	0	151	74
AJ210	BRA_AJ210.rapnr	Musca domestica	F				40626932	21668802	67727	12414	0	151	74
AJ211	BRA_AJ211.rapnr	Musca domestica	M				29954182	16265512	24827	8766	0	151	74
AJ212	BRA_AJ212.rapnr	Musca domestica	F				29686030	15830920	169171	38626	0	151	74
AJ213	BRA_AJ213.rapnr	Musca domestica	F				28058392	15129712	34144	3223	0	151	74
P12	PSU_330.rapnr	Musca domestica	NA	USA	Poultry	40°48'52"N, 77°52'15"W	56016872	24338388	83871	14023	0	101	50
P13	PSU_331.rapnr	Musca domestica	NA				68368004	30446082	137996	31546	0	101	50
P07	PSU_342.rapnr	Musca domestica	NA				79058252	36114294	16137	6005	0	101	50
P08	PSU_343.rapnr	Musca domestica	NA				67164734	30851348	79233	27674	0	101	50
Total							2421076008	1397995130	18525941	6260529	126
