# Supplementary material for: The microbiomes of blowflies and houseflies as bacterial transmission reservoirs
Source: Sci Rep. 2017 Nov 24;7:16324. doi: 10.1038/s41598-017-16353-x (PMC5701178; doi:10.1038/s41598-017-16353-x)
Supplement: Supplementary file 3 — Supplementary Table S6 [file 41598_2017_16353_MOESM3_ESM.xlsx]

## Sheet: Sheet1
Houseflies (all)	Blowflies (all)	Shared	Housefly-only	Blowfly-only
Psychrobacter sp. PRwf-1	Wolbachia	Psychrobacter sp. PRwf-1	Burkholderia glumae	Staphylococcus epidermidis
Candidatus Sulcia muelleri	Enterobacter cloacae	Candidatus Sulcia muelleri	Bifidobacterium animalis	Clostridium botulinum
Bacillus cereus	Hafnia alvei	Bacillus cereus	Dermacoccus nishinomiyaensis	Shewanella baltica
Klebsiella pneumoniae	Citrobacter freundii	Klebsiella pneumoniae	Rhodobacter sphaeroides	Moritella viscosa
Enterobacter cloacae	Morganella morganii	Enterobacter cloacae	Sphingopyxis granuli	Lactobacillus sakei
Escherichia coli	Pseudomonas fluorescens	Escherichia coli	Nocardiopsis alba	Serratia sp. SCBI
Pectobacterium carotovorum	Escherichia coli	Pectobacterium carotovorum	Staphylococcus pseudintermedius	Yersinia intermedia
Morganella morganii	Pectobacterium carotovorum	Morganella morganii	Bacillus sp. OxB-1	Akkermansia muciniphila
Citrobacter freundii	Serratia liquefaciens	Citrobacter freundii	Gordonia sp. QH-11	Treponema succinifaciens
Erysipelothrix rhusiopathiae	Klebsiella pneumoniae	Erysipelothrix rhusiopathiae	Escherichia albertii	Candidatus Amoebophilus asiaticus
Enterobacter asburiae	Myroides profundi	Enterobacter asburiae	Mycoplasma cynos	Pseudomonas moraviensis
Klebsiella oxytoca	Klebsiella oxytoca	Klebsiella oxytoca	Corynebacterium vitaeruminis	Fusobacterium nucleatum
Lactococcus lactis	Megamonas hypermegale	Lactococcus lactis	Mycoplasma mycoides	Frateuria aurantia
Providencia stuartii	Enterobacter asburiae	Providencia stuartii	Sphingopyxis sp. 113P3	Rahnella aquatilis
Aeromonas salmonicida	Providencia stuartii	Aeromonas salmonicida	Microbacterium sp. XT11	Yersinia enterocolitica
Myroides odoratus	Bacteroides coprosuis	Myroides odoratus	Chryseobacterium gallinarum	Helicobacter pylori
Lactobacillus amylovorus	Aeromonas hydrophila	Lactobacillus amylovorus	Corynebacterium maris	Vibrio parahaemolyticus
Acinetobacter baumannii	Myroides odoratimimus	Acinetobacter baumannii	Solibacillus silvestris	[Clostridium] sordellii
Kocuria rhizophila	Acinetobacter baumannii	Kocuria rhizophila	Desulfovibrio desulfuricans	[Ruminococcus] torques
Acinetobacter johnsonii	Myroides sp. A21	Acinetobacter johnsonii	Bacillus sp. FJAT-22090	Lactobacillus gasseri
Leclercia adecarboxylata	Acinetobacter johnsonii	Leclercia adecarboxylata	Shigella boydii	Lawsonia intracellularis
Serratia liquefaciens	Macrococcus caseolyticus	Serratia liquefaciens	Prevotella ruminicola	Helicobacter cinaedi
Lactobacillus salivarius	Aeromonas veronii	Lactobacillus salivarius	Pseudomonas sp. 20_BN	Photorhabdus luminescens
Lactobacillus acidophilus	Edwardsiella tarda	Lactobacillus acidophilus	Leadbetterella byssophila	Pseudomonas mandelii
Pseudomonas aeruginosa	Raoultella ornithinolytica	Pseudomonas aeruginosa	Thermobifida fusca	Pseudomonas poae
Moraxella osloensis	Carnobacterium maltaromaticum	Moraxella osloensis	Corynebacterium callunae	Pseudomonas simiae
Bacillus thuringiensis	Lactococcus lactis	Bacillus thuringiensis	Pseudomonas oryzihabitans	Serratia plymuthica
Leuconostoc mesenteroides	Providencia rettgeri	Leuconostoc mesenteroides	Saccharomonospora viridis	Streptococcus mitis
Proteus mirabilis	Pseudomonas sp. URMO17WK12:I11	Proteus mirabilis	Mycoplasma bovoculi	Streptococcus salivarius
Weissella cibaria	Weissella cibaria	Weissella cibaria	Dickeya solani	Xylella fastidiosa
Alcaligenes faecalis	Staphylococcus epidermidis	Alcaligenes faecalis	Streptomyces scabiei	Bacillus amyloliquefaciens
Xenorhabdus bovienii	Serratia proteamaculans	Xenorhabdus bovienii	Corynebacterium aurimucosum	Bifidobacterium adolescentis
Pseudoxanthomonas suwonensis	Moraxella osloensis	Pseudoxanthomonas suwonensis	Edwardsiella piscicida	Coprococcus sp. ART55/1
Myroides odoratimimus	Corynebacterium variabile	Myroides odoratimimus	Enterococcus silesiacus	Pantoea agglomerans
Stenotrophomonas maltophilia	Clostridium botulinum	Stenotrophomonas maltophilia	Exiguobacterium sp. MH3	Roseburia intestinalis
Plautia stali symbiont	Candidatus Sulcia muelleri	Plautia stali symbiont	Staphylococcus agnetis	Ruminococcus bromii
Aeromonas hydrophila	Lactobacillus plantarum	Aeromonas hydrophila	Microbacterium testaceum	Ruminococcus sp. SR1/5
Lactobacillus fermentum	Lactococcus piscium	Lactobacillus fermentum	Amphibacillus xylanus	Serratia symbiotica
Wolbachia	Proteus mirabilis	Wolbachia	Burkholderia cenocepacia	Staphylococcus warneri
Lactobacillus plantarum	Bacteroides vulgatus	Lactobacillus plantarum	Dickeya dianthicola	Streptococcus macedonicus
Megasphaera elsdenii	Acinetobacter lwoffii	Megasphaera elsdenii	Enterococcus mundtii	Acidovorax ebreus
Megamonas hypermegale	Lactobacillus mucosae	Megamonas hypermegale	Jeotgalicoccus sp. 13MG44_air	Alistipes finegoldii
Myroides sp. A21	Pseudomonas fragi	Myroides sp. A21	Mycobacterium sp. JDM601	Alistipes shahii
Clostridium perfringens	Enterococcus faecalis	Clostridium perfringens	Pantoea sp. PSNIH2	Anaerostipes hadrus
Lactobacillus reuteri	Lactobacillus amylovorus	Lactobacillus reuteri	Stenotrophomonas acidaminiphila	Arthrobacter
Pluralibacter gergoviae	Serratia fonticola	Pluralibacter gergoviae	Deinococcus radiodurans	Bacillus sp. WP8
Acinetobacter lwoffii	Arcobacter butzleri	Acinetobacter lwoffii	Enterobacteriaceae bacterium strain FGI 57	Bordetella bronchiseptica
Asaia bogorensis	Psychrobacter sp. PRwf-1	Asaia bogorensis	Paenibacillus sp. BD3526	Clostridium novyi
Enterobacter sp. 638	Shewanella baltica	Enterobacter sp. 638	Pseudomonas fulva	Clostridium sp. SY8519
Raoultella ornithinolytica	Acinetobacter venetianus	Raoultella ornithinolytica	Rothia mucilaginosa	Coprococcus catus
Enterobacter sp. E20	Citrobacter amalonaticus	Enterobacter sp. E20	Xanthomonas campestris	Corynebacterium deserti
Pseudomonas sp. URMO17WK12:I11	Lactococcus garvieae	Pseudomonas sp. URMO17WK12:I11	Xanthomonas sacchari	Corynebacterium marinum
Comamonas testosteroni	Enterobacter sp. E20	Comamonas testosteroni	Acholeplasma brassicae	Eubacterium acidaminophilum
Leuconostoc citreum	Lactobacillus salivarius	Leuconostoc citreum	Agrobacterium tumefaciens	Fusobacterium hwasookii
Porphyromonadaceae bacterium ING2-E5B	Aeromonas salmonicida	Porphyromonadaceae bacterium ING2-E5B	Deinococcus swuensis	Gilliamella apicola
Corynebacterium stationis	Serratia marcescens	Corynebacterium stationis	Frischella perrara	Halomonas sp. KO116
Klebsiella variicola	Lactobacillus reuteri	Klebsiella variicola	Histophilus somni	Komagataeibacter hansenii
Lactobacillus crispatus	Pseudomonas putida	Lactobacillus crispatus	Pseudomonas pseudoalcaligenes	Lactobacillus hokkaidonensis
Providencia rettgeri	Bacillus cereus	Providencia rettgeri	Psychrobacter arcticus	Lactobacillus pentosus
Lactobacillus johnsonii	Aeromonas media	Lactobacillus johnsonii	Rhizobium sp. IRBG74	Leuconostoc kimchii
Propionibacterium acnes	Bacteroides salanitronis	Propionibacterium acnes	Rhodococcus aetherivorans	Neisseria
Aeromonas media	Pseudomonas sp. WCS374	Aeromonas media	Streptomyces albus	Nitrobacter winogradskyi
Comamonas aquatica	Bacteroides thetaiotaomicron	Comamonas aquatica	Agrobacterium fabrum	Paracoccus aminophilus
Enterobacter aerogenes	Leclercia adecarboxylata	Enterobacter aerogenes	Bordetella hinzii	Pediococcus claussenii
Bacteroides vulgatus	Moritella viscosa	Bacteroides vulgatus	Corynebacterium glycinophilum	Porphyromonas asaccharolytica
Acinetobacter oleivorans	Pectobacterium atrosepticum	Acinetobacter oleivorans	Erwinia billingiae	Porphyromonas gingivalis
Enterococcus casseliflavus	Plautia stali symbiont	Enterococcus casseliflavus	Methylobacillus flagellatus	Prevotella dentalis
Bifidobacterium pseudolongum	Leuconostoc citreum	Bifidobacterium pseudolongum	Methylobacterium populi	Prevotella melaninogenica
Citrobacter amalonaticus	Stenotrophomonas maltophilia	Citrobacter amalonaticus	Mycobacterium sp. VKM Ac-1817D	Pseudomonas protegens
Myroides profundi	Lactobacillus brevis	Myroides profundi	Spiroplasma	Pseudomonas sp. StFLB209
Xanthomonas citri	Lactobacillus delbrueckii	Xanthomonas citri	Streptococcus pyogenes	Pseudomonas syringae group
Burkholderia glumae	Comamonas testosteroni	Carnobacterium maltaromaticum	Streptococcus sp. HSISM1	Serratia sp. FS14
Carnobacterium maltaromaticum	Streptococcus suis	Serratia fonticola	Thermus	Staphylococcus pasteuri
Serratia fonticola	Lactobacillus sakei	Staphylococcus aureus	Vibrio furnissii	Streptococcus oralis
Staphylococcus aureus	Myroides odoratus	Staphylococcus saprophyticus	Acholeplasma palmae	Streptococcus pneumoniae
Bifidobacterium animalis	Streptococcus thermophilus	Streptococcus thermophilus	Acidaminococcus fermentans	Streptococcus sp. VT 162
Dermacoccus nishinomiyaensis	Alcaligenes faecalis	Acetobacter ghanensis	Acidovorax citrulli	[Eubacterium] cellulosolvens
Staphylococcus saprophyticus	Delftia sp. Cs1-4	Staphylococcus xylosus	Acidovorax sp. JS42	butyrate-producing bacterium SS3/4
Streptococcus thermophilus	Enterobacter aerogenes	Acetobacter pasteurianus	Alcanivorax dieselolei	gamma proteobacterium SIP-G1
Acetobacter ghanensis	Propionibacterium acnes	Pseudomonas stutzeri	Bacillus bombysepticus
Staphylococcus xylosus	Lactobacillus farciminis	Macrococcus caseolyticus	Bacillus clausii
Acetobacter pasteurianus	Salmonella enterica	Acinetobacter venetianus	Bacillus licheniformis
Pseudomonas stutzeri	Serratia sp. SCBI	Pseudomonas putida	Brenneria sp. EniD312
Macrococcus caseolyticus	Cedecea neteri	Pantoea vagans	Brucella
Acinetobacter venetianus	Pseudomonas aeruginosa	Pseudomonas fluorescens	Burkholderia ambifaria
Pseudomonas putida	Clostridium butyricum	Corynebacterium variabile	Burkholderia sp. TSV202
Pantoea vagans	Lactobacillus crispatus	Enterococcus faecium	Clostridium scatologenes
Pseudomonas fluorescens	Leuconostoc mesenteroides	Corynebacterium efficiens	Corynebacterium falsenii
Rhodobacter sphaeroides	Enterococcus faecium	Staphylococcus equorum	Corynebacterium urealyticum
Corynebacterium variabile	Erysipelothrix rhusiopathiae	Lactobacillus ruminis	Eubacterium limosum
Enterococcus faecium	Lactobacillus fermentum	Bifidobacterium thermophilum	Gordonia bronchialis
Sphingopyxis granuli	Acinetobacter nosocomialis	Dickeya dadantii	Granulibacter bethesdensis
Corynebacterium efficiens	Bacteroides xylanisolvens	Propionibacterium acidipropionici	Haemophilus parainfluenzae
Staphylococcus equorum	Delftia acidovorans	Acinetobacter calcoaceticus	Halomonas sp. A3H3
Nocardiopsis alba	Enterobacter sp. 638	Enterobacter sp. R4-368	Kocuria flava
Lactobacillus ruminis	Asaia bogorensis	Enterococcus gallinarum	Lactobacillus casei
Staphylococcus pseudintermedius	Clostridium perfringens	Rhizobium sp. NT-26	Lactobacillus kunkeei
Bifidobacterium thermophilum	Faecalibacterium prausnitzii	Aeromonas veronii	Lysinibacillus varians
Dickeya dadantii	Yersinia intermedia	Ralstonia solanacearum	Mannheimia haemolytica
Propionibacterium acidipropionici	Acinetobacter sp. 114	Arcobacter butzleri	Methylobacterium extorquens
Acinetobacter calcoaceticus	Barnesiella viscericola	Cronobacter sakazakii	Micrococcus luteus
Enterobacter sp. R4-368	Enterococcus sp. HSIEG1	Gluconobacter oxydans	Mycobacterium fortuitum
Enterococcus gallinarum	Streptococcus infantarius	Serratia marcescens	Nocardiopsis dassonvillei
Rhizobium sp. NT-26	Bacteroides dorei	Lactobacillus rhamnosus	Pasteurella multocida
Aeromonas veronii	Corynebacterium stationis	Pantoea sp. PSNIH1	Rhodocyclaceae
Bacillus sp. OxB-1	Elizabethkingia anophelis	Paracoccus denitrificans	Rhodopseudomonas palustris
Gordonia sp. QH-11	Gluconobacter oxydans	Enterococcus sp. HSIEG1	Shewanella sp. ANA-3
Ralstonia solanacearum	Lactobacillus johnsonii	Corynebacterium glutamicum	Shigella sonnei
Arcobacter butzleri	Lactobacillus rhamnosus	Enterococcus cecorum	Sphingobacterium sp. 21
Cronobacter sakazakii	Pluralibacter gergoviae	Lactobacillus brevis	Staphylococcus simulans
Escherichia albertii	Cronobacter sakazakii	Lactococcus garvieae	Streptococcus agalactiae
Gluconobacter oxydans	Pantoea ananatis	Pantoea ananatis	Streptomyces xiamenensis
Serratia marcescens	Bacteroides cellulosilyticus	Rhodococcus pyridinivorans	Sulfurospirillum sp. UCH001
Lactobacillus rhamnosus	Comamonas aquatica	Salmonella enterica	[Eubacterium] eligens
Pantoea sp. PSNIH1	Pediococcus pentosaceus	Cronobacter dublinensis
Paracoccus denitrificans	Acinetobacter calcoaceticus	Jonesia denitrificans
Enterococcus sp. HSIEG1	Acinetobacter oleivorans	Pseudomonas monteilii
Corynebacterium glutamicum	Enterococcus casseliflavus	Candidatus Kinetoplastibacterium crithidii
Enterococcus cecorum	Kluyvera intermedia	Ochrobactrum anthropi
Lactobacillus brevis	Porphyromonadaceae bacterium ING2-E5B	Pseudomonas sp. FGI182
Lactococcus garvieae	Pseudomonas trivialis	Streptococcus infantarius
Mycoplasma cynos	Akkermansia muciniphila	Lactobacillus delbrueckii
Pantoea ananatis	Bacteroides fragilis	Kosakonia sacchari
Rhodococcus pyridinivorans	Jonesia denitrificans	Psychrobacter cryohalolentis
Corynebacterium vitaeruminis	Streptococcus parauberis	Enterococcus faecalis
Salmonella enterica	Treponema succinifaciens	Faecalibacterium prausnitzii
Cronobacter dublinensis	Acetobacter ghanensis	Bacteroides salanitronis
Jonesia denitrificans	Lactobacillus acidophilus	Kocuria palustris
Mycoplasma mycoides	Parabacteroides distasonis	Corynebacterium casei
Pseudomonas monteilii	Providencia sneebia	Lactobacillus heilongjiangensis
Candidatus Kinetoplastibacterium crithidii	Bifidobacterium pseudolongum	Lactobacillus farciminis
Ochrobactrum anthropi	Corynebacterium glutamicum	Peptoclostridium difficile
Pseudomonas sp. FGI182	Klebsiella variicola	Cellulomonas flavigena
Sphingopyxis sp. 113P3	Pantoea vagans	Listeria monocytogenes
Streptococcus infantarius	Bacillus subtilis	Providencia sneebia
Lactobacillus delbrueckii	Bacteroides ovatus	Clostridium butyricum
Microbacterium sp. XT11	Candidatus Amoebophilus asiaticus	Enterococcus durans
Kosakonia sacchari	Pantoea rwandensis	Lactobacillus mucosae
Psychrobacter cryohalolentis	Pantoea sp. PSNIH1	Corynebacterium sp. ATCC 6931
Enterococcus faecalis	Pseudomonas moraviensis	Bacteroides fragilis
Chryseobacterium gallinarum	Cellulomonas flavigena	Enterococcus rotai
Faecalibacterium prausnitzii	Eubacterium rectale	Kluyvera intermedia
Bacteroides salanitronis	Fusobacterium nucleatum	Pediococcus pentosaceus
Corynebacterium maris	Listeria monocytogenes	Barnesiella viscericola
Solibacillus silvestris	Pseudomonas synxantha	Clostridium baratii
Kocuria palustris	Yersinia pestis	Weeksella virosa
Corynebacterium casei	Bacillus megaterium	Actinomyces radicidentis
Lactobacillus heilongjiangensis	Bacillus pumilus	Psychrobacter sp. G
Desulfovibrio desulfuricans	Chryseobacterium sp. StRB126	Acinetobacter sp. 114
Bacillus sp. FJAT-22090	Frateuria aurantia	Aerococcus urinaeequi
Lactobacillus farciminis	Ochrobactrum anthropi	Bacteroides coprosuis
Peptoclostridium difficile	Pseudomonas sp. TKP	Brachybacterium faecium
Shigella boydii	Rahnella aquatilis	Cedecea neteri
Cellulomonas flavigena	Staphylococcus saprophyticus	Corynebacterium humireducens
Listeria monocytogenes	Yersinia enterocolitica	Faecalitalea cylindroides
Providencia sneebia	Acetobacter senegalensis	Acinetobacter nosocomialis
Clostridium butyricum	Corynebacterium humireducens	Pectobacterium atrosepticum
Enterococcus durans	Enterococcus hirae	Bacteroides dorei
Lactobacillus mucosae	Enterococcus sp. 7L76	Bacteroides thetaiotaomicron
Prevotella ruminicola	Helicobacter pylori	Methylobacterium radiotolerans
Pseudomonas sp. 20_BN	Leuconostoc gelidum	Pantoea rwandensis
Corynebacterium sp. ATCC 6931	Paracoccus denitrificans	Pectobacterium wasabiae
Bacteroides fragilis	Propionibacterium acidipropionici	Psychrobacter urativorans
Enterococcus rotai	Rhizobium sp. NT-26	Aerococcus viridans
Kluyvera intermedia	Staphylococcus xylosus	Delftia sp. Cs1-4
Pediococcus pentosaceus	Vibrio parahaemolyticus	Enterococcus hirae
Barnesiella viscericola	[Clostridium] saccharolyticum	Parabacteroides distasonis
Clostridium baratii	[Clostridium] sordellii	Pectobacterium sp. SCC3193
Leadbetterella byssophila	[Ruminococcus] torques	Pseudomonas parafulva
Weeksella virosa	Acinetobacter sp. ADP1	Pseudomonas sp. WCS374
Actinomyces radicidentis	Bifidobacterium thermophilum	Sphingobacterium sp. ML3W
Psychrobacter sp. G	Corynebacterium sp. ATCC 6931	[Clostridium] saccharolyticum
Thermobifida fusca	Cronobacter dublinensis	Elizabethkingia anophelis
Acinetobacter sp. 114	Enterococcus cecorum	Pseudomonas mendocina
Aerococcus urinaeequi	Enterococcus durans	Acetobacter senegalensis
Bacteroides coprosuis	Escherichia fergusonii	Bacillus pumilus
Brachybacterium faecium	Lactobacillus gasseri	Bacteroides ovatus
Cedecea neteri	Lactobacillus helveticus	Fluviicola taffensis
Corynebacterium callunae	Lawsonia intracellularis	Yersinia pestis
Corynebacterium humireducens	Methylobacterium radiotolerans	Achromobacter xylosoxidans
Faecalitalea cylindroides	Odoribacter splanchnicus	Acinetobacter sp. ADP1
Pseudomonas oryzihabitans	Peptoclostridium difficile	Clostridium sp. M2/40
Saccharomonospora viridis	Pseudomonas mosselii	Delftia acidovorans
Acinetobacter nosocomialis	Pseudomonas parafulva	Hafnia alvei
Mycoplasma bovoculi	Pseudomonas sp. VLB120	Leuconostoc gelidum
Pectobacterium atrosepticum	Sebaldella termitidis	Pseudomonas fragi
Bacteroides dorei	Weeksella virosa	Pseudomonas sp. VLB120
Bacteroides thetaiotaomicron	Achromobacter xylosoxidans	[Clostridium] sticklandii
Dickeya solani	Bacillus thuringiensis	Bacteroides xylanisolvens
Methylobacterium radiotolerans	Enterobacter sp. R4-368	Candidatus Saccharibacteria
Pantoea rwandensis	Enterococcus gallinarum	Citrobacter koseri
Pectobacterium wasabiae	Faecalitalea cylindroides	Escherichia fergusonii
Psychrobacter urativorans	Helicobacter cinaedi	Lactococcus piscium
Streptomyces scabiei	Kocuria rhizophila	Mycoplasma gallisepticum
Aerococcus viridans	Photorhabdus luminescens	Mycoplasma hyopneumoniae
Corynebacterium aurimucosum	Pseudomonas mandelii	Pseudomonas mosselii
Delftia sp. Cs1-4	Pseudomonas poae	Pseudonocardia sp. AL041005-10
Edwardsiella piscicida	Pseudomonas simiae	Serratia proteamaculans
Enterococcus hirae	Pseudonocardia sp. AL041005-10	Streptococcus dysgalactiae
Enterococcus silesiacus	Pseudoxanthomonas suwonensis	Streptococcus parauberis
Exiguobacterium sp. MH3	Rhodococcus pyridinivorans	Streptococcus sp. HSISB1
Parabacteroides distasonis	Roseburia hominis	Streptococcus suis
Pectobacterium sp. SCC3193	Serratia plymuthica	Bacillus megaterium
Pseudomonas parafulva	Streptococcus mitis	Komagataeibacter medellinensis
Pseudomonas sp. WCS374	Streptococcus salivarius	Lactobacillus helveticus
Sphingobacterium sp. ML3W	Xylella fastidiosa	Lactobacillus paracasei
Staphylococcus agnetis	Acetobacter pasteurianus	Mycobacterium gilvum
[Clostridium] saccharolyticum	Acholeplasma laidlawii	Oceanimonas sp. GK1
Elizabethkingia anophelis	Aerococcus urinaeequi	Odoribacter splanchnicus
Microbacterium testaceum	Aerococcus viridans	Propionibacterium freudenreichii
Pseudomonas mendocina	Bacillus amyloliquefaciens	Pseudomonas entomophila
Acetobacter senegalensis	Bifidobacterium adolescentis	Pseudomonas plecoglossicida
Amphibacillus xylanus	Candidatus Kinetoplastibacterium crithidii	Pseudomonas sp. TKP
Bacillus pumilus	Citrobacter koseri	Pseudomonas trivialis
Bacteroides ovatus	Clostridium baratii	Roseburia hominis
Burkholderia cenocepacia	Coprococcus sp. ART55/1	Sebaldella termitidis
Dickeya dianthicola	Corynebacterium efficiens	Streptococcus gallolyticus
Enterococcus mundtii	Halomonas campaniensis	Streptococcus lutetiensis
Fluviicola taffensis	Megasphaera elsdenii	[Ruminococcus] obeum
Jeotgalicoccus sp. 13MG44_air	Pantoea agglomerans	Acholeplasma laidlawii
Mycobacterium sp. JDM601	Pseudomonas sp. FGI182	Aeromonas schubertii
Pantoea sp. PSNIH2	Psychrobacter cryohalolentis	Bacillus subtilis
Stenotrophomonas acidaminiphila	Psychrobacter sp. G	Bacteroides cellulosilyticus
Yersinia pestis	Psychrobacter urativorans	Chryseobacterium sp. StRB126
Achromobacter xylosoxidans	Ralstonia solanacearum	Edwardsiella tarda
Acinetobacter sp. ADP1	Roseburia intestinalis	Enterococcus sp. 7L76
Clostridium sp. M2/40	Ruminococcus bromii	Erysipelothrix sp. LV19
Deinococcus radiodurans	Ruminococcus sp. SR1/5	Eubacterium rectale
Delftia acidovorans	Serratia symbiotica	Flavobacteriaceae bacterium 3519-10
Enterobacteriaceae bacterium strain FGI 57	Shigella flexneri	Halomonas campaniensis
Hafnia alvei	Sphingobacterium sp. ML3W	Intestinimonas butyriciproducens
Leuconostoc gelidum	Staphylococcus aureus	Komagataeibacter xylinus
Paenibacillus sp. BD3526	Staphylococcus warneri	Mycobacterium smegmatis
Pseudomonas fragi	Streptococcus lutetiensis	Ornithobacterium rhinotracheale
Pseudomonas fulva	Streptococcus macedonicus	Pseudomonas synxantha
Pseudomonas sp. VLB120	Acidovorax ebreus	Shigella flexneri
Rothia mucilaginosa	Actinomyces radicidentis	Snodgrassella alvi
Xanthomonas campestris	Aeromonas schubertii
Xanthomonas sacchari	Alistipes finegoldii
[Clostridium] sticklandii	Alistipes shahii
Acholeplasma brassicae	Anaerostipes hadrus
Agrobacterium tumefaciens	Arthrobacter
Bacteroides xylanisolvens	Bacillus sp. WP8
Candidatus Saccharibacteria	Bordetella bronchiseptica
Citrobacter koseri	Brachybacterium faecium
Deinococcus swuensis	Candidatus Saccharibacteria
Escherichia fergusonii	Clostridium novyi
Frischella perrara	Clostridium sp. M2/40
Histophilus somni	Clostridium sp. SY8519
Lactococcus piscium	Coprococcus catus
Mycoplasma gallisepticum	Corynebacterium casei
Mycoplasma hyopneumoniae	Corynebacterium deserti
Pseudomonas mosselii	Corynebacterium marinum
Pseudomonas pseudoalcaligenes	Dickeya dadantii
Pseudonocardia sp. AL041005-10	Enterococcus rotai
Psychrobacter arcticus	Erysipelothrix sp. LV19
Rhizobium sp. IRBG74	Eubacterium acidaminophilum
Rhodococcus aetherivorans	Flavobacteriaceae bacterium 3519-10
Serratia proteamaculans	Fluviicola taffensis
Streptococcus dysgalactiae	Fusobacterium hwasookii
Streptococcus parauberis	Gilliamella apicola
Streptococcus sp. HSISB1	Halomonas sp. KO116
Streptococcus suis	Intestinimonas butyriciproducens
Streptomyces albus	Kocuria palustris
Agrobacterium fabrum	Komagataeibacter hansenii
Bacillus megaterium	Komagataeibacter medellinensis
Bordetella hinzii	Komagataeibacter xylinus
Corynebacterium glycinophilum	Kosakonia sacchari
Erwinia billingiae	Lactobacillus heilongjiangensis
Komagataeibacter medellinensis	Lactobacillus hokkaidonensis
Lactobacillus helveticus	Lactobacillus paracasei
Lactobacillus paracasei	Lactobacillus pentosus
Methylobacillus flagellatus	Lactobacillus ruminis
Methylobacterium populi	Leuconostoc kimchii
Mycobacterium gilvum	Mycobacterium gilvum
Mycobacterium sp. VKM Ac-1817D	Mycobacterium smegmatis
Oceanimonas sp. GK1	Mycoplasma gallisepticum
Odoribacter splanchnicus	Mycoplasma hyopneumoniae
Propionibacterium freudenreichii	Neisseria
Pseudomonas entomophila	Nitrobacter winogradskyi
Pseudomonas plecoglossicida	Oceanimonas sp. GK1
Pseudomonas sp. TKP	Ornithobacterium rhinotracheale
Pseudomonas trivialis	Paracoccus aminophilus
Roseburia hominis	Pectobacterium sp. SCC3193
Sebaldella termitidis	Pectobacterium wasabiae
Spiroplasma	Pediococcus claussenii
Streptococcus gallolyticus	Porphyromonas asaccharolytica
Streptococcus lutetiensis	Porphyromonas gingivalis
Streptococcus pyogenes	Prevotella dentalis
Streptococcus sp. HSISM1	Prevotella melaninogenica
Thermus	Propionibacterium freudenreichii
Vibrio furnissii	Pseudomonas entomophila
[Ruminococcus] obeum	Pseudomonas mendocina
Acholeplasma laidlawii	Pseudomonas monteilii
Acholeplasma palmae	Pseudomonas plecoglossicida
Acidaminococcus fermentans	Pseudomonas protegens
Acidovorax citrulli	Pseudomonas sp. StFLB209
Acidovorax sp. JS42	Pseudomonas stutzeri
Aeromonas schubertii	Pseudomonas syringae group
Alcanivorax dieselolei	Serratia sp. FS14
Bacillus bombysepticus	Snodgrassella alvi
Bacillus clausii	Staphylococcus equorum
Bacillus licheniformis	Staphylococcus pasteuri
Bacillus subtilis	Streptococcus dysgalactiae
Bacteroides cellulosilyticus	Streptococcus gallolyticus
Brenneria sp. EniD312	Streptococcus oralis
Brucella	Streptococcus pneumoniae
Burkholderia ambifaria	Streptococcus sp. HSISB1
Burkholderia sp. TSV202	Streptococcus sp. VT 162
Chryseobacterium sp. StRB126	Xanthomonas citri
Clostridium scatologenes	Xenorhabdus bovienii
Corynebacterium falsenii	[Clostridium] sticklandii
Corynebacterium urealyticum	[Eubacterium] cellulosolvens
Edwardsiella tarda	[Ruminococcus] obeum
Enterococcus sp. 7L76	butyrate-producing bacterium SS3/4
Erysipelothrix sp. LV19	gamma proteobacterium SIP-G1
Eubacterium limosum
Eubacterium rectale
Flavobacteriaceae bacterium 3519-10
Gordonia bronchialis
Granulibacter bethesdensis
Haemophilus parainfluenzae
Halomonas campaniensis
Halomonas sp. A3H3
Intestinimonas butyriciproducens
Kocuria flava
Komagataeibacter xylinus
Lactobacillus casei
Lactobacillus kunkeei
Lysinibacillus varians
Mannheimia haemolytica
Methylobacterium extorquens
Micrococcus luteus
Mycobacterium fortuitum
Mycobacterium smegmatis
Nocardiopsis dassonvillei
Ornithobacterium rhinotracheale
Pasteurella multocida
Pseudomonas synxantha
Rhodocyclaceae
Rhodopseudomonas palustris
Shewanella sp. ANA-3
Shigella flexneri
Shigella sonnei
Snodgrassella alvi
Sphingobacterium sp. 21
Staphylococcus simulans
Streptococcus agalactiae
Streptomyces xiamenensis
Sulfurospirillum sp. UCH001
[Eubacterium] eligens
