# Supplementary material for: The microbiomes of blowflies and houseflies as bacterial transmission reservoirs
Source: Sci Rep. 2017 Nov 24;7:16324. doi: 10.1038/s41598-017-16353-x (PMC5701178; doi:10.1038/s41598-017-16353-x)
Supplement: Supplementary file 4 — Supplementary Tables S3, S4 and S5 [file 41598_2017_16353_MOESM4_ESM.xlsx]

## Sheet: TableS3_dbAssign_all
#Series:	Total reads	blowflies-AMA_GL58	blowflies-AMA_GL59	blowflies-AMA_GL60	blowflies-AMA_GL61	blowflies-AMA_GL62	blowflies-AMA_GL64	blowflies-AMA_GL567	blowflies-BRA_122	blowflies-BRA_123	blowflies-BRA_124	blowflies-BRA_125	blowflies-BRA_127	blowflies-BRA_128	blowflies-BRA_129	blowflies-BRA_131	blowflies-BRA_132	blowflies-BRA_133	blowflies-BRA_134	blowflies-BRA_135	blowflies-BRA_136	blowflies-BRA_137	blowflies-BRA_138	blowflies-BRA_139	blowflies-BRA_140	blowflies-BRA_141	blowflies-BRA_142	blowflies-BRA_143	blowflies-BRA_144	blowflies-BRA_145	blowflies-BRA_146	blowflies-BRA_147	blowflies-BRA_148	blowflies-BRA_149	blowflies-BRA_150	blowflies-BRA_158	blowflies-BRA_159	blowflies-BRA_161	blowflies-BRA_162	blowflies-BRA_AJ131	blowflies-BRA_AJ135	blowflies-BRA_AJ139	blowflies-BRA_AJ140	blowflies-BRA_AJ141	blowflies-BRA_AJ142	blowflies-BRA_AJ144	blowflies-BRA_AJ145	blowflies-LAB_pool	blowflies-SGP_1592
Wolbachia	71701	1203	429	1122	582	1595	483	1170	912	1302	43	1239	1526	1423	1117	176	787	1294	1701	711	271	67	9	1195	866	1852	627	1072	927	1472	973	1174	621	1749	1639	1341	1813	1222	1718	1848	1735	585	1869	883	1749	1606	1858	1867	1655
Psychrobacter sp. PRwf-1	16099	0	1	0	1	0	0	0	0	0	1	0	2	0	0	0	1	0	0	1	0	0	0	1	0	0	0	1	0	0	0	0	0	0	0	1	0	1	0	6	47	1	3	3	6	2	0	0	0
Enterobacter cloacae	7275	3	21	5	17	2	62	6	3	4	10	2	2	9	68	24	8	28	45	82	58	16	8	4	2	0	3	7	6	3	20	13	39	1	2	59	0	60	1	0	5	6	0	9	0	0	0	0	4
Candidatus Sulcia muelleri	6437	2	0	2	4	1	0	0	0	1	0	1	13	3	4	5	0	0	2	1	0	1	9	2	1	0	1	9	0	1	12	18	1	2	5	0	0	14	1	0	0	0	0	0	0	0	1	0	0
Bacillus cereus	5115	7	5	17	1	0	1	4	0	0	0	0	0	0	1	0	0	0	0	0	0	0	1	0	0	0	0	0	0	0	2	0	5	0	0	0	0	0	0	0	1	0	0	1	0	0	0	0	0
Citrobacter freundii	5059	34	108	14	212	27	0	70	88	114	280	58	55	66	15	5	215	13	0	1	0	204	158	112	37	0	18	131	80	75	85	101	80	20	41	0	7	1	17	0	3	80	0	1	0	0	0	0	1
Klebsiella pneumoniae	4292	10	31	12	30	5	443	10	2	2	6	2	2	12	34	2	5	11	2	7	5	6	3	2	1	0	7	7	13	2	17	9	28	0	1	9	1	4	0	0	12	74	0	23	0	0	1	0	16
Escherichia coli	3891	24	104	50	8	1	1	4	10	4	6	25	29	2	12	3	9	16	1	1	0	3	42	5	494	0	4	16	13	1	14	18	41	1	2	1	0	47	3	0	4	0	0	215	1	1	2	0	0
Morganella morganii	3473	150	216	36	216	28	1	142	20	3	8	1	4	2	7	1	3	111	4	1	1	12	18	1	0	0	2	1	15	1	10	3	3	0	1	0	0	1	0	0	1	137	0	1	0	1	0	4	0
Hafnia alvei	3462	3	0	0	0	0	0	0	103	143	394	73	90	166	8	4	286	1	0	0	0	259	259	293	71	0	16	279	111	100	168	202	194	37	55	0	10	0	23	0	0	0	0	0	0	0	0	0	0
Pectobacterium carotovorum	3127	0	0	0	0	0	0	0	1	1	1	0	0	2	17	959	30	0	0	0	0	7	13	0	0	0	2	2	4	0	42	4	15	0	0	0	0	1	0	0	0	0	0	0	0	0	0	0	0
Enterobacter asburiae	1977	1	17	2	6	1	24	4	1	1	3	1	1	2	24	260	3	6	4	14	14	3	2	2	0	1	2	4	5	1	10	8	20	0	1	8	0	4	0	0	4	26	0	4	1	0	0	0	8
Klebsiella oxytoca	1977	5	2	0	3	0	9	1	6	8	16	4	3	8	15	1	16	50	26	119	108	14	12	10	2	0	2	9	6	6	12	10	33	1	2	143	1	26	1	0	1	2	0	3	0	0	0	0	1
Erysipelothrix rhusiopathiae	1589	0	1	1	1	0	0	1	0	0	0	0	0	0	0	0	0	0	0	0	0	0	0	0	0	0	1	0	0	0	0	0	0	0	0	0	1	0	0	0	3	0	1	0	0	0	0	0	0
Pseudomonas fluorescens	1533	0	0	0	0	0	0	0	177	13	228	60	1	2	1	0	40	0	0	13	15	429	325	9	4	0	2	21	20	25	12	4	17	2	6	14	3	4	12	0	0	0	0	0	0	0	0	0	0
Serratia liquefaciens	1420	0	0	0	0	0	0	0	48	55	109	29	15	26	4	1	72	0	2	0	0	108	107	39	10	0	4	42	21	15	26	21	21	4	8	0	4	0	9	0	1	0	0	0	0	0	0	0	0
Providencia stuartii	1391	3	46	8	5	29	0	11	1	0	9	0	11	1	1	1	2	1	1	0	1	0	268	7	0	0	2	1	1	1	16	7	10	13	8	0	0	0	0	0	1	1	0	5	0	0	0	1	0
Lactococcus lactis	1383	7	20	8	6	1	0	16	0	0	0	0	4	2	8	6	0	1	0	0	0	0	1	0	0	0	0	2	15	0	17	9	7	0	1	0	0	4	0	0	1	6	0	7	0	0	0	0	26
Acinetobacter baumannii	947	3	6	15	9	1	269	2	2	3	10	1	1	1	3	0	7	0	0	0	0	6	6	3	1	0	1	4	1	2	5	4	6	1	1	0	0	0	1	0	1	0	0	6	0	0	0	0	1
Myroides profundi	940	0	0	0	0	0	0	1	0	0	0	0	0	0	0	0	2	1	0	33	70	0	0	0	0	0	0	0	1	0	0	0	0	0	0	0	0	3	0	0	0	0	0	0	0	0	0	0	0
Aeromonas salmonicida	892	0	1	0	0	0	0	1	1	0	4	1	0	0	1	0	2	0	0	1	0	2	1	0	0	0	0	0	4	0	0	0	0	0	0	1	0	0	0	0	3	2	0	0	0	0	0	0	0
Myroides odoratus	851	0	0	0	0	0	0	0	0	0	0	0	0	0	1	0	1	0	18	0	3	0	0	0	0	0	0	0	1	0	1	0	0	0	0	0	0	0	0	0	0	0	0	1	0	0	0	4	0
Acinetobacter johnsonii	833	0	2	1	2	1	1	1	8	10	29	7	3	5	6	0	14	3	0	0	0	20	13	10	3	0	2	8	8	5	10	8	8	1	2	1	2	0	3	0	2	0	0	2	0	0	0	0	2
Megamonas hypermegale	831	130	21	117	0	0	0	0	1	0	2	0	0	0	2	0	0	0	0	0	0	2	0	0	4	1	0	0	139	0	5	16	22	0	0	0	0	0	0	0	0	0	0	0	1	180	0	0	0
Lactobacillus amylovorus	826	0	0	0	0	0	0	0	24	0	0	0	0	0	2	0	0	0	0	0	0	0	0	0	0	0	0	0	0	0	3	0	10	0	0	0	0	26	2	0	0	0	0	26	1	0	0	0	0
Myroides odoratimimus	710	0	1	0	0	0	0	2	0	0	0	0	0	0	0	0	0	7	0	61	149	0	0	0	0	0	0	0	2	0	1	0	0	0	0	1	0	6	0	0	1	0	0	0	0	0	0	0	4
Aeromonas hydrophila	679	4	18	2	3	2	0	10	0	0	0	0	0	0	7	0	0	1	1	30	12	0	0	0	0	0	0	0	8	0	3	0	1	0	0	23	0	21	0	0	0	262	0	2	0	0	0	0	0
Myroides sp. A21	570	0	1	0	0	1	0	3	0	0	0	0	0	0	0	0	0	5	0	63	149	0	0	0	0	0	0	0	1	0	1	0	0	0	0	0	0	6	0	0	1	1	0	0	0	0	0	0	1
Moraxella osloensis	551	0	0	0	0	0	0	0	7	9	8	4	11	11	1	0	13	0	0	0	0	11	13	20	4	0	2	17	4	7	7	6	10	2	3	0	2	0	4	0	0	0	0	1	0	0	0	0	1
Weissella cibaria	550	1	2	184	0	0	0	1	0	0	0	0	0	3	7	0	0	0	0	0	0	0	0	0	0	1	0	0	3	0	14	3	5	0	0	0	0	0	0	0	1	0	0	1	0	0	0	0	5
Kocuria rhizophila	474	0	0	0	0	0	0	0	0	0	0	0	0	0	0	0	0	0	0	0	0	0	0	0	0	0	0	0	0	0	0	0	0	0	0	0	0	0	0	0	0	0	0	0	0	0	0	0	0
Leclercia adecarboxylata	466	0	2	0	2	0	0	1	1	1	3	1	0	1	7	0	2	0	0	0	0	2	2	1	0	0	0	1	1	1	3	2	6	0	0	0	0	1	0	0	2	0	0	2	0	0	0	0	0
Bacteroides coprosuis	464	21	67	10	185	42	0	102	0	0	0	6	0	0	1	0	0	0	0	0	0	0	0	0	1	0	1	0	0	0	0	0	1	0	0	0	1	1	0	1	0	0	0	1	1	1	0	0	0
Lactobacillus salivarius	456	0	2	0	0	0	0	0	59	0	0	0	0	0	0	0	0	0	0	0	0	0	0	0	0	0	0	0	0	0	0	0	0	0	0	0	0	0	1	0	0	0	0	0	0	0	0	0	0
Proteus mirabilis	444	6	33	7	27	4	0	12	0	0	0	0	0	0	0	0	0	7	0	0	0	0	0	0	0	0	4	0	2	0	1	1	5	0	3	0	0	0	0	0	0	3	0	0	0	2	0	0	0
Macrococcus caseolyticus	432	1	4	2	15	2	0	4	0	0	1	0	0	1	1	0	0	0	0	0	0	0	0	3	0	0	0	4	0	1	1	0	1	0	0	0	0	0	0	0	0	0	0	0	0	0	0	0	0
Raoultella ornithinolytica	412	2	7	0	18	2	0	5	0	1	2	0	1	0	75	0	2	5	6	10	8	2	2	0	0	0	0	1	89	0	3	1	8	0	0	6	0	2	0	0	0	0	0	1	0	0	0	0	0
Pseudomonas aeruginosa	406	0	0	0	0	0	0	0	1	0	1	0	0	0	1	0	0	0	0	0	0	1	1	0	0	0	0	12	0	0	2	0	6	0	0	0	0	0	0	0	0	0	0	0	0	0	0	0	0
Aeromonas veronii	402	4	20	4	2	2	0	6	0	0	0	0	0	0	0	0	0	0	0	1	1	0	0	0	0	0	0	0	5	0	0	0	0	0	0	1	0	1	0	0	0	298	0	1	0	0	0	0	0
Lactobacillus acidophilus	398	0	0	0	0	0	0	0	0	0	0	0	0	0	1	0	0	0	0	0	0	0	0	0	0	0	0	0	0	0	1	0	8	0	0	0	0	0	0	0	0	0	0	0	0	0	0	0	0
Leuconostoc mesenteroides	390	0	0	0	0	0	0	0	0	0	0	0	0	0	5	1	0	0	0	0	0	0	0	0	0	0	0	0	4	0	3	2	4	0	0	0	0	1	0	0	0	0	0	0	0	0	0	0	3
Pseudomonas sp. URMO17WK12:I11	375	0	0	0	0	0	0	0	0	0	1	0	0	0	4	0	0	0	0	100	66	1	0	0	0	0	0	0	0	0	1	0	3	0	0	33	0	24	0	0	0	0	0	0	0	0	0	0	0
Bacillus thuringiensis	370	0	1	0	0	0	2	0	0	0	0	0	0	0	0	0	0	0	0	0	0	0	0	0	0	0	0	0	0	0	0	0	0	0	0	0	0	0	0	0	0	0	0	0	0	0	0	0	0
Providencia rettgeri	365	2	12	30	8	1	0	3	0	0	37	0	2	1	1	6	32	5	20	0	13	5	3	0	0	0	1	2	2	0	4	4	4	0	2	0	0	1	0	0	0	26	0	1	0	0	0	1	0
Carnobacterium maltaromaticum	345	0	0	0	1	0	0	0	6	10	16	4	2	3	1	0	13	0	0	0	0	15	21	6	2	0	1	16	5	14	6	8	6	2	4	0	1	0	4	0	0	0	0	0	0	0	0	0	0
Alcaligenes faecalis	336	0	2	0	4	1	0	5	0	5	0	0	0	0	0	0	1	1	0	0	0	0	4	0	0	0	1	0	0	0	0	0	0	0	0	0	0	0	0	0	0	0	0	1	0	0	0	0	0
Lactobacillus plantarum	323	0	2	0	0	0	7	0	1	0	0	0	0	2	7	1	2	1	0	0	0	0	0	0	0	0	0	0	25	0	5	2	14	0	0	0	0	24	0	0	0	1	0	1	22	0	0	0	5
Stenotrophomonas maltophilia	308	0	0	0	1	0	0	0	1	1	3	1	0	1	10	1	1	0	0	0	0	2	1	0	0	0	0	1	1	0	3	1	6	0	0	0	0	0	0	0	0	0	0	2	0	0	0	0	0
Plautia stali symbiont	300	0	0	0	0	0	0	0	0	0	0	0	0	0	5	0	0	0	0	0	0	0	0	0	0	0	0	0	0	0	3	8	10	0	0	0	0	0	0	0	0	0	0	0	0	0	0	0	0
Edwardsiella tarda	299	19	71	3	110	32	0	39	0	0	0	0	0	0	0	0	0	0	0	0	0	0	0	0	0	0	0	0	0	0	0	0	0	0	0	0	0	0	0	0	0	24	0	0	0	0	0	0	0
Xenorhabdus bovienii	293	0	0	0	0	0	0	1	0	0	0	0	0	0	0	0	0	0	0	0	0	0	0	0	0	0	0	0	0	0	0	0	0	0	0	0	0	0	0	0	0	0	0	0	0	0	0	0	0
Pseudoxanthomonas suwonensis	286	0	0	0	0	0	0	0	0	0	0	0	0	0	0	0	0	0	0	0	0	0	0	0	0	0	0	0	0	0	0	0	0	0	0	0	0	0	0	0	0	0	0	3	0	0	0	0	0
Acinetobacter lwoffii	267	0	1	0	1	0	0	0	1	2	5	1	0	1	2	0	3	2	0	0	0	3	2	1	0	0	0	1	2	1	3	1	2	0	0	0	0	0	1	0	1	0	0	1	0	0	0	0	1
Lactobacillus fermentum	256	0	0	0	0	0	0	0	0	0	0	0	0	0	3	1	0	0	0	0	0	0	0	0	0	0	0	0	1	0	1	0	11	0	0	0	0	0	0	0	0	0	0	0	2	0	0	0	0
Lactobacillus reuteri	226	0	0	0	0	0	0	0	6	0	0	0	1	0	0	0	0	0	0	0	0	0	0	0	20	0	0	0	0	0	1	0	12	0	0	0	0	3	0	0	0	0	0	9	0	0	0	0	0
Enterobacter sp. E20	219	0	0	0	1	0	1	0	0	0	0	0	0	0	5	38	0	1	1	1	1	0	0	0	0	0	0	0	0	0	1	1	2	0	0	0	0	0	0	0	0	1	0	0	0	0	0	0	0
Bacteroides vulgatus	206	0	0	0	0	0	0	0	1	0	0	0	0	0	8	0	0	61	0	0	0	2	0	0	3	1	0	0	4	0	1	2	4	0	0	0	0	0	0	0	0	0	0	0	1	16	0	0	0
Corynebacterium variabile	206	0	0	0	0	0	0	0	0	0	1	4	1	0	0	1	1	0	0	0	0	0	1	0	0	0	0	0	0	0	0	0	1	0	0	0	0	0	0	0	0	0	0	141	0	0	0	0	0
Megasphaera elsdenii	199	0	0	0	0	0	0	0	0	0	0	1	0	0	0	0	0	0	0	0	0	0	0	0	0	0	0	0	0	0	0	0	0	0	0	0	0	1	0	0	0	0	0	0	0	0	0	0	0
Serratia proteamaculans	195	0	0	0	0	0	0	0	10	13	20	6	2	5	1	0	14	0	0	0	0	25	21	6	1	0	1	7	3	2	5	3	4	1	1	0	1	0	2	0	0	0	0	0	0	0	0	0	0
Staphylococcus epidermidis	193	0	0	0	0	0	0	0	0	0	0	0	0	0	0	0	0	0	0	0	0	0	0	0	1	0	0	0	0	0	0	0	0	0	0	0	0	0	0	0	0	0	0	0	0	0	0	0	0
Clostridium perfringens	183	1	8	0	2	0	0	1	0	0	0	0	0	0	0	0	0	0	0	0	0	0	0	0	0	0	0	0	0	0	0	0	6	0	0	0	0	0	0	0	0	0	0	0	0	0	0	0	0
Pluralibacter gergoviae	179	0	0	0	0	0	4	0	0	0	0	0	0	0	1	0	0	0	0	0	0	0	0	0	0	0	0	0	0	0	1	0	0	0	0	0	0	0	0	0	0	0	0	0	0	0	0	0	1
Leuconostoc citreum	178	0	1	0	0	0	0	0	0	0	0	0	1	0	7	0	0	0	0	0	0	0	0	0	0	0	0	1	14	0	6	4	2	0	0	0	0	0	0	0	0	0	0	0	0	0	0	0	3
Serratia fonticola	178	0	0	0	0	0	1	0	5	6	13	3	2	3	0	0	10	0	0	0	0	11	8	4	1	0	0	5	4	2	3	3	2	1	1	0	0	0	1	0	0	1	0	0	0	0	0	0	0
Comamonas testosteroni	175	0	0	0	0	0	0	1	0	0	0	0	0	0	1	0	0	1	0	0	0	0	0	0	0	0	0	0	3	0	2	0	1	0	0	0	0	0	0	0	0	0	0	1	0	0	0	0	0
Asaia bogorensis	173	0	0	0	0	0	0	0	0	0	0	0	0	0	0	0	0	0	0	0	0	0	0	0	0	0	0	0	0	0	0	0	0	0	0	0	0	0	0	0	0	0	0	0	0	0	0	0	6
Enterobacter sp. 638	173	0	0	0	0	0	0	0	1	1	3	1	0	1	0	0	2	0	0	0	0	3	3	1	0	0	0	0	1	0	1	0	0	0	0	0	0	0	0	0	1	0	0	0	0	0	0	0	0
Citrobacter amalonaticus	166	0	0	0	1	0	0	0	1	2	4	1	1	1	1	0	3	2	0	0	0	3	3	1	1	0	0	2	1	1	1	1	2	0	1	0	0	0	0	0	0	0	0	1	0	0	0	0	0
Aeromonas media	162	0	1	0	0	0	0	0	0	0	0	0	0	0	2	0	0	1	0	16	7	0	0	0	0	0	0	0	3	0	1	0	1	0	0	12	0	12	0	0	0	1	0	0	0	0	0	0	0
Lactobacillus crispatus	154	0	1	0	0	0	0	0	18	0	0	0	0	0	0	0	0	0	0	0	0	0	0	0	0	0	0	0	0	0	0	0	1	0	0	0	0	0	2	0	0	0	0	0	1	0	0	0	0
Acinetobacter venetianus	151	0	0	0	0	0	3	0	3	4	11	2	1	1	1	0	6	0	0	0	0	7	4	3	1	0	1	3	2	2	2	2	2	0	1	0	1	0	1	0	0	0	0	3	0	0	0	0	0
Porphyromonadaceae bacterium ING2-E5B	151	0	0	0	0	0	0	0	0	0	0	0	0	0	0	0	0	0	0	0	0	0	0	0	0	0	0	0	0	0	0	0	0	0	0	0	0	0	0	0	0	0	0	4	0	0	0	0	0
Corynebacterium stationis	149	0	0	0	0	0	0	0	0	0	0	0	0	0	0	0	2	0	0	0	0	0	1	0	0	0	0	0	0	0	0	0	0	0	0	0	0	0	0	0	0	0	0	12	0	0	0	0	0
Clostridium botulinum	141	7	12	15	33	6	0	12	0	0	0	0	0	0	0	0	0	0	0	0	0	0	0	0	0	0	0	0	0	0	0	0	0	0	0	0	0	0	0	0	0	0	0	3	1	0	1	0	0
Klebsiella variicola	141	0	0	0	0	0	5	0	0	0	0	0	0	0	0	0	0	0	0	0	0	0	0	0	0	0	0	0	0	0	1	0	2	0	0	0	0	0	0	0	0	0	0	1	0	0	0	0	0
Lactobacillus johnsonii	138	0	0	0	0	0	0	0	10	0	0	0	0	0	0	0	0	0	0	0	0	0	0	0	0	0	0	0	0	0	0	0	1	0	0	0	0	3	0	0	0	0	0	1	0	0	0	0	0
Propionibacterium acnes	137	0	0	0	0	0	0	0	1	1	1	1	3	0	1	1	1	0	0	0	0	2	4	1	0	0	0	6	1	0	2	1	1	1	1	0	0	0	0	0	0	0	0	0	0	0	0	0	0
Enterobacter aerogenes	132	1	1	0	2	0	0	0	0	0	0	0	0	0	1	1	0	0	0	0	0	0	0	0	3	0	0	0	0	0	1	1	6	0	0	0	0	0	0	0	0	12	0	1	0	0	0	0	0
Arcobacter butzleri	131	18	4	5	4	5	0	22	0	0	0	0	0	0	4	0	0	0	0	0	0	0	0	0	0	0	0	0	3	0	8	1	9	0	4	0	0	0	0	0	0	0	0	2	0	0	0	0	1
Pseudomonas putida	124	0	0	0	0	0	0	0	0	0	1	0	0	0	6	0	1	0	0	1	1	1	1	0	0	0	0	1	14	0	9	0	8	0	0	5	0	1	0	0	0	0	0	0	0	0	0	0	0
Lactococcus piscium	123	0	0	0	0	0	0	0	3	8	10	3	1	2	1	0	5	0	0	0	0	10	23	4	1	0	1	9	6	7	4	5	4	1	2	0	2	0	5	0	0	0	0	3	0	0	0	0	0
Enterococcus faecalis	121	0	1	0	0	0	0	0	0	0	0	0	0	0	0	0	1	0	0	0	0	0	0	0	1	0	0	0	1	0	1	0	1	0	0	0	0	1	0	0	0	4	0	1	0	0	0	0	0
Lactobacillus mucosae	118	0	0	0	0	0	0	0	0	0	0	54	0	0	0	0	0	0	0	0	0	0	0	0	0	0	0	0	0	0	0	0	46	0	0	0	0	1	0	0	0	0	0	2	0	0	0	0	0
Comamonas aquatica	117	0	0	0	1	0	0	0	0	0	0	0	0	0	1	0	0	0	0	0	0	1	0	0	0	0	0	0	1	0	2	1	3	0	0	0	0	0	0	0	0	0	0	2	0	0	0	0	0
Acinetobacter oleivorans	111	0	0	0	0	0	1	0	0	0	0	0	0	0	4	0	2	0	0	0	0	0	0	0	0	0	0	0	0	0	3	0	2	0	0	0	0	0	0	0	0	0	0	0	0	0	0	0	0
Enterococcus casseliflavus	109	4	1	0	0	0	0	0	0	0	0	0	0	0	0	1	0	0	0	0	0	0	0	0	0	0	0	0	0	0	0	0	1	0	0	0	0	0	0	0	0	0	0	5	0	0	0	0	0
Streptococcus thermophilus	109	0	1	0	0	0	0	0	0	0	0	0	1	0	0	0	0	0	0	0	0	0	0	0	0	0	0	0	0	0	1	0	2	0	0	0	0	0	0	0	0	0	0	2	0	0	0	0	1
Lactococcus garvieae	108	0	1	0	0	0	0	0	0	0	0	0	0	0	0	0	0	0	0	0	0	0	0	0	0	0	0	0	1	0	2	0	0	0	0	0	0	0	0	0	0	0	0	0	0	0	0	0	0
Bifidobacterium pseudolongum	104	0	0	0	0	0	0	0	0	0	0	0	0	0	0	0	0	0	0	0	0	0	0	0	0	0	0	0	0	0	0	0	0	0	0	0	0	0	0	0	0	0	0	9	0	0	0	0	0
Pseudomonas fragi	102	0	0	0	0	0	0	0	7	3	16	4	0	0	3	0	5	0	0	0	0	13	12	1	1	0	0	3	5	4	5	0	2	0	1	1	0	0	0	0	0	0	0	0	0	0	0	0	0
Serratia marcescens	101	0	1	0	3	0	0	0	0	0	1	0	0	0	2	0	1	0	0	0	0	1	1	0	0	0	0	1	2	0	7	1	3	0	0	0	0	0	0	0	0	38	0	0	0	0	0	0	0
Xanthomonas citri	92	0	0	0	0	0	0	0	0	0	0	0	0	0	0	0	0	0	0	0	0	0	0	0	0	0	0	0	0	0	0	0	0	0	0	0	0	0	0	0	0	0	0	0	0	0	0	0	0
Burkholderia glumae	88	0	0	0	0	0	0	0	0	0	0	0	0	0	0	0	0	0	0	0	0	0	0	0	0	0	0	0	0	0	0	0	0	0	0	0	0	0	0	0	0	0	0	0	0	0	0	0	0
Shewanella baltica	88	0	0	0	0	0	0	0	1	0	2	0	0	0	50	0	1	0	0	0	0	1	2	0	0	0	0	0	0	0	1	0	0	0	0	0	0	0	0	0	0	0	0	0	0	0	0	0	0
Staphylococcus aureus	88	0	0	0	0	0	0	0	0	0	0	0	0	0	0	0	0	0	0	0	0	0	0	0	0	0	0	0	0	0	0	0	0	0	0	0	0	0	0	0	0	0	0	0	0	0	0	0	0
Staphylococcus saprophyticus	84	0	0	0	0	0	0	0	0	0	0	0	0	0	3	0	0	0	0	0	0	0	0	0	0	0	0	0	0	0	0	0	0	0	0	0	0	0	0	0	0	0	0	0	0	0	0	0	0
Acetobacter ghanensis	82	0	0	0	0	0	0	0	0	0	0	0	0	0	1	1	0	0	0	0	0	0	0	0	0	0	0	0	0	0	0	0	4	0	0	0	0	0	0	0	0	0	0	0	4	0	0	0	0
Bacteroides salanitronis	78	0	0	0	0	0	0	0	10	0	0	0	0	0	0	0	0	0	0	0	0	0	0	0	0	0	0	0	2	0	0	0	1	0	0	0	0	0	1	0	0	0	0	0	42	0	0	0	0
Bifidobacterium animalis	78	0	0	0	0	0	0	0	0	0	0	0	0	0	0	0	0	0	0	0	0	0	0	0	0	0	0	0	0	0	0	0	0	0	0	0	0	0	0	0	0	0	0	0	0	0	0	0	0
Dermacoccus nishinomiyaensis	78	0	0	0	0	0	0	0	0	0	0	0	0	0	0	0	0	0	0	0	0	0	0	0	0	0	0	0	0	0	0	0	0	0	0	0	0	0	0	0	0	0	0	0	0	0	0	0	0
Enterococcus faecium	77	1	2	0	0	0	0	0	0	0	1	0	0	0	1	0	1	1	0	0	0	0	1	0	0	0	0	0	0	0	0	0	0	0	0	0	0	0	0	0	0	0	0	2	0	1	0	0	0
Staphylococcus xylosus	77	0	0	0	0	0	0	0	0	0	0	0	0	0	3	0	0	0	0	0	0	0	0	0	0	0	0	0	0	0	0	0	0	0	0	0	0	0	0	0	0	0	0	2	0	0	0	0	0
Acetobacter pasteurianus	70	0	0	0	0	0	0	0	0	0	0	0	0	0	0	1	0	0	0	0	0	0	0	0	0	0	0	0	0	0	0	0	0	0	1	0	0	0	0	0	0	0	0	0	0	0	0	0	0
Lactobacillus brevis	70	0	0	0	0	0	0	0	0	0	0	0	1	0	4	0	0	0	0	0	0	0	0	0	0	0	0	0	4	0	5	0	1	0	0	0	0	5	0	0	0	0	0	1	0	0	0	0	16
Pantoea vagans	70	0	0	0	0	0	0	0	0	0	0	0	0	0	1	0	0	0	0	1	0	0	0	0	0	0	0	0	0	2	2	0	3	0	0	0	0	0	0	0	0	0	0	0	0	0	0	0	0
Pseudomonas stutzeri	69	0	0	0	0	0	0	0	0	0	0	0	0	0	0	0	0	0	0	0	0	0	0	0	0	0	0	0	0	0	1	0	0	0	0	0	0	0	0	0	0	0	0	0	0	0	0	0	0
Lactobacillus delbrueckii	63	0	0	0	0	0	0	0	0	0	0	36	0	0	0	0	0	0	0	0	0	0	0	0	0	0	0	0	0	0	0	0	0	0	0	0	0	0	0	0	0	0	0	0	0	0	0	0	1
Pseudomonas sp. WCS374	63	0	0	0	0	0	0	0	5	0	9	2	0	0	0	0	2	0	0	7	2	12	9	0	0	0	0	1	1	1	0	0	1	0	0	3	0	1	0	0	0	0	0	0	0	0	0	0	0
Bacteroides thetaiotaomicron	58	0	0	0	0	0	0	0	1	0	0	1	0	0	10	0	0	32	0	0	0	0	0	0	1	0	0	0	1	0	0	0	1	0	0	0	0	0	0	0	0	0	0	0	1	2	0	0	0
Acinetobacter calcoaceticus	57	0	2	0	0	0	0	0	0	0	0	0	0	1	2	0	0	1	0	0	0	0	0	0	0	0	0	0	0	0	2	0	4	0	0	0	0	0	0	0	0	0	0	0	0	0	0	0	0
Salmonella enterica	57	0	1	0	1	0	1	1	0	1	2	1	1	1	0	1	1	0	0	0	0	1	1	1	0	0	0	2	1	0	1	2	1	0	0	0	0	0	0	0	0	0	0	1	0	0	0	0	0
Rhodobacter sphaeroides	56	0	0	0	0	0	0	0	0	0	0	0	0	0	0	0	0	0	0	0	0	0	0	0	0	0	0	0	0	0	0	0	0	0	0	0	0	0	0	0	0	0	0	0	0	0	0	0	0
Corynebacterium efficiens	55	0	0	0	0	0	0	0	0	0	0	0	0	0	0	0	0	0	0	0	0	0	0	0	0	0	0	0	0	0	0	0	0	0	0	0	0	0	0	0	0	0	0	2	0	0	0	0	0
Pectobacterium atrosepticum	55	0	0	0	0	0	0	0	2	1	5	1	1	1	0	4	4	0	0	0	0	4	3	3	1	0	0	4	1	2	3	2	2	0	1	0	0	0	1	0	0	0	0	0	0	0	0	0	0
Cronobacter sakazakii	54	0	0	0	0	0	0	0	0	0	0	0	0	0	8	0	0	0	0	0	0	0	0	0	0	0	0	0	0	0	0	0	1	0	0	0	0	0	0	0	0	0	0	1	0	0	0	0	0
Gluconobacter oxydans	54	0	0	9	0	0	0	0	0	0	0	0	0	0	0	5	0	0	0	0	0	0	0	0	0	0	0	0	0	0	0	0	0	0	0	0	0	0	0	0	0	0	0	0	1	0	0	0	0
Sphingopyxis granuli	54	0	0	0	0	0	0	0	0	0	0	0	0	0	0	0	0	0	0	0	0	0	0	0	0	0	0	0	0	0	0	0	0	0	0	0	0	0	0	0	0	0	0	0	0	0	0	0	0
Enterococcus sp. HSIEG1	53	13	1	0	0	0	0	0	0	0	0	0	0	0	0	0	0	0	0	0	0	0	0	0	0	0	0	0	0	0	0	0	0	0	0	0	0	0	0	0	0	0	0	3	0	0	0	0	0
Staphylococcus equorum	53	0	0	0	0	0	0	0	0	0	0	0	0	0	0	0	1	0	0	0	0	0	0	0	0	0	0	0	0	0	0	0	0	0	0	0	0	0	0	0	0	0	0	0	0	0	0	0	0
Lactobacillus rhamnosus	52	0	0	0	0	0	0	0	0	0	0	0	0	0	0	0	0	0	0	0	0	0	0	0	0	0	0	0	0	0	0	0	15	0	0	0	0	0	0	0	0	0	0	0	0	0	0	0	0
Bifidobacterium thermophilum	51	0	0	0	0	0	0	0	0	0	0	3	0	0	0	0	0	0	0	0	0	0	0	0	0	0	0	0	0	0	0	0	0	0	0	0	0	0	0	0	0	0	0	0	0	0	0	0	1
Propionibacterium acidipropionici	51	0	0	0	0	0	0	0	0	0	0	0	0	0	0	1	0	0	0	0	0	0	0	0	0	0	0	0	0	0	0	0	0	0	0	0	0	0	0	0	0	0	0	3	0	0	0	0	1
Lactobacillus ruminis	50	0	0	0	0	0	0	0	0	0	0	1	0	0	0	0	0	0	0	0	0	0	0	0	0	0	0	0	0	0	0	0	0	0	0	0	0	0	0	0	0	0	0	0	0	0	0	0	0
Nocardiopsis alba	50	0	0	0	0	0	0	0	0	0	0	0	0	0	0	0	0	0	0	0	0	0	0	0	0	0	0	0	0	0	0	0	0	0	0	0	0	0	0	0	0	0	0	0	0	0	0	0	0
Enterobacter sp. R4-368	48	0	0	0	0	0	0	0	0	0	0	0	0	0	0	0	0	0	0	0	0	0	0	0	0	0	0	0	0	0	1	0	2	0	0	0	0	0	0	0	0	0	0	0	0	0	0	0	0
Rhizobium sp. NT-26	48	0	0	0	0	0	0	0	0	0	0	0	0	0	0	0	0	0	0	0	0	0	0	0	0	0	0	0	0	0	0	0	0	0	0	0	0	0	0	0	0	0	0	5	0	0	0	0	0
Staphylococcus pseudintermedius	48	0	0	0	0	0	0	0	0	0	0	0	0	0	0	0	0	0	0	0	0	0	0	0	0	0	0	0	0	0	0	0	0	0	0	0	0	0	0	0	0	0	0	0	0	0	0	0	0
Dickeya dadantii	47	0	0	0	0	0	0	0	0	0	0	0	0	0	0	1	0	0	0	0	0	0	0	0	0	0	0	0	0	0	0	0	0	0	0	0	0	0	0	0	0	0	0	0	0	0	0	0	0
Enterococcus gallinarum	47	1	0	0	0	0	0	0	0	0	0	0	0	0	0	0	0	0	0	0	0	0	0	0	0	0	0	0	0	0	0	0	1	0	0	0	0	0	0	0	0	0	0	1	0	0	0	0	0
Lactobacillus farciminis	46	0	1	0	0	0	0	0	0	0	0	0	0	0	10	0	0	0	0	0	0	0	0	0	0	0	0	0	2	0	1	0	15	0	0	0	0	0	0	0	0	0	0	0	0	0	0	0	0
Moritella viscosa	46	0	0	0	0	0	0	0	0	0	0	0	0	0	0	0	0	0	0	0	0	0	0	0	0	0	0	0	0	0	0	0	0	0	0	0	0	46	0	0	0	0	0	0	0	0	0	0	0
Pantoea ananatis	46	0	0	0	0	0	0	0	0	0	0	0	0	1	4	0	0	0	0	0	0	0	0	0	0	0	0	0	0	2	1	1	1	0	0	0	0	0	0	0	0	0	0	0	0	0	0	0	0
Pantoea sp. PSNIH1	45	0	0	0	0	0	0	0	0	0	0	0	0	0	1	0	0	0	0	0	0	0	0	0	0	0	0	0	0	0	1	0	6	0	0	0	0	0	0	0	0	0	0	0	0	0	0	0	0
Streptococcus infantarius	44	0	8	0	0	0	0	0	0	0	0	0	0	0	0	0	0	0	0	0	0	0	0	0	0	0	0	0	0	0	0	0	0	0	0	0	0	0	0	0	0	0	0	9	0	0	0	0	0
Corynebacterium glutamicum	43	0	0	0	0	0	0	0	0	0	0	0	0	0	0	0	2	0	0	0	0	0	0	0	0	0	0	0	0	0	0	0	0	0	0	0	0	1	0	0	0	0	0	6	0	0	0	0	0
Ralstonia solanacearum	43	0	0	0	0	0	0	0	0	0	0	0	0	0	1	0	0	0	0	0	0	0	0	0	0	0	0	0	0	0	1	0	0	0	0	0	0	0	0	0	0	0	0	0	0	0	0	0	0
Paracoccus denitrificans	42	0	0	0	0	0	0	0	0	0	0	0	0	0	0	0	0	0	0	0	0	0	0	0	0	0	0	0	0	0	0	0	0	0	0	0	0	0	0	0	0	0	0	5	0	0	0	0	0
Bacillus sp. OxB-1	41	0	0	0	0	0	0	0	0	0	0	0	0	0	0	0	0	0	0	0	0	0	0	0	0	0	0	0	0	0	0	0	0	0	0	0	0	0	0	0	0	0	0	0	0	0	0	0	0
Faecalibacterium prausnitzii	41	4	0	0	0	0	0	0	0	0	0	3	0	0	1	0	0	0	0	0	0	0	0	0	0	0	0	0	0	0	0	0	2	0	0	0	0	1	0	0	0	0	0	1	2	4	0	0	0
Gordonia sp. QH-11	41	0	0	0	0	0	0	0	0	0	0	0	0	0	0	0	0	0	0	0	0	0	0	0	0	0	0	0	0	0	0	0	0	0	0	0	0	0	0	0	0	0	0	0	0	0	0	0	0
Jonesia denitrificans	41	0	0	0	0	0	0	0	0	0	0	0	0	0	0	0	0	0	0	0	0	0	0	0	0	0	0	0	0	0	0	0	0	0	0	0	0	0	0	0	0	0	0	11	0	0	0	0	0
Clostridium butyricum	39	0	2	0	0	0	0	1	0	1	0	0	3	0	1	0	0	0	0	0	0	1	3	1	0	0	0	0	1	0	2	7	0	0	0	0	0	1	0	0	0	0	0	0	0	0	0	0	0
Escherichia albertii	39	0	0	0	0	0	0	0	0	0	0	0	0	0	0	0	0	0	0	0	0	0	0	0	0	0	0	0	0	0	0	0	0	0	0	0	0	0	0	0	0	0	0	0	0	0	0	0	0
Delftia sp. Cs1-4	38	0	0	0	0	0	0	0	1	1	7	1	1	1	0	0	3	0	0	0	0	4	2	2	0	0	0	1	0	1	1	1	1	0	1	0	0	0	0	0	0	0	0	0	0	0	0	0	0
Enterococcus cecorum	37	0	0	0	0	0	0	0	1	0	0	0	0	0	0	0	0	0	0	0	0	0	0	0	0	0	0	1	0	1	0	0	0	0	0	0	0	0	1	0	0	0	0	0	0	0	0	0	0
Streptococcus suis	37	0	0	0	0	0	0	0	0	0	0	1	0	0	0	0	0	0	0	0	0	0	0	0	0	0	0	0	0	0	1	0	0	0	0	0	0	1	0	0	0	0	0	31	0	0	0	0	0
Cedecea neteri	35	0	0	0	0	0	0	0	0	0	1	0	0	0	0	0	1	0	0	0	0	1	0	0	0	0	0	0	0	0	0	0	1	0	0	0	0	0	0	0	0	0	0	0	0	0	0	0	0
Rhodococcus pyridinivorans	35	0	0	0	0	0	0	0	0	0	0	0	0	0	0	0	0	0	0	0	0	0	1	0	0	0	0	0	0	0	0	0	0	0	0	0	0	0	0	0	0	0	0	2	0	0	0	0	0
Cronobacter dublinensis	34	0	0	0	0	0	0	0	0	0	0	0	0	0	2	0	0	0	0	0	0	0	0	0	0	0	0	0	0	0	1	0	1	0	0	0	0	0	0	0	0	0	0	0	0	0	0	0	0
Lactobacillus sakei	33	0	0	0	0	0	0	0	0	0	0	0	0	0	5	0	0	0	0	0	0	0	0	0	0	0	0	0	25	0	1	0	1	0	0	0	0	0	0	0	0	0	0	0	0	0	0	0	1
Ochrobactrum anthropi	33	0	0	0	0	0	0	0	0	0	0	0	0	0	0	0	0	2	0	0	0	0	0	0	0	0	0	0	0	0	0	0	0	0	0	0	0	0	0	0	0	0	0	4	0	0	0	0	0
Mycoplasma cynos	32	0	0	0	0	0	0	0	0	0	0	0	0	0	0	0	0	0	0	0	0	0	0	0	0	0	0	0	0	0	0	0	0	0	0	0	0	0	0	0	0	0	0	0	0	0	0	0	0
Candidatus Kinetoplastibacterium crithidii	31	0	0	0	0	0	0	0	0	0	0	0	0	0	0	0	0	0	1	0	0	0	0	0	0	0	0	0	0	0	0	0	0	0	0	1	0	0	0	0	0	0	0	0	0	0	0	0	0
Corynebacterium vitaeruminis	31	0	0	0	0	0	0	0	0	0	0	0	0	0	0	0	0	0	0	0	0	0	0	0	0	0	0	0	0	0	0	0	0	0	0	0	0	0	0	0	0	0	0	0	0	0	0	0	0
Pseudomonas monteilii	31	0	0	0	0	0	0	0	0	0	0	0	0	0	0	0	0	0	0	0	0	0	0	0	0	0	0	0	0	0	0	0	1	0	0	0	0	0	0	0	0	0	0	0	0	0	0	0	0
Mycoplasma mycoides	30	0	0	0	0	0	0	0	0	0	0	0	0	0	0	0	0	0	0	0	0	0	0	0	0	0	0	0	0	0	0	0	0	0	0	0	0	0	0	0	0	0	0	0	0	0	0	0	0
Acinetobacter nosocomialis	29	0	1	0	0	0	2	0	1	1	2	1	0	1	0	0	1	0	0	0	0	2	1	1	0	0	0	1	0	0	1	1	1	0	0	0	0	0	0	0	0	0	0	0	0	0	0	0	0
Barnesiella viscericola	29	0	0	0	0	0	0	0	6	0	0	2	0	0	0	0	0	0	0	0	0	0	0	0	1	0	0	0	2	0	0	0	1	0	0	0	0	0	0	0	0	0	0	0	4	1	0	0	0
Pseudomonas sp. FGI182	29	0	0	0	0	0	0	0	0	0	0	0	0	0	0	0	0	0	0	0	0	0	0	0	0	0	0	0	0	0	1	0	1	0	0	0	0	0	0	0	0	0	0	0	0	0	0	0	0
Acinetobacter sp. 114	27	0	0	0	0	0	0	0	1	1	3	1	0	0	0	0	1	0	0	0	0	2	1	1	0	0	0	1	0	0	0	0	0	0	0	0	0	0	0	0	0	0	0	2	0	0	0	0	0
Psychrobacter cryohalolentis	27	0	0	0	0	0	0	0	0	0	0	0	0	0	0	0	0	0	0	1	0	0	0	0	0	0	0	0	0	0	0	0	0	0	0	1	0	0	0	0	0	0	0	0	0	0	0	0	0
Sphingopyxis sp. 113P3	27	0	0	0	0	0	0	0	0	0	0	0	0	0	0	0	0	0	0	0	0	0	0	0	0	0	0	0	0	0	0	0	0	0	0	0	0	0	0	0	0	0	0	0	0	0	0	0	0
Kosakonia sacchari	26	0	0	0	0	0	0	0	0	0	0	0	0	0	0	0	0	0	0	0	0	0	0	0	0	0	0	0	0	0	0	0	1	0	0	0	0	0	0	0	0	0	0	0	0	0	0	0	0
Microbacterium sp. XT11	26	0	0	0	0	0	0	0	0	0	0	0	0	0	0	0	0	0	0	0	0	0	0	0	0	0	0	0	0	0	0	0	0	0	0	0	0	0	0	0	0	0	0	0	0	0	0	0	0
Pediococcus pentosaceus	26	0	0	0	0	0	0	0	0	0	0	0	0	1	1	0	0	0	0	0	0	0	0	0	0	0	0	0	0	0	0	0	0	0	0	0	0	10	0	0	0	0	0	1	0	0	0	0	0
Providencia sneebia	26	0	1	0	0	0	0	0	0	0	0	0	3	0	1	0	0	0	0	0	0	0	1	0	0	0	0	0	0	0	0	3	0	0	0	0	0	0	1	0	0	0	0	0	0	0	0	0	0
Serratia sp. SCBI	26	0	0	0	0	0	0	0	0	0	0	0	0	0	0	0	0	0	0	0	0	0	0	0	0	0	0	0	0	0	0	0	0	0	0	0	0	0	0	0	0	26	0	0	0	0	0	0	0
Kluyvera intermedia	25	0	0	0	0	0	1	0	0	0	0	0	0	0	1	0	0	0	0	0	0	0	0	0	0	0	0	0	0	0	1	0	2	0	0	0	0	0	0	0	0	0	0	0	0	0	0	0	2
Bacteroides fragilis	24	1	0	0	0	0	0	0	0	0	0	0	0	0	6	0	0	2	0	0	0	0	0	0	0	0	0	0	0	0	0	0	1	0	0	0	0	0	0	0	0	0	0	0	0	1	0	0	0
Bacteroides dorei	23	1	0	0	0	0	0	0	0	0	0	1	0	0	2	0	0	3	0	0	0	0	0	0	1	0	0	0	3	0	0	0	1	0	0	0	0	0	0	0	0	0	0	0	1	2	0	0	0
Cellulomonas flavigena	23	0	0	0	0	0	0	0	0	0	0	0	0	0	0	0	0	0	0	0	0	0	0	0	0	0	0	0	0	0	0	0	0	0	0	0	0	0	0	0	0	0	0	7	0	0	0	0	0
Chryseobacterium gallinarum	23	0	0	0	0	0	0	0	0	0	0	0	0	0	0	0	0	0	0	0	0	0	0	0	0	0	0	0	0	0	0	0	0	0	0	0	0	0	0	0	0	0	0	0	0	0	0	0	0
Delftia acidovorans	23	0	0	0	0	0	0	0	1	1	4	0	0	1	0	0	2	0	0	0	0	2	1	1	0	0	0	1	0	1	1	0	1	0	0	0	0	0	0	0	0	0	0	0	0	0	0	0	0
Listeria monocytogenes	23	0	0	0	0	0	0	0	0	0	0	0	0	0	0	0	0	0	0	0	0	0	0	0	0	0	0	0	0	0	0	0	0	0	0	0	0	0	0	0	0	0	0	0	0	0	0	0	0
Bacteroides xylanisolvens	22	0	0	0	0	0	0	0	0	0	0	0	0	0	1	0	0	1	0	0	0	0	0	0	4	0	0	0	1	0	0	2	1	0	0	0	0	0	0	0	0	0	0	0	0	9	0	0	0
Corynebacterium maris	22	0	0	0	0	0	0	0	0	0	0	0	0	0	0	0	0	0	0	0	0	0	0	0	0	0	0	0	0	0	0	0	0	0	0	0	0	0	0	0	0	0	0	0	0	0	0	0	0
Kocuria palustris	22	0	0	0	0	0	0	0	0	0	0	0	0	0	0	1	0	0	0	0	0	0	0	0	0	0	0	0	0	0	0	0	0	0	0	0	0	0	0	0	0	0	0	0	0	0	0	0	0
Solibacillus silvestris	22	0	0	0	0	0	0	0	0	0	0	0	0	0	0	0	0	0	0	0	0	0	0	0	0	0	0	0	0	0	0	0	0	0	0	0	0	0	0	0	0	0	0	0	0	0	0	0	0
Elizabethkingia anophelis	21	0	0	0	2	0	0	0	0	0	0	0	0	4	0	0	0	0	0	0	0	0	0	0	0	0	0	1	0	0	0	0	0	0	0	0	0	0	0	0	0	0	0	2	0	0	0	0	0
Peptoclostridium difficile	21	0	0	0	1	0	0	0	0	0	0	0	0	0	0	0	0	0	0	0	0	0	0	0	0	0	0	0	0	0	0	0	0	0	0	0	0	2	0	0	0	0	0	1	0	0	0	0	0
Corynebacterium casei	20	0	0	0	0	0	0	0	0	0	0	0	0	0	0	0	0	0	0	0	0	0	0	0	0	0	0	0	0	0	0	0	0	0	0	0	0	0	0	0	0	0	0	1	0	0	0	0	0
Lactobacillus heilongjiangensis	20	0	0	0	0	0	0	0	0	0	0	0	0	0	0	0	0	0	0	0	0	0	0	0	0	0	0	0	1	0	0	0	0	0	0	0	0	0	0	0	0	0	0	0	0	0	0	0	0
Enterococcus durans	19	0	0	0	0	0	0	0	0	0	1	0	0	0	0	0	1	0	0	0	0	0	0	0	0	0	0	0	1	0	0	0	0	0	0	0	0	0	0	0	0	0	0	1	0	0	0	0	0
Corynebacterium sp. ATCC 6931	18	0	0	0	0	0	0	0	0	0	0	0	0	0	0	0	0	0	0	0	0	0	1	0	0	0	0	0	0	0	0	0	0	0	0	0	0	0	0	0	0	0	0	0	0	0	0	0	0
Desulfovibrio desulfuricans	18	0	0	0	0	0	0	0	0	0	0	0	0	0	0	0	0	0	0	0	0	0	0	0	0	0	0	0	0	0	0	0	0	0	0	0	0	0	0	0	0	0	0	0	0	0	0	0	0
Yersinia intermedia	18	0	0	0	0	0	1	0	1	1	3	1	0	1	0	0	1	0	0	0	0	2	2	1	0	0	0	1	1	0	1	0	1	0	0	0	0	0	0	0	0	0	0	0	0	0	0	0	0
Bacillus sp. FJAT-22090	17	0	0	0	0	0	0	0	0	0	0	0	0	0	0	0	0	0	0	0	0	0	0	0	0	0	0	0	0	0	0	0	0	0	0	0	0	0	0	0	0	0	0	0	0	0	0	0	0
Parabacteroides distasonis	17	0	0	0	0	0	0	0	0	0	0	0	0	0	5	0	0	2	0	0	0	0	0	0	1	0	0	0	0	0	0	0	2	0	0	0	0	0	0	0	0	0	0	0	0	0	0	0	0
Shigella boydii	17	0	0	0	0	0	0	0	0	0	0	0	0	0	0	0	0	0	0	0	0	0	0	0	0	0	0	0	0	0	0	0	0	0	0	0	0	0	0	0	0	0	0	0	0	0	0	0	0
Pantoea rwandensis	16	0	0	0	0	0	0	0	0	0	0	0	0	0	1	0	0	0	0	0	0	0	0	0	0	0	0	0	0	0	0	0	1	0	0	0	0	0	0	0	0	0	0	0	0	0	0	0	0
Weeksella virosa	16	0	0	0	0	0	0	0	0	0	0	0	0	0	0	0	0	0	0	1	0	0	0	0	0	0	0	0	0	0	0	0	0	0	0	1	0	1	0	0	0	0	0	1	0	0	0	0	0
Corynebacterium humireducens	15	0	0	0	0	0	0	0	0	0	0	0	0	0	0	0	0	0	0	0	0	0	0	0	0	0	0	0	0	0	0	0	0	0	0	0	0	0	0	0	0	0	0	5	0	0	0	0	0
Prevotella ruminicola	15	0	0	0	0	0	0	0	0	0	0	0	0	0	0	0	0	0	0	0	0	0	0	0	0	0	0	0	0	0	0	0	0	0	0	0	0	0	0	0	0	0	0	0	0	0	0	0	0
Pseudomonas sp. 20_BN	15	0	0	0	0	0	0	0	0	0	0	0	0	0	0	0	0	0	0	0	0	0	0	0	0	0	0	0	0	0	0	0	0	0	0	0	0	0	0	0	0	0	0	0	0	0	0	0	0
Bacteroides cellulosilyticus	14	0	0	0	0	0	0	0	0	0	0	0	0	0	3	0	0	6	0	0	0	0	0	0	0	0	0	0	0	0	0	0	0	0	0	0	0	4	0	0	0	0	0	0	0	0	0	0	0
Clostridium baratii	14	0	1	0	0	0	0	1	0	0	0	0	0	0	0	0	0	0	0	0	0	0	0	0	0	0	0	0	0	0	0	0	0	0	0	0	0	0	0	0	0	0	0	0	0	0	0	0	0
Enterococcus rotai	14	0	0	0	0	0	0	0	0	0	0	0	0	0	0	0	0	0	0	0	0	0	0	0	0	0	0	0	0	0	0	0	0	0	0	0	0	0	0	0	0	0	0	0	0	0	0	0	0
Pseudomonas trivialis	14	0	0	0	0	0	0	0	1	0	3	1	0	0	0	0	1	0	0	0	0	3	2	0	0	0	0	0	0	1	0	0	0	0	0	0	0	0	0	0	0	0	0	0	0	0	0	0	0
Streptococcus parauberis	14	0	0	0	2	0	0	0	0	0	0	0	0	0	0	0	0	0	0	0	0	0	1	1	0	0	0	1	0	0	0	1	0	0	0	0	0	0	0	0	0	0	0	3	0	0	0	0	0
Bacteroides ovatus	13	1	0	0	0	0	0	0	0	0	0	0	0	0	2	0	0	0	0	0	0	0	0	0	2	0	0	0	0	0	0	0	1	0	0	0	0	0	0	0	0	0	0	0	0	2	0	0	0
Faecalitalea cylindroides	13	0	0	0	0	0	0	0	2	0	0	1	0	0	0	0	0	0	0	0	0	0	0	0	0	0	0	0	0	0	0	0	0	0	0	0	0	0	0	0	0	0	0	0	0	0	0	0	0
Psychrobacter sp. G	13	0	0	0	0	0	0	0	0	0	0	0	0	0	0	0	0	0	0	1	0	0	0	0	0	0	0	0	0	0	0	0	0	0	0	1	0	0	0	0	0	0	0	0	0	0	0	0	0
Actinomyces radicidentis	12	0	0	0	0	0	0	0	0	0	0	0	0	0	0	0	0	0	0	0	0	0	0	0	0	0	0	0	0	0	0	0	0	0	0	0	0	0	0	0	0	0	0	0	0	0	0	0	1
Aerococcus urinaeequi	12	0	0	0	0	0	0	0	0	0	0	0	0	0	0	0	0	0	0	0	0	0	0	0	0	0	0	0	0	0	2	0	0	0	0	0	0	0	0	0	0	0	0	0	0	0	0	0	0
Enterococcus hirae	12	0	0	0	0	0	0	0	0	0	0	0	0	0	0	0	0	2	0	0	0	0	0	0	1	0	0	0	0	0	0	0	0	0	0	0	0	0	0	0	0	0	0	0	0	2	0	0	0
Leadbetterella byssophila	12	0	0	0	0	0	0	0	0	0	0	0	0	0	0	0	0	0	0	0	0	0	0	0	0	0	0	0	0	0	0	0	0	0	0	0	0	0	0	0	0	0	0	0	0	0	0	0	0
Methylobacterium radiotolerans	12	0	4	0	0	0	0	0	0	0	0	0	0	0	0	0	0	0	0	0	0	0	0	0	0	0	0	0	0	0	0	0	0	0	0	0	0	0	0	0	0	0	0	0	0	0	0	0	0
Yersinia pestis	12	0	0	0	0	0	1	0	0	0	0	0	0	0	0	0	0	0	0	0	0	0	0	0	0	0	0	1	0	0	0	0	0	0	0	0	0	5	0	0	0	0	0	0	0	0	0	0	0
[Clostridium] saccharolyticum	12	0	0	0	0	0	0	0	1	0	0	2	0	0	0	0	0	0	0	0	0	0	0	0	0	0	0	0	0	0	0	0	0	0	0	0	0	1	0	0	0	0	0	0	1	0	0	0	0
Akkermansia muciniphila	11	0	0	0	0	0	0	0	0	0	0	0	0	0	0	0	0	11	0	0	0	0	0	0	0	0	0	0	0	0	0	0	0	0	0	0	0	0	0	0	0	0	0	0	0	0	0	0	0
Bacillus pumilus	11	0	0	0	0	0	1	0	0	0	0	0	0	0	0	0	0	0	0	0	0	0	0	0	0	0	0	0	0	0	4	0	1	0	0	0	0	0	0	0	0	0	0	0	0	0	0	0	0
Brachybacterium faecium	11	0	0	0	0	0	0	0	0	0	0	0	0	0	0	0	0	0	0	0	0	0	0	0	0	0	0	0	0	0	0	0	0	0	0	0	0	0	0	0	0	0	0	1	0	0	0	0	0
Pseudomonas parafulva	11	0	0	0	0	0	0	0	0	0	0	0	0	0	0	0	0	0	0	1	1	0	0	0	0	0	0	0	0	0	0	0	1	0	0	1	0	0	0	0	0	0	0	0	0	0	0	0	0
Thermobifida fusca	11	0	0	0	0	0	0	0	0	0	0	0	0	0	0	0	0	0	0	0	0	0	0	0	0	0	0	0	0	0	0	0	0	0	0	0	0	0	0	0	0	0	0	0	0	0	0	0	0
Treponema succinifaciens	11	0	0	0	0	0	0	0	0	0	0	8	0	0	0	0	0	0	0	0	0	0	0	0	0	0	0	0	0	0	0	0	0	0	0	0	0	2	0	0	0	0	0	1	0	0	0	0	0
Acetobacter senegalensis	10	0	0	0	0	0	0	0	0	0	0	0	0	0	0	3	0	0	0	0	0	0	0	0	0	0	0	0	0	0	0	0	2	0	0	0	0	0	0	0	0	0	0	0	0	0	0	0	0
Corynebacterium callunae	10	0	0	0	0	0	0	0	0	0	0	0	0	0	0	0	0	0	0	0	0	0	0	0	0	0	0	0	0	0	0	0	0	0	0	0	0	0	0	0	0	0	0	0	0	0	0	0	0
Pseudomonas oryzihabitans	10	0	0	0	0	0	0	0	0	0	0	0	0	0	0	0	0	0	0	0	0	0	0	0	0	0	0	0	0	0	0	0	0	0	0	0	0	0	0	0	0	0	0	0	0	0	0	0	0
Psychrobacter urativorans	10	0	0	0	0	0	0	0	0	0	0	0	0	0	0	0	0	0	0	1	0	0	0	0	0	0	0	0	0	0	0	0	0	0	0	1	0	0	0	0	0	0	0	0	0	0	0	0	0
Saccharomonospora viridis	10	0	0	0	0	0	0	0	0	0	0	0	0	0	0	0	0	0	0	0	0	0	0	0	0	0	0	0	0	0	0	0	0	0	0	0	0	0	0	0	0	0	0	0	0	0	0	0	0
Aerococcus viridans	9	0	0	0	0	0	0	0	0	0	0	0	0	0	0	0	0	0	0	0	0	0	0	0	0	0	0	0	0	0	1	0	0	0	0	0	0	0	0	0	0	0	0	1	0	0	0	0	0
Bacillus subtilis	9	0	0	0	0	0	0	0	0	0	0	0	0	1	0	0	0	0	0	0	0	0	0	0	0	0	0	0	0	0	3	0	4	0	0	0	0	0	0	0	0	0	0	0	0	0	0	0	0
Leuconostoc gelidum	9	0	0	0	0	0	0	0	0	0	0	0	0	0	0	0	0	0	0	0	0	0	0	0	0	0	0	0	0	0	0	5	0	0	0	0	0	0	0	0	0	0	0	0	0	0	0	0	0
Mycoplasma bovoculi	9	0	0	0	0	0	0	0	0	0	0	0	0	0	0	0	0	0	0	0	0	0	0	0	0	0	0	0	0	0	0	0	0	0	0	0	0	0	0	0	0	0	0	0	0	0	0	0	0
Pectobacterium wasabiae	9	0	0	0	0	0	0	0	0	0	0	0	0	0	0	1	0	0	0	0	0	0	0	0	0	0	0	0	0	0	0	0	0	0	0	0	0	0	0	0	0	0	0	0	0	0	0	0	0
Sphingobacterium sp. ML3W	9	0	0	0	0	0	0	0	0	0	0	0	0	0	0	0	0	0	0	1	0	0	0	0	0	0	0	0	0	0	0	0	0	0	0	1	0	0	0	0	0	0	0	0	0	0	0	0	0
Acinetobacter sp. ADP1	8	0	0	0	0	0	0	0	0	0	1	0	0	0	1	0	0	0	0	0	0	0	0	0	0	0	0	0	0	0	1	0	0	0	0	0	0	0	0	0	0	0	0	1	0	0	0	0	0
Bacillus megaterium	8	0	0	0	0	0	0	0	0	0	0	0	0	1	0	0	0	0	0	0	0	0	0	0	0	0	0	0	0	0	1	3	1	0	0	0	0	0	0	0	0	0	0	0	0	0	0	0	0
Candidatus Amoebophilus asiaticus	8	0	0	0	0	0	0	0	0	0	0	0	3	0	1	0	0	0	0	0	0	0	0	1	0	0	0	0	0	0	0	3	0	0	0	0	0	0	0	0	0	0	0	0	0	0	0	0	0
Dickeya solani	8	0	0	0	0	0	0	0	0	0	0	0	0	0	0	0	0	0	0	0	0	0	0	0	0	0	0	0	0	0	0	0	0	0	0	0	0	0	0	0	0	0	0	0	0	0	0	0	0
Eubacterium rectale	8	1	0	0	0	0	0	0	0	0	0	2	0	0	3	0	0	0	0	0	0	0	0	0	0	0	0	0	0	0	0	0	0	0	0	0	0	1	0	0	0	0	0	0	0	0	0	0	0
Pectobacterium sp. SCC3193	8	0	0	0	0	0	0	0	0	0	0	0	0	0	0	1	0	0	0	0	0	0	0	0	0	0	0	0	0	0	0	0	0	0	0	0	0	0	0	0	0	0	0	0	0	0	0	0	0
Pseudomonas moraviensis	8	0	0	0	0	0	0	0	1	0	2	0	0	0	0	0	0	0	0	0	0	2	2	0	0	0	0	0	0	0	0	0	1	0	0	0	0	0	0	0	0	0	0	0	0	0	0	0	0
Pseudomonas sp. TKP	8	0	0	0	0	0	0	0	1	0	2	0	0	0	0	0	1	0	0	0	0	1	1	0	0	0	0	0	0	0	0	0	0	0	0	0	0	0	0	0	0	0	0	0	0	0	0	0	0
Pseudomonas sp. VLB120	8	0	0	0	0	0	0	0	0	0	0	0	0	0	0	0	0	0	0	1	1	0	0	0	0	0	0	0	0	0	0	0	0	0	0	2	0	0	0	0	0	0	0	0	0	0	0	0	0
Pseudomonas synxantha	8	0	0	0	0	0	0	0	1	0	2	0	0	0	0	0	0	0	0	0	0	2	2	0	0	0	0	0	0	0	0	0	0	0	0	0	0	0	0	0	0	0	0	0	0	0	0	0	0
Streptomyces scabiei	8	0	0	0	0	0	0	0	0	0	0	0	0	0	0	0	0	0	0	0	0	0	0	0	0	0	0	0	0	0	0	0	0	0	0	0	0	0	0	0	0	0	0	0	0	0	0	0	0
Achromobacter xylosoxidans	7	0	0	0	0	0	0	0	0	0	0	0	0	0	0	0	0	0	0	0	0	0	0	0	0	0	0	1	0	0	1	0	1	0	0	0	0	0	0	0	0	0	0	0	0	0	0	0	0
Chryseobacterium sp. StRB126	7	0	0	0	0	0	0	0	1	1	1	0	0	0	1	0	0	0	0	0	0	1	1	0	0	0	0	0	0	0	0	0	0	0	0	0	0	0	0	0	0	0	0	0	0	0	0	0	0
Corynebacterium aurimucosum	7	0	0	0	0	0	0	0	0	0	0	0	0	0	0	0	0	0	0	0	0	0	0	0	0	0	0	0	0	0	0	0	0	0	0	0	0	0	0	0	0	0	0	0	0	0	0	0	0
Edwardsiella piscicida	7	0	0	0	0	0	0	0	0	0	0	0	0	0	0	0	0	0	0	0	0	0	0	0	0	0	0	0	0	0	0	0	0	0	0	0	0	0	0	0	0	0	0	0	0	0	0	0	0
Enterococcus silesiacus	7	0	0	0	0	0	0	0	0	0	0	0	0	0	0	0	0	0	0	0	0	0	0	0	0	0	0	0	0	0	0	0	0	0	0	0	0	0	0	0	0	0	0	0	0	0	0	0	0
Escherichia fergusonii	7	1	0	0	0	0	0	0	0	0	0	0	0	0	0	0	0	0	0	0	0	0	0	0	2	0	0	0	0	0	0	0	0	0	0	0	0	0	0	0	0	0	0	1	0	0	0	0	0
Exiguobacterium sp. MH3	7	0	0	0	0	0	0	0	0	0	0	0	0	0	0	0	0	0	0	0	0	0	0	0	0	0	0	0	0	0	0	0	0	0	0	0	0	0	0	0	0	0	0	0	0	0	0	0	0
Fusobacterium nucleatum	7	0	1	0	2	0	0	1	0	0	0	0	0	0	0	0	0	0	0	0	0	0	0	0	0	0	0	0	0	0	0	0	0	0	0	0	0	3	0	0	0	0	0	0	0	0	0	0	0
Pseudomonas mendocina	7	0	0	0	0	0	0	0	0	0	0	0	0	0	0	0	0	0	0	0	0	0	0	0	0	0	0	0	0	0	0	0	1	0	0	0	0	0	0	0	0	0	0	0	0	0	0	0	0
Pseudomonas mosselii	7	0	0	0	0	0	0	0	0	0	0	0	0	0	0	0	0	0	0	1	0	0	0	0	0	0	0	0	0	0	1	0	2	0	0	0	0	0	0	0	0	0	0	0	0	0	0	0	0
Staphylococcus agnetis	7	0	0	0	0	0	0	0	0	0	0	0	0	0	0	0	0	0	0	0	0	0	0	0	0	0	0	0	0	0	0	0	0	0	0	0	0	0	0	0	0	0	0	0	0	0	0	0	0
Enterococcus sp. 7L76	6	0	0	0	0	0	0	0	0	0	1	0	0	0	0	0	0	0	0	0	0	0	0	0	0	0	0	0	0	0	0	0	0	0	0	0	0	0	0	0	0	0	0	1	0	0	0	0	0
Fluviicola taffensis	6	0	0	0	0	0	0	0	0	0	0	0	0	0	0	0	0	0	0	1	0	0	0	0	0	0	0	0	0	0	0	0	0	0	0	0	0	0	0	0	0	0	0	0	0	0	0	0	0
Frateuria aurantia	6	0	0	3	0	0	0	0	0	0	0	0	0	0	2	0	0	0	0	0	0	0	0	0	0	0	0	0	0	0	0	0	1	0	0	0	0	0	0	0	0	0	0	0	0	0	0	0	0
Lactobacillus helveticus	6	0	0	0	0	0	0	0	0	0	0	0	0	0	0	0	0	0	0	0	0	0	0	0	0	0	0	0	0	0	0	0	4	0	0	0	0	0	0	0	0	0	0	0	0	0	0	0	0
Microbacterium testaceum	6	0	0	0	0	0	0	0	0	0	0	0	0	0	0	0	0	0	0	0	0	0	0	0	0	0	0	0	0	0	0	0	0	0	0	0	0	0	0	0	0	0	0	0	0	0	0	0	0
Odoribacter splanchnicus	6	1	0	0	0	0	0	0	0	0	0	0	0	0	1	0	0	0	0	0	0	0	0	0	1	0	0	0	1	0	0	0	0	0	0	0	0	0	0	0	0	0	0	0	0	0	0	0	0
Pseudonocardia sp. AL041005-10	6	0	0	0	0	0	0	0	0	0	0	0	0	0	0	0	0	0	0	0	0	0	0	0	0	0	0	0	0	0	0	0	0	0	0	0	0	0	0	0	0	0	0	0	0	0	0	0	3
Rahnella aquatilis	6	0	0	0	0	0	0	0	0	0	1	0	0	0	0	0	0	0	0	0	0	1	1	0	0	0	0	1	0	0	1	0	1	0	0	0	0	0	0	0	0	0	0	0	0	0	0	0	0
Sebaldella termitidis	6	0	0	0	0	0	0	0	0	0	0	0	0	0	0	0	0	0	0	0	0	0	0	0	0	0	0	0	0	0	0	0	4	0	0	0	0	0	0	0	0	0	0	0	0	0	0	0	0
Yersinia enterocolitica	6	0	0	0	0	0	0	0	0	0	1	0	0	0	0	0	0	0	0	0	0	1	2	0	0	0	0	1	1	0	0	0	0	0	0	0	0	0	0	0	0	0	0	0	0	0	0	0	0
Amphibacillus xylanus	5	0	0	0	0	0	0	0	0	0	0	0	0	0	0	0	0	0	0	0	0	0	0	0	0	0	0	0	0	0	0	0	0	0	0	0	0	0	0	0	0	0	0	0	0	0	0	0	0
Burkholderia cenocepacia	5	0	0	0	0	0	0	0	0	0	0	0	0	0	0	0	0	0	0	0	0	0	0	0	0	0	0	0	0	0	0	0	0	0	0	0	0	0	0	0	0	0	0	0	0	0	0	0	0
Citrobacter koseri	5	0	0	0	0	0	0	0	0	0	0	0	0	0	0	0	0	0	0	0	0	0	0	0	0	0	0	0	0	0	0	0	2	0	0	0	0	0	0	0	0	0	0	0	0	0	0	0	0
Clostridium sp. M2/40	5	0	0	0	0	0	0	0	0	0	0	1	0	0	0	0	0	0	0	0	0	0	0	0	0	0	0	0	0	0	0	0	0	0	0	0	0	0	0	0	0	0	0	0	0	0	0	0	0
Dickeya dianthicola	5	0	0	0	0	0	0	0	0	0	0	0	0	0	0	0	0	0	0	0	0	0	0	0	0	0	0	0	0	0	0	0	0	0	0	0	0	0	0	0	0	0	0	0	0	0	0	0	0
Enterococcus mundtii	5	0	0	0	0	0	0	0	0	0	0	0	0	0	0	0	0	0	0	0	0	0	0	0	0	0	0	0	0	0	0	0	0	0	0	0	0	0	0	0	0	0	0	0	0	0	0	0	0
Helicobacter pylori	5	0	0	4	1	0	0	0	0	0	0	0	0	0	0	0	0	0	0	0	0	0	0	0	0	0	0	0	0	0	0	0	0	0	0	0	0	0	0	0	0	0	0	0	0	0	0	0	0
Jeotgalicoccus sp. 13MG44_air	5	0	0	0	0	0	0	0	0	0	0	0	0	0	0	0	0	0	0	0	0	0	0	0	0	0	0	0	0	0	0	0	0	0	0	0	0	0	0	0	0	0	0	0	0	0	0	0	0
Mycobacterium sp. JDM601	5	0	0	0	0	0	0	0	0	0	0	0	0	0	0	0	0	0	0	0	0	0	0	0	0	0	0	0	0	0	0	0	0	0	0	0	0	0	0	0	0	0	0	0	0	0	0	0	0
Pantoea sp. PSNIH2	5	0	0	0	0	0	0	0	0	0	0	0	0	0	0	0	0	0	0	0	0	0	0	0	0	0	0	0	0	0	0	0	0	0	0	0	0	0	0	0	0	0	0	0	0	0	0	0	0
Roseburia hominis	5	1	0	0	0	0	0	0	0	0	0	1	0	0	0	0	0	0	0	0	0	0	0	0	0	0	0	0	0	0	0	0	0	0	0	0	0	1	0	0	0	0	0	0	0	0	0	0	0
Stenotrophomonas acidaminiphila	5	0	0	0	0	0	0	0	0	0	0	0	0	0	0	0	0	0	0	0	0	0	0	0	0	0	0	0	0	0	0	0	0	0	0	0	0	0	0	0	0	0	0	0	0	0	0	0	0
Vibrio parahaemolyticus	5	0	0	1	0	0	0	0	0	0	0	0	0	0	0	0	0	0	1	0	0	0	1	0	0	0	0	1	0	0	0	1	0	0	0	0	0	0	0	0	0	0	0	0	0	0	0	0	0
[Clostridium] sordellii	5	0	2	0	1	0	0	1	0	0	0	0	0	0	0	0	0	0	0	0	0	0	0	0	0	0	0	0	0	0	0	0	0	0	0	0	0	0	0	0	0	0	0	1	0	0	0	0	0
[Clostridium] sticklandii	5	0	0	0	0	0	0	0	0	0	0	0	0	0	0	0	0	0	0	0	0	0	0	0	0	0	0	0	0	0	0	0	0	0	0	0	0	0	0	0	0	0	0	1	0	0	0	0	0
[Ruminococcus] torques	5	1	0	0	0	0	0	0	1	0	0	1	0	0	0	0	0	0	0	0	0	0	0	0	0	0	0	0	0	0	0	0	0	0	0	0	0	0	0	0	0	0	0	1	0	1	0	0	0
Candidatus Saccharibacteria	4	0	0	0	0	0	0	0	0	0	0	0	0	0	0	0	0	0	0	0	0	0	0	0	0	0	0	0	0	0	0	0	0	0	0	0	0	0	0	0	0	0	0	1	0	0	0	0	0
Deinococcus radiodurans	4	0	0	0	0	0	0	0	0	0	0	0	0	0	0	0	0	0	0	0	0	0	0	0	0	0	0	0	0	0	0	0	0	0	0	0	0	0	0	0	0	0	0	0	0	0	0	0	0
Enterobacteriaceae bacterium strain FGI 57	4	0	0	0	0	0	0	0	0	0	0	0	0	0	0	0	0	0	0	0	0	0	0	0	0	0	0	0	0	0	0	0	0	0	0	0	0	0	0	0	0	0	0	0	0	0	0	0	0
Lactobacillus gasseri	4	0	0	0	0	0	0	0	0	0	0	0	0	0	1	0	0	0	0	0	0	0	0	0	0	0	0	0	0	0	0	0	3	0	0	0	0	0	0	0	0	0	0	0	0	0	0	0	0
Lawsonia intracellularis	4	4	0	0	0	0	0	0	0	0	0	0	0	0	0	0	0	0	0	0	0	0	0	0	0	0	0	0	0	0	0	0	0	0	0	0	0	0	0	0	0	0	0	0	0	0	0	0	0
Mycoplasma gallisepticum	4	0	0	0	0	0	0	0	0	0	0	0	0	0	0	0	0	0	0	0	0	0	0	0	0	0	0	0	0	0	0	0	0	0	0	0	0	1	0	0	0	0	0	0	0	0	0	0	0
Mycoplasma hyopneumoniae	4	0	0	0	0	0	0	0	0	0	0	0	0	0	0	0	0	0	0	0	0	0	0	0	0	0	0	0	0	0	0	0	0	0	0	0	0	1	0	0	0	0	0	0	0	0	0	0	0
Paenibacillus sp. BD3526	4	0	0	0	0	0	0	0	0	0	0	0	0	0	0	0	0	0	0	0	0	0	0	0	0	0	0	0	0	0	0	0	0	0	0	0	0	0	0	0	0	0	0	0	0	0	0	0	0
Pseudomonas fulva	4	0	0	0	0	0	0	0	0	0	0	0	0	0	0	0	0	0	0	0	0	0	0	0	0	0	0	0	0	0	0	0	0	0	0	0	0	0	0	0	0	0	0	0	0	0	0	0	0
Rothia mucilaginosa	4	0	0	0	0	0	0	0	0	0	0	0	0	0	0	0	0	0	0	0	0	0	0	0	0	0	0	0	0	0	0	0	0	0	0	0	0	0	0	0	0	0	0	0	0	0	0	0	0
Streptococcus dysgalactiae	4	0	0	0	0	0	0	0	0	0	0	0	0	0	0	0	0	0	0	0	0	0	0	0	0	0	0	0	0	0	0	0	0	0	0	0	0	0	0	0	0	0	0	1	0	0	0	0	0
Streptococcus lutetiensis	4	0	0	0	0	0	0	0	0	0	0	0	0	0	0	0	0	0	0	0	0	0	0	0	1	0	0	0	0	0	0	0	0	0	0	0	0	0	0	0	0	0	0	1	0	0	0	0	0
Streptococcus sp. HSISB1	4	0	0	0	0	0	0	0	0	0	0	0	0	0	0	0	0	0	0	0	0	0	0	0	0	0	0	0	0	0	0	0	0	0	0	0	0	0	0	0	0	0	0	1	0	0	0	0	0
Xanthomonas campestris	4	0	0	0	0	0	0	0	0	0	0	0	0	0	0	0	0	0	0	0	0	0	0	0	0	0	0	0	0	0	0	0	0	0	0	0	0	0	0	0	0	0	0	0	0	0	0	0	0
Xanthomonas sacchari	4	0	0	0	0	0	0	0	0	0	0	0	0	0	0	0	0	0	0	0	0	0	0	0	0	0	0	0	0	0	0	0	0	0	0	0	0	0	0	0	0	0	0	0	0	0	0	0	0
Acholeplasma brassicae	3	0	0	0	0	0	0	0	0	0	0	0	0	0	0	0	0	0	0	0	0	0	0	0	0	0	0	0	0	0	0	0	0	0	0	0	0	0	0	0	0	0	0	0	0	0	0	0	0
Acholeplasma laidlawii	3	0	0	0	0	0	0	0	0	0	0	0	0	0	0	0	0	0	0	0	0	0	0	0	0	0	0	0	0	0	0	0	0	0	0	0	0	0	0	0	0	0	0	2	0	0	0	0	0
Agrobacterium tumefaciens	3	0	0	0	0	0	0	0	0	0	0	0	0	0	0	0	0	0	0	0	0	0	0	0	0	0	0	0	0	0	0	0	0	0	0	0	0	0	0	0	0	0	0	0	0	0	0	0	0
Deinococcus swuensis	3	0	0	0	0	0	0	0	0	0	0	0	0	0	0	0	0	0	0	0	0	0	0	0	0	0	0	0	0	0	0	0	0	0	0	0	0	0	0	0	0	0	0	0	0	0	0	0	0
Frischella perrara	3	0	0	0	0	0	0	0	0	0	0	0	0	0	0	0	0	0	0	0	0	0	0	0	0	0	0	0	0	0	0	0	0	0	0	0	0	0	0	0	0	0	0	0	0	0	0	0	0
Halomonas campaniensis	3	0	0	0	0	0	0	0	0	0	0	0	0	0	0	0	0	0	0	1	0	0	0	0	0	0	0	0	0	0	0	0	0	0	0	1	0	0	0	0	0	0	0	0	0	0	0	0	0
Helicobacter cinaedi	3	1	0	1	0	0	0	0	0	0	0	0	0	0	0	0	0	0	0	0	0	0	0	0	0	0	0	0	0	0	0	0	0	0	0	0	0	0	0	0	0	0	0	0	0	1	0	0	0
Histophilus somni	3	0	0	0	0	0	0	0	0	0	0	0	0	0	0	0	0	0	0	0	0	0	0	0	0	0	0	0	0	0	0	0	0	0	0	0	0	0	0	0	0	0	0	0	0	0	0	0	0
Komagataeibacter medellinensis	3	0	0	0	0	0	0	0	0	0	0	0	0	0	0	1	0	0	0	0	0	0	0	0	0	0	0	0	0	0	0	0	0	0	0	0	0	0	0	0	0	0	0	0	0	0	0	0	0
Lactobacillus paracasei	3	0	0	0	0	0	0	0	0	0	0	0	0	0	0	1	0	0	0	0	0	0	0	0	0	0	0	0	0	0	0	0	0	0	0	0	0	0	0	0	0	0	0	0	0	0	0	0	0
Mycobacterium gilvum	3	0	0	0	0	0	0	0	0	0	0	0	0	0	0	0	0	0	0	0	0	0	0	0	0	0	0	0	0	0	0	0	0	0	0	0	0	0	0	0	0	0	0	1	0	0	0	0	0
Oceanimonas sp. GK1	3	0	0	0	0	0	0	0	0	0	0	0	0	0	0	0	0	0	0	1	0	0	0	0	0	0	0	0	0	0	0	0	0	0	0	0	0	0	0	0	0	0	0	0	0	0	0	0	0
Photorhabdus luminescens	3	0	0	0	0	0	0	0	0	0	0	0	1	0	0	0	0	0	0	0	0	0	1	0	0	0	0	0	0	0	0	1	0	0	0	0	0	0	0	0	0	0	0	0	0	0	0	0	0
Propionibacterium freudenreichii	3	0	0	0	0	0	0	0	0	0	0	0	0	0	0	0	0	0	0	0	0	0	0	0	0	0	0	0	0	0	0	0	0	0	0	0	0	0	0	0	0	0	0	1	0	0	0	0	0
Pseudomonas entomophila	3	0	0	0	0	0	0	0	0	0	0	0	0	0	0	0	0	0	0	1	0	0	0	0	0	0	0	0	0	0	0	0	0	0	0	0	0	0	0	0	0	0	0	0	0	0	0	0	0
Pseudomonas mandelii	3	0	0	0	0	0	0	0	0	0	1	0	0	0	0	0	0	0	0	0	0	1	1	0	0	0	0	0	0	0	0	0	0	0	0	0	0	0	0	0	0	0	0	0	0	0	0	0	0
Pseudomonas plecoglossicida	3	0	0	0	0	0	0	0	0	0	0	0	0	0	0	0	0	0	0	0	0	0	0	0	0	0	0	0	0	0	0	0	0	0	0	1	0	0	0	0	0	0	0	0	0	0	0	0	0
Pseudomonas poae	3	0	0	0	0	0	0	0	0	0	1	0	0	0	0	0	0	0	0	0	0	1	1	0	0	0	0	0	0	0	0	0	0	0	0	0	0	0	0	0	0	0	0	0	0	0	0	0	0
Pseudomonas pseudoalcaligenes	3	0	0	0	0	0	0	0	0	0	0	0	0	0	0	0	0	0	0	0	0	0	0	0	0	0	0	0	0	0	0	0	0	0	0	0	0	0	0	0	0	0	0	0	0	0	0	0	0
Pseudomonas simiae	3	0	0	0	0	0	0	0	0	0	1	0	0	0	0	0	0	0	0	0	0	1	1	0	0	0	0	0	0	0	0	0	0	0	0	0	0	0	0	0	0	0	0	0	0	0	0	0	0
Psychrobacter arcticus	3	0	0	0	0	0	0	0	0	0	0	0	0	0	0	0	0	0	0	0	0	0	0	0	0	0	0	0	0	0	0	0	0	0	0	0	0	0	0	0	0	0	0	0	0	0	0	0	0
Rhizobium sp. IRBG74	3	0	0	0	0	0	0	0	0	0	0	0	0	0	0	0	0	0	0	0	0	0	0	0	0	0	0	0	0	0	0	0	0	0	0	0	0	0	0	0	0	0	0	0	0	0	0	0	0
Rhodococcus aetherivorans	3	0	0	0	0	0	0	0	0	0	0	0	0	0	0	0	0	0	0	0	0	0	0	0	0	0	0	0	0	0	0	0	0	0	0	0	0	0	0	0	0	0	0	0	0	0	0	0	0
Serratia plymuthica	3	0	0	0	0	0	0	0	0	1	0	0	0	0	0	0	1	0	0	0	0	0	1	0	0	0	0	0	0	0	0	0	0	0	0	0	0	0	0	0	0	0	0	0	0	0	0	0	0
Shigella flexneri	3	0	0	0	0	0	0	0	0	0	0	0	0	0	0	0	0	0	0	0	0	0	1	0	1	0	0	0	0	0	0	0	0	0	0	0	0	0	0	0	0	0	0	0	0	0	0	0	0
Streptococcus gallolyticus	3	0	0	0	0	0	0	0	0	0	0	0	0	0	0	0	0	0	0	0	0	0	0	0	0	0	0	0	0	0	0	0	0	0	0	0	0	0	0	0	0	0	0	0	0	0	0	0	0
Streptococcus mitis	3	0	0	0	0	0	3	0	0	0	0	0	0	0	0	0	0	0	0	0	0	0	0	0	0	0	0	0	0	0	0	0	0	0	0	0	0	0	0	0	0	0	0	0	0	0	0	0	0
Streptococcus salivarius	3	0	3	0	0	0	0	0	0	0	0	0	0	0	0	0	0	0	0	0	0	0	0	0	0	0	0	0	0	0	0	0	0	0	0	0	0	0	0	0	0	0	0	0	0	0	0	0	0
Streptomyces albus	3	0	0	0	0	0	0	0	0	0	0	0	0	0	0	0	0	0	0	0	0	0	0	0	0	0	0	0	0	0	0	0	0	0	0	0	0	0	0	0	0	0	0	0	0	0	0	0	0
Xylella fastidiosa	3	0	2	0	1	0	0	0	0	0	0	0	0	0	0	0	0	0	0	0	0	0	0	0	0	0	0	0	0	0	0	0	0	0	0	0	0	0	0	0	0	0	0	0	0	0	0	0	0
[Ruminococcus] obeum	3	0	0	0	0	0	0	0	0	0	0	1	0	0	0	0	0	0	0	0	0	0	0	0	0	0	0	0	0	0	0	0	0	0	0	0	0	0	0	0	0	0	0	0	0	0	0	0	0
Aeromonas schubertii	2	0	0	0	0	0	0	0	0	0	0	0	0	0	0	0	0	0	0	0	0	0	0	0	0	0	0	0	0	0	0	0	0	0	0	0	0	0	0	0	0	1	0	0	0	0	0	0	0
Agrobacterium fabrum	2	0	0	0	0	0	0	0	0	0	0	0	0	0	0	0	0	0	0	0	0	0	0	0	0	0	0	0	0	0	0	0	0	0	0	0	0	0	0	0	0	0	0	0	0	0	0	0	0
Bacillus amyloliquefaciens	2	0	0	0	0	0	0	0	0	0	0	0	0	0	0	0	0	0	0	0	0	0	0	0	0	0	0	0	0	0	2	0	0	0	0	0	0	0	0	0	0	0	0	0	0	0	0	0	0
Bifidobacterium adolescentis	2	0	0	0	0	0	0	0	0	0	0	1	0	0	0	0	0	0	0	0	0	0	0	0	0	0	0	0	0	0	0	0	0	0	0	0	0	0	1	0	0	0	0	0	0	0	0	0	0
Bordetella hinzii	2	0	0	0	0	0	0	0	0	0	0	0	0	0	0	0	0	0	0	0	0	0	0	0	0	0	0	0	0	0	0	0	0	0	0	0	0	0	0	0	0	0	0	0	0	0	0	0	0
Coprococcus sp. ART55/1	2	0	0	0	0	0	0	0	0	0	0	2	0	0	0	0	0	0	0	0	0	0	0	0	0	0	0	0	0	0	0	0	0	0	0	0	0	0	0	0	0	0	0	0	0	0	0	0	0
Corynebacterium glycinophilum	2	0	0	0	0	0	0	0	0	0	0	0	0	0	0	0	0	0	0	0	0	0	0	0	0	0	0	0	0	0	0	0	0	0	0	0	0	0	0	0	0	0	0	0	0	0	0	0	0
Erwinia billingiae	2	0	0	0	0	0	0	0	0	0	0	0	0	0	0	0	0	0	0	0	0	0	0	0	0	0	0	0	0	0	0	0	0	0	0	0	0	0	0	0	0	0	0	0	0	0	0	0	0
Erysipelothrix sp. LV19	2	0	0	0	0	0	0	0	0	0	0	0	0	0	0	0	0	0	0	0	0	0	0	0	0	0	0	0	0	0	0	0	0	0	0	0	0	0	0	0	0	0	0	0	0	0	0	0	0
Flavobacteriaceae bacterium 3519-10	2	0	0	0	0	0	0	0	0	0	0	0	0	0	0	0	0	0	0	0	0	0	0	0	0	0	0	0	0	0	0	0	0	0	0	0	0	0	0	0	0	0	0	1	0	0	0	0	0
Intestinimonas butyriciproducens	2	1	0	0	0	0	0	0	0	0	0	0	0	0	0	0	0	0	0	0	0	0	0	0	0	0	0	0	0	0	0	0	0	0	0	0	0	0	0	0	0	0	0	0	0	0	0	0	0
Komagataeibacter xylinus	2	0	0	0	0	0	0	0	0	0	0	0	0	0	0	1	0	0	0	0	0	0	0	0	0	0	0	0	0	0	0	0	0	0	0	0	0	0	0	0	0	0	0	0	0	0	0	0	0
Methylobacillus flagellatus	2	0	0	0	0	0	0	0	0	0	0	0	0	0	0	0	0	0	0	0	0	0	0	0	0	0	0	0	0	0	0	0	0	0	0	0	0	0	0	0	0	0	0	0	0	0	0	0	0
Methylobacterium populi	2	0	0	0	0	0	0	0	0	0	0	0	0	0	0	0	0	0	0	0	0	0	0	0	0	0	0	0	0	0	0	0	0	0	0	0	0	0	0	0	0	0	0	0	0	0	0	0	0
Mycobacterium smegmatis	2	0	0	0	0	0	0	0	0	0	0	1	0	0	0	0	0	0	0	0	0	0	0	0	0	0	0	0	0	0	0	0	0	0	0	0	0	0	0	0	0	0	0	0	0	0	0	0	0
Mycobacterium sp. VKM Ac-1817D	2	0	0	0	0	0	0	0	0	0	0	0	0	0	0	0	0	0	0	0	0	0	0	0	0	0	0	0	0	0	0	0	0	0	0	0	0	0	0	0	0	0	0	0	0	0	0	0	0
Ornithobacterium rhinotracheale	2	0	0	0	0	0	0	0	0	0	0	0	0	0	0	0	0	0	0	0	0	0	0	0	0	0	1	0	0	0	0	0	0	0	0	0	0	0	0	0	0	0	0	0	0	0	0	0	0
Pantoea agglomerans	2	0	0	0	0	0	0	0	0	0	0	0	0	0	0	0	0	0	0	0	0	0	0	0	0	0	0	0	0	0	1	0	1	0	0	0	0	0	0	0	0	0	0	0	0	0	0	0	0
Roseburia intestinalis	2	2	0	0	0	0	0	0	0	0	0	0	0	0	0	0	0	0	0	0	0	0	0	0	0	0	0	0	0	0	0	0	0	0	0	0	0	0	0	0	0	0	0	0	0	0	0	0	0
Ruminococcus bromii	2	1	0	0	1	0	0	0	0	0	0	0	0	0	0	0	0	0	0	0	0	0	0	0	0	0	0	0	0	0	0	0	0	0	0	0	0	0	0	0	0	0	0	0	0	0	0	0	0
Ruminococcus sp. SR1/5	2	0	0	0	0	0	0	0	0	0	0	1	0	0	0	0	0	0	0	0	0	0	0	0	0	0	0	0	0	0	0	0	0	0	0	0	0	1	0	0	0	0	0	0	0	0	0	0	0
Serratia symbiotica	2	0	0	0	0	0	0	0	0	0	0	0	0	0	0	0	0	0	0	0	0	0	0	0	0	0	0	0	0	0	1	1	0	0	0	0	0	0	0	0	0	0	0	0	0	0	0	0	0
Snodgrassella alvi	2	0	0	0	1	0	0	0	0	0	0	0	0	0	0	0	0	0	0	0	0	0	0	0	0	0	0	0	0	0	0	0	0	0	0	0	0	0	0	0	0	0	0	0	0	0	0	0	0
Spiroplasma	2	0	0	0	0	0	0	0	0	0	0	0	0	0	0	0	0	0	0	0	0	0	0	0	0	0	0	0	0	0	0	0	0	0	0	0	0	0	0	0	0	0	0	0	0	0	0	0	0
Staphylococcus warneri	2	0	0	0	0	0	0	0	0	0	0	0	0	0	0	0	0	0	0	0	0	0	0	0	0	0	0	0	0	0	0	0	0	0	0	0	0	0	0	0	0	0	0	0	0	0	0	0	0
Streptococcus macedonicus	2	0	0	0	0	0	0	0	0	0	0	0	0	0	0	0	0	0	0	0	0	0	0	0	0	0	0	0	0	0	0	0	0	0	0	0	0	0	0	0	0	0	0	1	0	0	0	0	0
Streptococcus pyogenes	2	0	0	0	0	0	0	0	0	0	0	0	0	0	0	0	0	0	0	0	0	0	0	0	0	0	0	0	0	0	0	0	0	0	0	0	0	0	0	0	0	0	0	0	0	0	0	0	0
Streptococcus sp. HSISM1	2	0	0	0	0	0	0	0	0	0	0	0	0	0	0	0	0	0	0	0	0	0	0	0	0	0	0	0	0	0	0	0	0	0	0	0	0	0	0	0	0	0	0	0	0	0	0	0	0
Thermus	2	0	0	0	0	0	0	0	0	0	0	0	0	0	0	0	0	0	0	0	0	0	0	0	0	0	0	0	0	0	0	0	0	0	0	0	0	0	0	0	0	0	0	0	0	0	0	0	0
Vibrio furnissii	2	0	0	0	0	0	0	0	0	0	0	0	0	0	0	0	0	0	0	0	0	0	0	0	0	0	0	0	0	0	0	0	0	0	0	0	0	0	0	0	0	0	0	0	0	0	0	0	0
Acholeplasma palmae	1	0	0	0	0	0	0	0	0	0	0	0	0	0	0	0	0	0	0	0	0	0	0	0	0	0	0	0	0	0	0	0	0	0	0	0	0	0	0	0	0	0	0	0	0	0	0	0	0
Acidaminococcus fermentans	1	0	0	0	0	0	0	0	0	0	0	0	0	0	0	0	0	0	0	0	0	0	0	0	0	0	0	0	0	0	0	0	0	0	0	0	0	0	0	0	0	0	0	0	0	0	0	0	0
Acidovorax citrulli	1	0	0	0	0	0	0	0	0	0	0	0	0	0	0	0	0	0	0	0	0	0	0	0	0	0	0	0	0	0	0	0	0	0	0	0	0	0	0	0	0	0	0	0	0	0	0	0	0
Acidovorax ebreus	1	0	0	0	0	0	0	0	0	0	0	0	0	0	0	0	0	0	0	0	0	1	0	0	0	0	0	0	0	0	0	0	0	0	0	0	0	0	0	0	0	0	0	0	0	0	0	0	0
Acidovorax sp. JS42	1	0	0	0	0	0	0	0	0	0	0	0	0	0	0	0	0	0	0	0	0	0	0	0	0	0	0	0	0	0	0	0	0	0	0	0	0	0	0	0	0	0	0	0	0	0	0	0	0
Alcanivorax dieselolei	1	0	0	0	0	0	0	0	0	0	0	0	0	0	0	0	0	0	0	0	0	0	0	0	0	0	0	0	0	0	0	0	0	0	0	0	0	0	0	0	0	0	0	0	0	0	0	0	0
Alistipes finegoldii	1	0	0	0	0	0	0	0	0	0	0	0	0	0	1	0	0	0	0	0	0	0	0	0	0	0	0	0	0	0	0	0	0	0	0	0	0	0	0	0	0	0	0	0	0	0	0	0	0
Alistipes shahii	1	0	0	0	0	0	0	0	0	0	0	0	0	0	0	0	0	0	0	0	0	0	0	0	0	0	0	0	0	0	0	0	1	0	0	0	0	0	0	0	0	0	0	0	0	0	0	0	0
Anaerostipes hadrus	1	0	0	0	0	0	0	0	0	0	0	1	0	0	0	0	0	0	0	0	0	0	0	0	0	0	0	0	0	0	0	0	0	0	0	0	0	0	0	0	0	0	0	0	0	0	0	0	0
Arthrobacter	1	0	0	0	0	0	0	0	0	0	0	0	0	0	0	0	0	0	0	0	0	0	0	0	0	0	0	0	0	0	0	0	0	0	0	0	0	0	0	0	0	0	0	1	0	0	0	0	0
Bacillus bombysepticus	1	0	0	0	0	0	0	0	0	0	0	0	0	0	0	0	0	0	0	0	0	0	0	0	0	0	0	0	0	0	0	0	0	0	0	0	0	0	0	0	0	0	0	0	0	0	0	0	0
Bacillus clausii	1	0	0	0	0	0	0	0	0	0	0	0	0	0	0	0	0	0	0	0	0	0	0	0	0	0	0	0	0	0	0	0	0	0	0	0	0	0	0	0	0	0	0	0	0	0	0	0	0
Bacillus licheniformis	1	0	0	0	0	0	0	0	0	0	0	0	0	0	0	0	0	0	0	0	0	0	0	0	0	0	0	0	0	0	0	0	0	0	0	0	0	0	0	0	0	0	0	0	0	0	0	0	0
Bacillus sp. WP8	1	0	0	0	0	0	0	0	0	0	0	0	0	0	0	0	0	0	0	0	0	0	0	0	0	0	0	0	0	0	1	0	0	0	0	0	0	0	0	0	0	0	0	0	0	0	0	0	0
Bordetella bronchiseptica	1	0	0	0	0	0	0	0	0	0	0	0	0	0	0	0	0	0	0	0	0	0	0	0	0	0	0	0	0	0	0	0	0	0	0	0	0	0	0	0	0	0	0	0	0	0	0	0	0
Brenneria sp. EniD312	1	0	0	0	0	0	0	0	0	0	0	0	0	0	0	0	0	0	0	0	0	0	0	0	0	0	0	0	0	0	0	0	0	0	0	0	0	0	0	0	0	0	0	0	0	0	0	0	0
Brucella	1	0	0	0	0	0	0	0	0	0	0	0	0	0	0	0	0	0	0	0	0	0	0	0	0	0	0	0	0	0	0	0	0	0	0	0	0	0	0	0	0	0	0	0	0	0	0	0	0
Burkholderia ambifaria	1	0	0	0	0	0	0	0	0	0	0	0	0	0	0	0	0	0	0	0	0	0	0	0	0	0	0	0	0	0	0	0	0	0	0	0	0	0	0	0	0	0	0	0	0	0	0	0	0
Burkholderia sp. TSV202	1	0	0	0	0	0	0	0	0	0	0	0	0	0	0	0	0	0	0	0	0	0	0	0	0	0	0	0	0	0	0	0	0	0	0	0	0	0	0	0	0	0	0	0	0	0	0	0	0
Clostridium novyi	1	0	0	0	1	0	0	0	0	0	0	0	0	0	0	0	0	0	0	0	0	0	0	0	0	0	0	0	0	0	0	0	0	0	0	0	0	0	0	0	0	0	0	0	0	0	0	0	0
Clostridium scatologenes	1	0	0	0	0	0	0	0	0	0	0	0	0	0	0	0	0	0	0	0	0	0	0	0	0	0	0	0	0	0	0	0	0	0	0	0	0	0	0	0	0	0	0	0	0	0	0	0	0
Clostridium sp. SY8519	1	0	0	0	0	0	0	0	0	0	0	1	0	0	0	0	0	0	0	0	0	0	0	0	0	0	0	0	0	0	0	0	0	0	0	0	0	0	0	0	0	0	0	0	0	0	0	0	0
Coprococcus catus	1	0	0	0	0	0	0	0	0	0	0	1	0	0	0	0	0	0	0	0	0	0	0	0	0	0	0	0	0	0	0	0	0	0	0	0	0	0	0	0	0	0	0	0	0	0	0	0	0
Corynebacterium deserti	1	0	0	0	0	0	0	0	0	0	0	0	0	0	0	0	0	0	0	0	0	0	1	0	0	0	0	0	0	0	0	0	0	0	0	0	0	0	0	0	0	0	0	0	0	0	0	0	0
Corynebacterium falsenii	1	0	0	0	0	0	0	0	0	0	0	0	0	0	0	0	0	0	0	0	0	0	0	0	0	0	0	0	0	0	0	0	0	0	0	0	0	0	0	0	0	0	0	0	0	0	0	0	0
Corynebacterium marinum	1	0	0	0	0	0	0	0	0	0	0	0	0	0	0	0	0	0	0	0	0	0	0	0	0	0	0	0	0	0	0	0	0	0	0	0	0	0	0	0	0	0	0	1	0	0	0	0	0
Corynebacterium urealyticum	1	0	0	0	0	0	0	0	0	0	0	0	0	0	0	0	0	0	0	0	0	0	0	0	0	0	0	0	0	0	0	0	0	0	0	0	0	0	0	0	0	0	0	0	0	0	0	0	0
Eubacterium acidaminophilum	1	0	0	0	0	0	0	0	0	0	0	0	0	0	0	0	0	0	0	0	0	0	0	0	0	0	0	1	0	0	0	0	0	0	0	0	0	0	0	0	0	0	0	0	0	0	0	0	0
Eubacterium limosum	1	0	0	0	0	0	0	0	0	0	0	0	0	0	0	0	0	0	0	0	0	0	0	0	0	0	0	0	0	0	0	0	0	0	0	0	0	0	0	0	0	0	0	0	0	0	0	0	0
Fusobacterium hwasookii	1	0	0	0	1	0	0	0	0	0	0	0	0	0	0	0	0	0	0	0	0	0	0	0	0	0	0	0	0	0	0	0	0	0	0	0	0	0	0	0	0	0	0	0	0	0	0	0	0
Gilliamella apicola	1	0	0	0	0	0	0	0	0	0	0	0	0	0	0	0	0	0	0	0	0	0	0	0	0	0	0	0	0	0	0	0	0	0	0	0	0	0	0	0	0	0	0	0	0	1	0	0	0
Gordonia bronchialis	1	0	0	0	0	0	0	0	0	0	0	0	0	0	0	0	0	0	0	0	0	0	0	0	0	0	0	0	0	0	0	0	0	0	0	0	0	0	0	0	0	0	0	0	0	0	0	0	0
Granulibacter bethesdensis	1	0	0	0	0	0	0	0	0	0	0	0	0	0	0	0	0	0	0	0	0	0	0	0	0	0	0	0	0	0	0	0	0	0	0	0	0	0	0	0	0	0	0	0	0	0	0	0	0
Haemophilus parainfluenzae	1	0	0	0	0	0	0	0	0	0	0	0	0	0	0	0	0	0	0	0	0	0	0	0	0	0	0	0	0	0	0	0	0	0	0	0	0	0	0	0	0	0	0	0	0	0	0	0	0
Halomonas sp. A3H3	1	0	0	0	0	0	0	0	0	0	0	0	0	0	0	0	0	0	0	0	0	0	0	0	0	0	0	0	0	0	0	0	0	0	0	0	0	0	0	0	0	0	0	0	0	0	0	0	0
Halomonas sp. KO116	1	0	0	0	0	0	0	0	0	0	0	0	0	0	0	0	0	0	0	1	0	0	0	0	0	0	0	0	0	0	0	0	0	0	0	0	0	0	0	0	0	0	0	0	0	0	0	0	0
Kocuria flava	1	0	0	0	0	0	0	0	0	0	0	0	0	0	0	0	0	0	0	0	0	0	0	0	0	0	0	0	0	0	0	0	0	0	0	0	0	0	0	0	0	0	0	0	0	0	0	0	0
Komagataeibacter hansenii	1	0	0	0	0	0	0	0	0	0	0	0	0	0	0	1	0	0	0	0	0	0	0	0	0	0	0	0	0	0	0	0	0	0	0	0	0	0	0	0	0	0	0	0	0	0	0	0	0
Lactobacillus casei	1	0	0	0	0	0	0	0	0	0	0	0	0	0	0	0	0	0	0	0	0	0	0	0	0	0	0	0	0	0	0	0	0	0	0	0	0	0	0	0	0	0	0	0	0	0	0	0	0
Lactobacillus hokkaidonensis	1	0	0	0	0	0	0	0	0	0	0	0	0	0	0	0	0	0	0	0	0	0	0	0	0	0	0	0	0	0	0	0	0	0	0	0	0	1	0	0	0	0	0	0	0	0	0	0	0
Lactobacillus kunkeei	1	0	0	0	0	0	0	0	0	0	0	0	0	0	0	0	0	0	0	0	0	0	0	0	0	0	0	0	0	0	0	0	0	0	0	0	0	0	0	0	0	0	0	0	0	0	0	0	0
Lactobacillus pentosus	1	0	1	0	0	0	0	0	0	0	0	0	0	0	0	0	0	0	0	0	0	0	0	0	0	0	0	0	0	0	0	0	0	0	0	0	0	0	0	0	0	0	0	0	0	0	0	0	0
Leuconostoc kimchii	1	0	0	0	0	0	0	0	0	0	0	0	0	0	0	0	0	0	0	0	0	0	0	0	0	0	0	0	0	0	0	0	0	0	0	0	0	0	0	0	0	0	0	0	0	0	0	0	1
Lysinibacillus varians	1	0	0	0	0	0	0	0	0	0	0	0	0	0	0	0	0	0	0	0	0	0	0	0	0	0	0	0	0	0	0	0	0	0	0	0	0	0	0	0	0	0	0	0	0	0	0	0	0
Mannheimia haemolytica	1	0	0	0	0	0	0	0	0	0	0	0	0	0	0	0	0	0	0	0	0	0	0	0	0	0	0	0	0	0	0	0	0	0	0	0	0	0	0	0	0	0	0	0	0	0	0	0	0
Methylobacterium extorquens	1	0	0	0	0	0	0	0	0	0	0	0	0	0	0	0	0	0	0	0	0	0	0	0	0	0	0	0	0	0	0	0	0	0	0	0	0	0	0	0	0	0	0	0	0	0	0	0	0
Micrococcus luteus	1	0	0	0	0	0	0	0	0	0	0	0	0	0	0	0	0	0	0	0	0	0	0	0	0	0	0	0	0	0	0	0	0	0	0	0	0	0	0	0	0	0	0	0	0	0	0	0	0
Mycobacterium fortuitum	1	0	0	0	0	0	0	0	0	0	0	0	0	0	0	0	0	0	0	0	0	0	0	0	0	0	0	0	0	0	0	0	0	0	0	0	0	0	0	0	0	0	0	0	0	0	0	0	0
Neisseria	1	0	0	0	1	0	0	0	0	0	0	0	0	0	0	0	0	0	0	0	0	0	0	0	0	0	0	0	0	0	0	0	0	0	0	0	0	0	0	0	0	0	0	0	0	0	0	0	0
Nitrobacter winogradskyi	1	0	0	0	0	0	0	0	0	0	0	0	0	0	0	0	0	0	0	0	0	0	0	0	0	0	0	0	0	0	0	0	0	0	0	0	0	0	0	0	0	0	0	1	0	0	0	0	0
Nocardiopsis dassonvillei	1	0	0	0	0	0	0	0	0	0	0	0	0	0	0	0	0	0	0	0	0	0	0	0	0	0	0	0	0	0	0	0	0	0	0	0	0	0	0	0	0	0	0	0	0	0	0	0	0
Paracoccus aminophilus	1	0	0	0	0	0	0	0	0	0	0	0	0	0	0	0	0	0	0	0	0	0	0	0	0	0	0	0	0	0	0	0	0	0	0	0	0	0	0	0	0	0	0	1	0	0	0	0	0
Pasteurella multocida	1	0	0	0	0	0	0	0	0	0	0	0	0	0	0	0	0	0	0	0	0	0	0	0	0	0	0	0	0	0	0	0	0	0	0	0	0	0	0	0	0	0	0	0	0	0	0	0	0
Pediococcus claussenii	1	0	0	0	0	0	0	0	0	0	0	0	0	0	0	0	0	0	0	0	0	0	0	0	0	0	0	0	0	0	0	0	0	0	0	0	0	1	0	0	0	0	0	0	0	0	0	0	0
Porphyromonas asaccharolytica	1	0	0	0	0	0	0	0	0	0	0	0	0	0	0	0	0	0	0	0	0	0	0	0	0	0	0	0	0	0	0	0	0	0	0	0	0	0	0	0	0	0	0	1	0	0	0	0	0
Porphyromonas gingivalis	1	0	0	0	0	0	0	0	0	0	0	0	0	0	0	0	0	0	0	0	0	0	0	0	0	0	0	0	0	0	0	0	0	0	0	0	0	0	0	0	0	0	0	0	0	0	0	0	0
Prevotella dentalis	1	0	0	0	0	0	0	0	0	0	0	0	0	0	0	0	0	0	0	0	0	0	0	0	0	0	0	0	0	0	0	0	1	0	0	0	0	0	0	0	0	0	0	0	0	0	0	0	0
Prevotella melaninogenica	1	0	0	0	0	0	0	0	0	0	0	0	0	0	0	0	0	0	0	0	0	0	0	0	0	0	0	0	0	0	0	0	1	0	0	0	0	0	0	0	0	0	0	0	0	0	0	0	0
Pseudomonas protegens	1	0	0	0	0	0	0	0	0	0	0	0	0	0	0	0	0	0	0	0	0	0	0	0	0	0	0	0	0	0	0	0	1	0	0	0	0	0	0	0	0	0	0	0	0	0	0	0	0
Pseudomonas sp. StFLB209	1	0	0	0	0	0	0	0	0	0	0	0	0	0	0	0	0	0	0	0	0	0	0	0	0	0	0	0	0	0	1	0	0	0	0	0	0	0	0	0	0	0	0	0	0	0	0	0	0
Pseudomonas syringae group	1	0	0	0	0	0	0	0	0	0	0	0	0	0	0	0	0	0	0	0	0	0	1	0	0	0	0	0	0	0	0	0	0	0	0	0	0	0	0	0	0	0	0	0	0	0	0	0	0
Rhodocyclaceae	1	0	0	0	0	0	0	0	0	0	0	0	0	0	0	0	0	0	0	0	0	0	0	0	0	0	0	0	0	0	0	0	0	0	0	0	0	0	0	0	0	0	0	0	0	0	0	0	0
Rhodopseudomonas palustris	1	0	0	0	0	0	0	0	0	0	0	0	0	0	0	0	0	0	0	0	0	0	0	0	0	0	0	0	0	0	0	0	0	0	0	0	0	0	0	0	0	0	0	0	0	0	0	0	0
Serratia sp. FS14	1	0	0	0	0	0	0	0	0	0	0	0	0	0	0	0	0	0	0	0	0	0	0	0	0	0	0	0	0	0	0	0	0	0	0	0	0	0	0	0	0	1	0	0	0	0	0	0	0
Shewanella sp. ANA-3	1	0	0	0	0	0	0	0	0	0	0	0	0	0	0	0	0	0	0	0	0	0	0	0	0	0	0	0	0	0	0	0	0	0	0	0	0	0	0	0	0	0	0	0	0	0	0	0	0
Shigella sonnei	1	0	0	0	0	0	0	0	0	0	0	0	0	0	0	0	0	0	0	0	0	0	0	0	0	0	0	0	0	0	0	0	0	0	0	0	0	0	0	0	0	0	0	0	0	0	0	0	0
Sphingobacterium sp. 21	1	0	0	0	0	0	0	0	0	0	0	0	0	0	0	0	0	0	0	0	0	0	0	0	0	0	0	0	0	0	0	0	0	0	0	0	0	0	0	0	0	0	0	0	0	0	0	0	0
Staphylococcus pasteuri	1	0	0	0	0	0	0	0	0	0	0	0	0	0	0	0	0	0	0	0	0	0	0	0	0	0	0	0	0	0	0	0	0	0	0	0	0	0	0	0	0	0	0	0	0	0	0	0	0
Staphylococcus simulans	1	0	0	0	0	0	0	0	0	0	0	0	0	0	0	0	0	0	0	0	0	0	0	0	0	0	0	0	0	0	0	0	0	0	0	0	0	0	0	0	0	0	0	0	0	0	0	0	0
Streptococcus agalactiae	1	0	0	0	0	0	0	0	0	0	0	0	0	0	0	0	0	0	0	0	0	0	0	0	0	0	0	0	0	0	0	0	0	0	0	0	0	0	0	0	0	0	0	0	0	0	0	0	0
Streptococcus oralis	1	0	0	0	0	0	1	0	0	0	0	0	0	0	0	0	0	0	0	0	0	0	0	0	0	0	0	0	0	0	0	0	0	0	0	0	0	0	0	0	0	0	0	0	0	0	0	0	0
Streptococcus pneumoniae	1	0	0	0	0	0	1	0	0	0	0	0	0	0	0	0	0	0	0	0	0	0	0	0	0	0	0	0	0	0	0	0	0	0	0	0	0	0	0	0	0	0	0	0	0	0	0	0	0
Streptococcus sp. VT 162	1	0	0	0	0	0	1	0	0	0	0	0	0	0	0	0	0	0	0	0	0	0	0	0	0	0	0	0	0	0	0	0	0	0	0	0	0	0	0	0	0	0	0	0	0	0	0	0	0
Streptomyces xiamenensis	1	0	0	0	0	0	0	0	0	0	0	0	0	0	0	0	0	0	0	0	0	0	0	0	0	0	0	0	0	0	0	0	0	0	0	0	0	0	0	0	0	0	0	0	0	0	0	0	0
Sulfurospirillum sp. UCH001	1	0	0	0	0	0	0	0	0	0	0	0	0	0	0	0	0	0	0	0	0	0	0	0	0	0	0	0	0	0	0	0	0	0	0	0	0	0	0	0	0	0	0	0	0	0	0	0	0
[Eubacterium] cellulosolvens	1	0	0	0	0	0	0	0	0	0	0	0	0	0	0	0	0	0	0	0	0	0	0	0	0	0	0	0	0	0	0	0	0	0	0	0	0	0	0	0	0	0	0	1	0	0	0	0	0
[Eubacterium] eligens	1	0	0	0	0	0	0	0	0	0	0	0	0	0	0	0	0	0	0	0	0	0	0	0	0	0	0	0	0	0	0	0	0	0	0	0	0	0	0	0	0	0	0	0	0	0	0	0	0
butyrate-producing bacterium SS3/4	1	0	0	0	0	0	0	0	0	0	0	1	0	0	0	0	0	0	0	0	0	0	0	0	0	0	0	0	0	0	0	0	0	0	0	0	0	0	0	0	0	0	0	0	0	0	0	0	0
gamma proteobacterium SIP-G1	1	0	1	0	0	0	0	0	0	0	0	0	0	0	0	0	0	0	0	0	0	0	0	0	0	0	0	0	0	0	0	0	0	0	0	0	0	0	0	0	0	0	0	0	0	0	0	0	0
Total reads assigned	170271
[truncated: 68 more columns]

## Sheet: TableS4_rapsearch2_all
#Series:	SUM	AMA_GL567.rapnr	AMA_GL58.rapnr	AMA_GL59.rapnr	AMA_GL60.rapnr	AMA_GL61.rapnr	AMA_GL62.rapnr	AMA_GL64.rapnr	BRA_122.rapnr	BRA_123.rapnr	BRA_124.rapnr	BRA_125.rapnr	BRA_127.rapnr	BRA_128.rapnr	BRA_129.rapnr	BRA_130.rapnr	BRA_131.rapnr	BRA_132.rapnr	BRA_133.rapnr	BRA_134.rapnr	BRA_135.rapnr	BRA_136.rapnr	BRA_137.rapnr	BRA_138.rapnr	BRA_139.rapnr	BRA_140.rapnr	BRA_141.rapnr	BRA_142.rapnr	BRA_143.rapnr	BRA_144.rapnr	BRA_145.rapnr	BRA_146.rapnr	BRA_147.rapnr	BRA_148.rapnr	BRA_149.rapnr	BRA_150.rapnr	BRA_158.rapnr	BRA_161.rapnr	BRA_162.rapnr	BRA_AJ131.rapnr	BRA_AJ135.rapnr	BRA_AJ139.rapnr	BRA_AJ140.rapnr	BRA_AJ141.rapnr	BRA_AJ142.rapnr	BRA_AJ144.rapnr	BRA_AJ145.rapnr	LAB_pool.rapnr	SGP_1592.rapnr
Wolbachia pipientis	508705	2460	1914	563	555	768	8840	3580	4447	6804	190	3039	4010	9692	6046	22476	1443	3856	15126	11247	5008	3132	309	30	6920	7225	28923	8105	4398	6041	13658	3437	2838	3493	18682	13299	9820	7494	18901	13928	17946	6677	24992	1358	9713	12849	13662	10555	2875
Wohlfahrtiimonas chitiniclastica	338694	20865	8104	112970	2074	31605	22413	1267	323	1516	18	30	159	124	156	83	16	1375	690	380	10	22	2425	31	16	1258	281	7809	94	367	315	800	688	383	19	1718	59	627	978	7846	4501	20349	1234	28	384	1346	2382	6	139
Wolbachia endosymbiont of Culex quinquefasciatus	147443	693	519	157	173	217	2532	894	1269	1967	59	870	1136	2808	1781	6372	430	1096	4297	3135	1417	908	98	0	2121	2054	8070	2239	1142	1802	3767	990	840	1023	5368	3857	2793	2139	5419	4264	5415	2037	7581	419	2917	3954	4129	3166	787
Ignatzschineria larvae	127350	698	1532	1399	113	657	3846	77	364	79	374	26	18464	87	192	1131	17	107	631	115	4	376	148	335	31	1188	300	5706	68	3089	656	39163	1580	254	42	1507	37	132	8763	986	796	1197	153	194	47	262	311	41	38
Myroides odoratimimus	123361	213	40	92	0	55	139	17	13	91	34	13	0	45	155	8	24	76	1211	133	9550	35812	13	0	62	66	9	221	23	1796	124	628	42	124	21	64	381	970	25	224	1435	2827	229	61	224	83	31	14	32
Psychrobacter sp. PRwf-1	105583	0	0	4	0	10	8	2	14	25	27	3	31	19	0	9	0	15	13	0	296	204	24	0	38	11	0	19	0	6	17	0	0	13	0	0	179	100	16	220	2701	81	238	33	173	91	0	0	0
Wolbachia endosymbiont of Drosophila simulans	102219	509	390	114	122	153	1735	716	925	1439	39	636	836	2032	1283	4778	280	806	3196	2367	1078	664	73	0	1528	1489	6092	1672	961	1260	2869	710	595	775	3970	2915	2033	1494	3937	2576	3326	1256	4624	250	1805	2434	2625	2295	581
Wolbachia endosymbiont of Diaphorina citri	101883	482	379	112	116	167	1796	678	859	1312	36	583	744	1896	1108	4459	264	764	2977	2265	937	626	61	0	1372	1382	5509	1506	839	1132	2694	692	591	712	3583	2642	1882	1440	3674	2871	3744	1393	5046	258	1910	2650	2813	2062	658
Acinetobacter harbinensis	101020	5	0	6	0	8	8	0	7713	7290	18169	2668	488	3404	401	2597	303	6981	9	0	3	0	14344	5251	4639	2266	19	1949	2726	1985	3721	1045	1171	2576	766	1181	3	0	4645	0	8	0	0	12	0	0	0	0	3
Escherichia coli	97666	243	420	1155	234	327	201	1962	981	875	1830	681	270	868	1049	340	1468	1430	2107	181	470	567	1616	1607	1334	27815	51	781	1084	1564	1273	813	473	2849	394	546	457	2608	611	104	363	973	79	2189	54	147	146	31	31
Morganella morganii	76193	2269	1825	2424	171	2379	1189	294	575	164	370	21	201	140	296	18	170	166	8055	208	28	61	808	490	62	41	37	213	56	830	98	642	66	178	37	93	5	66	62	86	173	12457	38	25	14	80	32	339	3
Acinetobacter guillouiae	69381	6	0	12	0	12	6	4	1865	2551	9198	664	580	1349	201	1402	126	5024	25	0	8	0	4962	2722	3414	1361	5	767	2168	987	2893	820	780	1357	819	1046	8	0	1127	0	53	3	5	42	0	0	0	0	0
Enterobacter cloacae	64933	110	24	77	9	73	40	1555	281	310	719	102	63	337	773	159	4847	531	523	422	890	1119	720	388	309	154	29	209	253	292	473	332	145	835	99	126	658	517	139	25	138	414	10	32	11	9	0	0	32
Wolbachia endosymbiont of Nasonia vitripennis	54252	269	217	63	64	83	965	408	445	724	22	322	424	1072	676	2406	164	431	1539	1155	523	338	31	0	779	749	3027	848	448	667	1342	372	296	382	1955	1407	1033	823	2013	1553	1949	721	2667	144	1018	1423	1459	1037	313
Providencia rettgeri	53168	221	126	341	500	386	231	32	80	47	1565	8	128	159	80	24	1579	3990	5906	1431	85	5361	495	1865	110	29	36	268	71	344	38	282	161	381	80	159	23	141	97	73	235	3252	50	37	37	101	32	153	3
Klebsiella pneumoniae	52335	146	97	237	58	226	151	19462	218	262	547	81	78	461	1117	206	379	425	862	175	760	981	689	242	337	230	27	465	351	720	409	467	227	1133	92	180	1057	255	129	12	456	2711	11	148	13	15	36	0	132
Dysgonomonas capnocytophagoides	49799	40	321	152	62	100	84	12	285	1735	43	1056	241	416	135	333	1280	51	175	97	66	19	690	35	459	864	140	224	410	363	523	430	228	629	351	1802	226	106	54	5206	222	649	994	158	71	206	181	0	3799
Acinetobacter baumannii	49130	104	46	169	19	165	114	10637	948	1189	3228	354	250	773	556	570	129	1893	251	38	210	166	2026	1013	1500	564	26	631	951	614	1180	620	397	938	266	433	157	96	670	44	164	52	10	1022	12	43	17	4	27
Proteus mirabilis	45282	962	329	1552	116	1259	936	59	50	0	38	4	0	104	84	5	28	69	2628	87	12	53	29	62	79	22	112	1369	0	356	37	136	126	854	190	618	4	12	13	35	41	1030	10	12	0	268	0	100	0
Pectobacterium carotovorum	38000	15	8	17	0	18	11	11	66	41	77	10	0	68	269	14	20660	460	24	18	28	26	148	141	46	25	8	117	62	97	38	480	31	305	0	25	14	45	16	21	31	37	4	14	0	8	0	0	0
Macrococcus caseolyticus	37351	110	27	57	11	224	113	0	9	24	44	0	0	83	34	5	0	34	0	0	0	0	29	0	237	32	15	63	199	46	123	48	0	67	25	29	0	0	10	28	88	7	14	11	14	9	0	0	24
Buttiauxella agrestis	37061	41	10	51	0	55	54	2	2184	2794	4508	778	282	1790	183	1014	132	3769	0	0	0	3	5347	2319	1872	685	0	440	1387	1117	1592	721	541	1074	419	649	0	0	1144	0	10	7	0	0	0	0	0	0	0
Acinetobacter rudis	36596	17	6	26	0	18	9	2	26	78	97	7	0	34	41	19	39	235	168	0	46	108	51	39	66	15	0	39	27	311	27	42	0	33	0	12	12	48	32	0	0	18	0	36	0	0	0	0	0
Hafnia alvei	30923	6	7	6	0	11	5	3	906	1334	2938	309	464	2038	80	476	72	2392	36	0	3	3	2045	1460	2901	944	7	331	1969	1740	1692	1024	766	1827	696	798	3	0	422	19	19	15	0	0	0	13	0	0	0
Acinetobacter johnsonii	30162	35	13	55	14	54	52	10	168	259	632	75	41	111	315	103	26	401	582	0	8	4	422	169	268	106	4	171	137	477	195	358	108	382	45	82	5	12	125	27	336	11	26	119	12	32	0	0	28
Wolbachia endosymbiont of Drosophila ananassae	27750	85	94	57	112	117	173	83	103	184	25	67	158	304	192	425	64	172	286	288	96	79	31	59	180	159	503	165	169	127	241	112	187	101	413	323	185	170	364	275	333	122	455	53	227	266	342	420	98
Pseudomonas fluorescens	25694	9	6	11	0	18	15	2	2437	341	3601	428	0	77	120	214	14	864	10	151	655	634	5131	2654	265	152	19	996	395	544	1089	206	66	466	127	321	456	114	386	12	135	17	12	12	0	121	22	0	7
Empedobacter falsenii	24560	14	5	20	0	11	11	5	59	188	160	17	0	122	282	12	237	116	103	54	6391	1380	126	74	132	60	0	56	113	374	153	230	43	297	39	127	4922	1612	19	10	42	9	4	1249	38	0	19	0	101
Acinetobacter nectaris	24364	0	0	2	0	7	5	0	17	21	38	5	709	0	65	8	0	19	0	31	8	5	34	21	24	8	0	29	23	12	27	0	0	18	0	0	0	0	11	0	0	216	0	15403	0	0	0	0	4
Myroides injenensis	24285	29	10	29	0	14	28	8	4	31	5	6	0	12	29	0	0	20	50	47	301	840	0	0	24	6	0	1257	0	1014	16	322	0	98	17	0	124	218	0	91	715	66	94	26	105	51	0	5	0
Providencia alcalifaciens	23378	1580	731	1730	613	2044	1450	43	31	42	155	7	23	74	42	12	51	206	3081	233	15	241	93	241	134	26	9	490	35	375	209	164	62	70	16	69	6	185	19	23	95	3078	23	32	0	125	65	809	0
Prevotella sp. CAG:891	23228	0	16	0	0	0	0	0	18	0	5	327	0	0	32	0	0	0	0	0	0	0	0	0	0	2792	0	0	0	9640	0	30	97	4386	0	0	0	22	0	0	0	0	0	20	26	5752	0	0	2
Lysinibacillus sp. BF-4	22504	320	34	145	21	313	324	4	0	0	4	0	0	0	0	4	0	0	0	0	0	0	0	0	0	0	0	643	0	30	0	0	0	0	0	0	0	43	11	128	989	47	109	46	133	101	0	0	0
Wolbachia endosymbiont of Culex pipiens molestus	21985	157	99	75	177	74	265	138	68	117	8	45	97	185	146	308	35	69	198	173	77	49	8	34	116	113	400	106	96	91	211	58	50	62	266	214	216	305	284	305	391	144	534	41	255	276	326	689	83
Enterococcus faecalis	21853	79	149	80	109	68	36	262	178	85	130	30	314	43	46	735	86	339	393	43	33	37	635	61	92	443	257	110	103	304	425	182	38	147	43	192	58	233	402	433	142	1408	158	292	21	241	143	0	440
Pseudomonas caeni	19619	5	0	5	0	11	6	0	40	0	0	0	0	0	0	8	0	0	0	46	161	93	0	0	0	0	10	14282	0	0	0	0	0	0	0	28	96	80	0	0	52	0	0	0	0	33	0	0	0
Cetobacterium somerae	19485	3931	3041	5686	319	3074	2433	61	4	0	20	0	0	0	0	0	0	0	0	0	0	0	0	0	0	83	7	0	0	105	0	0	0	180	0	0	0	47	5	0	0	221	0	0	0	31	0	0	0
Erysipelothrix rhusiopathiae	19295	24	11	13	0	23	14	0	0	0	0	3	0	0	0	92	0	0	5	0	7	3	0	0	0	0	0	105	0	17	0	0	0	0	0	0	4	14	77	35	290	13	55	13	22	21	0	0	2
Brochothrix thermosphacta	17954	4	3	3	0	0	0	0	753	766	3406	182	152	303	142	207	66	3290	5	0	2	0	1200	998	674	177	0	56	820	221	1326	145	124	307	196	347	29	0	190	16	16	4	6	0	0	7	0	0	9
Salmonella enterica	17723	77	32	96	28	125	74	315	342	451	797	112	121	407	216	148	493	690	277	67	261	288	736	416	571	549	12	219	442	468	625	275	170	528	149	232	278	137	146	34	84	432	7	43	10	24	0	11	8
Lysinibacillus sp. 13S34_air	17148	247	26	107	11	214	235	3	0	0	0	0	0	0	0	7	0	0	0	0	0	0	0	0	0	0	0	508	0	28	0	0	0	0	0	0	0	35	16	94	659	35	75	32	87	78	0	0	0
Fusobacterium mortiferum	15651	3568	693	1850	99	3713	2445	23	0	0	109	6	0	0	0	0	0	0	6	0	0	0	0	0	0	345	23	0	0	991	0	32	0	1437	0	0	0	0	0	0	0	12	0	0	0	136	0	0	0
Providencia stuartii	15650	150	40	1208	57	78	840	8	42	16	278	8	180	103	50	18	83	167	253	96	13	113	59	4933	1118	34	6	157	63	103	61	300	148	303	679	342	10	25	28	20	55	188	0	194	0	9	22	241	0
Lactococcus lactis	15554	282	94	217	43	67	47	27	27	30	48	12	99	134	365	25	479	35	117	0	3	6	44	50	32	22	8	43	81	862	87	487	160	342	28	79	4	257	58	19	76	561	6	136	10	8	0	0	394
Vagococcus lutrae	14974	94	85	81	15	79	49	10	64	78	87	9	249	30	0	84	0	91	139	0	14	21	158	22	80	56	53	584	75	88	132	96	51	35	13	59	50	31	503	457	347	99	169	217	93	123	95	0	348
Comamonas testosteroni	14690	45	6	37	0	20	42	0	13	0	50	4	0	42	91	18	36	38	495	81	12	11	25	0	38	12	0	68	0	332	26	107	34	118	0	23	8	13	6	11	16	196	0	141	0	0	0	0	4
Bacteroides coprosuis	14541	3046	583	1371	78	3284	3155	10	17	51	0	40	0	0	41	729	0	0	3	0	13	3	0	0	0	85	13	998	0	36	0	0	0	21	0	26	11	15	60	166	6	21	39	0	11	13	25	0	107
Carnobacterium maltaromaticum	14332	20	21	11	0	17	11	10	261	490	669	90	69	176	44	190	29	557	35	0	11	7	682	575	328	129	13	112	590	335	1071	192	179	306	218	303	21	17	361	92	47	16	28	43	0	29	28	0	69
Prevotella copri	14177	0	12	0	0	0	0	0	15	0	0	411	0	0	60	0	10	0	5	0	0	0	0	0	0	3773	0	10	0	1257	0	93	317	5286	0	0	6	159	0	0	0	0	0	0	13	2258	0	0	0
Alcaligenes faecalis	14100	267	31	73	0	146	211	0	4	196	12	0	0	15	24	22	25	35	122	184	5	8	8	108	0	0	0	1959	0	11	0	0	0	59	0	0	4	10	13	16	143	6	13	53	14	6	0	9	0
Gilliamella apicola	14066	53	143	95	50	89	53	49	1779	48	13	17	35	0	0	14	10	42	33	340	58	37	224	0	0	797	336	20	0	14	116	66	0	22	0	148	43	39	24	1776	541	316	85	0	126	426	810	0	18
Myroides profundi	13327	18	3	6	0	0	7	0	0	0	0	0	0	0	0	0	0	14	108	0	1049	3671	0	0	0	5	0	13	0	139	0	43	0	11	0	0	39	103	0	19	137	92	21	0	15	8	0	0	0
Serratia liquefaciens	13278	7	0	6	0	0	6	3	473	673	1091	151	66	393	49	194	55	757	11	33	17	19	1120	714	530	173	0	93	416	291	377	177	163	298	110	162	24	7	218	0	28	45	0	0	0	0	0	0	0
Klebsiella oxytoca	13261	15	20	17	0	22	11	299	101	157	260	35	30	155	245	71	62	217	976	286	1367	2043	234	111	191	74	6	98	109	249	150	115	68	404	49	65	1739	262	46	10	27	82	0	11	0	7	0	0	3
Acinetobacter sp. P8-3-8	13227	5	3	15	0	0	5	13	293	393	1283	110	62	200	63	189	21	674	39	0	11	0	764	402	554	192	0	112	337	167	434	131	132	200	111	137	4	0	173	0	16	0	0	42	0	0	0	0	0
Pseudomonas putida	12796	12	4	8	0	12	17	4	226	34	255	30	0	30	268	27	37	98	20	113	2056	1844	259	162	21	20	16	943	68	656	128	322	27	519	19	87	1064	422	23	0	133	18	6	14	0	93	19	0	6
Empedobacter brevis	12430	22	9	11	0	12	7	0	7	60	17	5	0	37	64	3	69	33	290	30	3563	943	29	0	0	25	0	11	0	49	20	34	0	55	0	25	2177	891	0	0	19	9	0	157	39	0	0	0	12
Citrobacter freundii	12428	92	39	100	0	155	89	55	292	400	835	94	96	374	57	125	37	701	78	0	15	17	668	348	517	221	0	158	409	381	474	247	152	351	148	232	24	7	124	0	23	436	4	0	0	0	0	8	0
Providencia rustigianii	12118	20	12	31	0	35	25	2	11	0	22	0	0	0	0	4	0	21	115	0	0	27	19	24	21	5	0	53	0	192	9	0	0	0	0	0	0	0	6	76	300	100	46	9	36	26	0	31	0
Lactococcus raffinolactis	12115	4	3	4	0	0	3	0	89	249	250	40	30	86	37	160	12	155	4	0	0	0	264	374	123	61	0	45	198	5746	332	95	47	118	80	97	0	86	309	0	0	2	0	1248	0	0	0	0	6
Lactococcus garvieae	11893	43	20	32	0	37	27	5	9	0	11	0	44	0	32	31	20	12	55	0	0	0	19	54	0	10	0	0	0	208	28	113	0	33	0	0	3	15	21	23	13	76	6	35	0	7	0	0	25
Weissella confusa	11762	10	67	149	1974	0	6	2	0	0	0	0	0	121	508	0	0	0	0	0	0	0	0	0	0	0	0	11	0	432	0	352	0	197	0	44	0	0	4	0	952	2	0	49	0	0	0	0	826
Acinetobacter bereziniae	11672	8	0	20	0	10	8	5	248	362	1257	85	97	248	134	200	27	738	49	0	14	8	663	368	638	214	0	132	393	207	496	178	128	230	129	169	13	0	167	0	13	4	0	53	0	0	0	0	0
Psychrobacter aquaticus	10990	0	0	1	0	0	0	2	73	90	110	22	0	14	0	21	0	22	126	118	2728	2137	134	70	19	19	0	22	27	16	32	0	0	22	0	14	1405	894	47	0	0	0	0	0	0	0	0	0	0
Aeromonas hydrophila	10572	56	20	59	0	15	44	6	6	0	11	4	0	0	102	17	0	14	118	27	1909	949	9	0	0	0	0	14	0	104	0	36	0	34	0	0	1218	749	0	0	14	3881	8	0	0	0	0	0	0
Plesiomonas shigelloides	9984	1401	598	2331	46	868	1754	21	14	0	0	0	0	0	0	0	0	0	0	0	9	4	0	0	0	6	0	28	0	10	0	0	0	0	0	0	6	0	0	0	0	1689	0	0	0	0	0	0	0
Prevotella paludivivens	9971	0	0	0	0	0	0	0	9	458	0	137	0	0	177	0	0	0	0	0	0	0	0	0	0	23	0	65	0	22	0	52	0	52	0	0	0	9	0	0	0	0	0	37	10	30	0	0	269
Alistipes sp. CAG:831	9876	0	109	0	0	0	0	0	5280	0	0	150	0	0	0	0	0	0	0	0	0	0	0	0	0	8	0	0	0	0	0	0	34	0	0	0	0	36	158	0	0	0	0	53	3858	0	0	0	0
Pseudomonas aeruginosa	9345	21	12	20	0	22	17	31	337	55	189	30	0	32	50	59	61	92	20	195	157	140	209	116	38	23	21	1261	448	95	124	102	27	364	15	171	121	46	28	18	333	28	26	25	0	234	65	0	28
Sphingobacterium thalpophilum	9238	5	4	7	0	0	0	0	0	0	7	8	0	12	53	0	135	0	67	55	76	28	0	0	0	4	0	18	0	18	0	79	0	120	0	0	43	22	0	0	0	3	0	246	12	0	0	0	0
Staphylococcus epidermidis	9161	0	0	2	0	0	0	0	0	0	0	0	0	0	0	0	0	0	0	0	0	0	0	0	0	47	0	0	0	9	0	0	0	11	0	0	0	0	0	0	0	2	0	8	0	0	0	0	6
Pseudomonas fragi	9113	5	0	2	0	0	9	0	613	350	1370	170	0	57	526	66	8	467	0	0	120	156	1115	570	171	71	8	128	286	700	802	230	33	250	68	160	190	30	107	0	7	0	0	0	0	0	0	0	3
Dysgonomonas mossii	8753	37	53	39	19	49	37	6	49	305	0	162	76	0	77	48	24	0	33	41	15	8	63	0	0	563	43	48	0	65	18	30	32	58	0	207	34	39	15	817	104	177	176	33	91	91	187	0	386
Dysgonomonas gadei	8649	19	48	30	12	26	29	4	51	227	0	135	78	14	30	41	36	0	36	0	11	5	85	0	0	450	44	38	0	23	20	32	0	37	0	220	33	31	11	1045	75	165	161	31	64	71	201	0	313
Leucobacter sp. PH1c	8448	0	0	0	0	0	0	0	0	0	0	0	0	0	0	6	0	0	3	0	3	9	0	0	0	0	0	0	0	0	0	0	0	0	0	0	0	0	0	0	0	0	0	24	0	0	0	0	0
Acinetobacter lwoffii	8409	6	3	21	0	13	9	6	286	384	857	100	32	190	65	150	21	410	43	0	6	5	595	221	364	142	0	116	190	144	255	106	93	185	70	91	7	11	216	0	24	3	0	130	0	0	0	0	4
Faecalibacterium prausnitzii	8400	0	472	4	14	0	0	0	494	0	0	541	0	12	106	4	7	11	5	0	6	0	0	0	0	244	12	10	0	110	0	40	123	580	0	0	37	114	187	0	12	0	0	126	2036	2498	0	0	0
bacterium endosymbiont of Mortierella elongata FMR23-6	8395	39	29	10	8	19	148	37	60	91	0	43	57	106	55	313	19	52	211	151	64	42	0	0	95	99	401	131	63	84	181	38	43	49	261	189	106	86	210	286	391	136	520	26	192	264	301	209	59
Prevotella copri CAG:164	8384	0	5	0	0	0	0	0	6	0	0	111	0	0	60	0	7	13	0	0	0	0	0	0	0	2283	0	0	0	651	0	54	173	3266	0	0	5	40	0	0	0	0	0	0	0	1443	0	0	0
Serratia marcescens	8383	14	8	17	0	23	12	5	166	189	318	46	31	116	63	68	67	237	16	0	37	33	349	214	151	50	5	54	128	130	133	148	46	188	38	59	34	11	65	17	28	3858	10	0	0	11	0	0	2
Psychrobacter sp. 1501(2011)	8233	27	4	27	0	102	96	19	47	51	55	11	136	129	0	45	0	54	6	0	131	62	54	29	136	55	0	169	121	45	99	82	51	104	45	35	82	34	57	15	148	4	13	0	9	10	0	0	0
Proteus hauseri	8002	217	151	132	70	214	117	7	6	0	24	0	0	0	0	0	0	27	3662	112	11	20	9	0	30	8	0	30	0	53	6	0	0	30	0	22	6	7	10	0	18	133	0	0	0	0	0	27	0
Wolbachia endosymbiont of Cadra cautella	7873	40	30	8	8	10	135	47	58	93	0	43	52	113	93	323	19	44	223	153	73	48	0	0	112	105	391	106	61	83	180	63	35	56	267	194	127	96	245	252	320	116	430	19	179	222	218	155	56
Enterococcus faecium	7851	23	67	45	18	21	13	44	98	148	216	52	132	71	47	162	96	146	198	0	13	11	310	111	174	85	35	72	265	175	453	137	105	182	79	147	25	104	146	161	76	46	46	164	19	161	64	0	177
Clostridium botulinum	7618	934	475	757	85	1467	1146	13	21	39	7	93	0	0	0	108	12	0	9	0	3	0	10	0	0	34	6	38	0	29	20	0	0	29	0	16	0	47	87	0	16	5	15	45	23	31	0	0	7
Leuconostoc pseudomesenteroides	7524	12	11	45	16	0	3	7	7	0	0	0	29	883	740	7	227	0	6	0	0	0	0	0	0	7	6	19	0	440	11	215	125	227	0	20	4	222	29	0	52	12	0	0	1088	0	0	0	545
Fusobacterium ulcerans	7479	398	112	209	25	429	267	2	4	0	116	5	0	0	0	0	0	0	901	0	0	0	0	0	0	624	8	0	0	535	0	0	0	913	0	0	0	80	0	0	0	2582	0	0	0	121	0	0	0
Clostridium perfringens	7342	213	86	237	8	86	152	2	40	0	9	38	0	0	0	9	0	0	8	0	0	0	0	0	0	11	0	0	0	36	6	0	0	366	0	0	0	22	26	10	8	0	5	25	0	17	0	0	2
Comamonas sp. B-9	7244	0	0	2	0	0	0	0	126	187	876	43	80	267	38	48	13	313	15	18	0	0	408	108	545	144	0	82	165	137	313	122	117	218	115	146	0	0	31	0	0	5	0	167	0	0	0	0	0
Zymobacter palmae	6935	0	0	0	0	0	0	0	6	0	0	0	0	0	0	0	0	0	225	0	0	0	0	0	438	0	0	0	0	4	0	0	0	0	0	0	0	0	0	0	9	4	0	97	0	0	0	0	0
Psychrobacter phenylpyruvicus	6814	0	0	2	0	10	5	2	8	0	9	3	0	0	0	4	0	0	6	0	153	112	13	0	0	5	0	19	0	5	10	0	0	10	0	0	102	61	7	19	108	5	8	0	0	0	0	0	0
Rahnella aquatilis	6761	0	0	0	0	0	0	0	354	514	704	103	33	175	43	107	19	338	3	0	4	6	910	528	295	141	0	116	385	185	521	189	148	345	139	174	3	0	157	0	0	4	0	0	0	0	0	0	0
Bacteroides reticulotermitis	6588	5	3	3	0	0	7	0	15	55	0	21	0	0	30	5	0	0	3	0	0	0	0	0	0	12	0	10	0	12	0	0	0	0	0	0	0	10	0	16	0	3	0	0	14	10	0	0	8
Serratia fonticola	6586	7	5	13	0	14	10	150	330	299	582	85	49	217	20	141	60	548	18	39	9	9	579	284	253	101	8	68	231	228	209	101	82	171	59	113	11	0	136	31	93	102	9	0	0	52	0	0	4
Proteiniphilum acetatigenes	6433	11	9	8	0	7	12	0	19	47	15	73	0	0	19	12	15	0	7	0	16	0	11	0	0	115	4	16	0	19	0	0	0	11	0	60	13	140	5	123	16	25	23	623	23	17	37	0	43
Halomonas zhanjiangensis	6416	0	0	0	0	0	0	0	0	0	0	0	0	0	0	0	0	0	0	0	3276	669	0	0	0	0	0	0	0	0	0	0	0	0	0	0	1359	805	0	0	0	13	0	0	0	0	0	0	0
Bacteroides propionicifaciens	6389	946	239	516	33	1049	947	3	22	85	0	36	0	0	0	158	0	0	5	0	12	26	11	0	0	98	10	537	0	29	0	0	0	10	0	65	8	10	22	79	14	27	28	10	0	14	32	0	54
Carnobacterium divergens	6337	7	6	7	0	0	3	2	114	181	315	31	48	64	48	76	9	267	16	0	0	0	266	224	103	43	5	34	148	110	343	154	57	86	88	95	5	5	101	27	13	8	10	21	0	8	0	0	20
Candidatus Clostridium anorexicamassiliense	5975	2233	714	1142	241	576	958	82	0	0	0	9	0	0	0	5	0	0	0	0	0	0	0	0	0	0	0	0	0	0	0	0	0	0	0	0	0	5	7	0	0	0	0	0	0	0	0	0	0
Streptococcus suis	5920	8	16	12	0	0	5	4	18	0	9	30	21	0	19	34	12	0	15	0	2	5	24	0	0	18	8	13	0	52	26	188	0	25	0	22	4	96	22	36	21	12	15	3957	14	19	0	0	13
Ewingella americana	5882	0	0	0	0	0	0	0	304	283	568	80	0	117	71	84	15	218	0	0	0	0	626	296	272	115	0	85	398	155	623	141	149	215	120	132	0	0	110	0	10	0	0	0	0	0	0	0	0
Clostridium ultunense	5813	4	0	3	0	0	5	0	0	0	0	10	0	0	0	322	0	0	0	0	0	0	0	0	0	8	0	367	0	7	28	0	0	15	14	16	0	6	292	14	92	4	20	20	18	13	0	0	0
Weissella cibaria	5809	26	10	21	964	0	0	2	0	22	0	0	0	215	403	0	15	0	17	0	0	0	0	0	0	6	84	23	0	182	0	522	66	309	0	12	0	9	13	0	116	3	0	28	19	0	0	0	90
Bacteroides fragilis	5789	64	100	44	0	71	75	3	424	35	11	391	0	0	149	37	0	0	1134	0	52	12	22	0	0	317	10	80	0	409	6	0	25	261	0	46	35	123	43	131	14	29	40	81	402	272	18	0	55
Firmicutes bacterium CAG:110	5772	0	242	0	0	0	0	0	168	0	0	1135	0	0	0	0	0	0	0	0	0	0	0	0	0	63	0	0	0	0	0	0	120	0	0	0	0	581	12	0	0	0	0	2228	121	7	0	0	0
Megamonas hypermegale	5723	0	197	31	63	0	0	0	380	0	9	14	0	0	0	0	0	0	0	0	0	0	12	0	0	32	17	0	0	790	0	0	32	132	0	0	0	0	228	0	0	0	0	0	2330	1413	0	0	0
uncultured bacterium	5709	23	52	20	0	27	17	14	221	116	173	615	38	40	41	106	34	76	24	39	41	42	157	96	85	276	17	69	81	287	125	180	86	195	31	101	46	190	84	26	30	18	17	268	161	135	19	0	10
Wolbachia endosymbiont of Drosophila melanogaster	5686	19	19	5	0	7	75	32	54	93	0	37	47	115	62	290	17	55	192	144	64	48	0	0	82	90	370	106	63	87	167	49	0	53	239	194	117	81	234	146	179	71	255	12	106	145	156	80	22
Sutterella wadsworthensis	5487	26	68	8	18	0	37	0	69	0	26	40	0	0	0	0	0	0	0	0	0	0	0	0	0	2018	0	10	0	948	0	28	53	667	0	0	0	6	6	0	0	0	0	0	19	1251	0	0	0
Serratia grimesii	5427	0	0	0	0	0	0	0	224	312	457	63	44	214	0	102	10	390	9	0	66	62	528	320	261	70	0	37	170	96	133	92	40	120	55	59	84	18	113	0	7	10	0	0	0	0	0	0	0
Phascolarctobacterium succinatutens	5284	0	380	0	0	0	0	0	26	0	0	1579	0	0	0	5	0	0	0	0	0	0	0	0	0	749	0	0	0	7	0	0	0	260	0	0	4	290	6	0	0	0	0	108	16	942	0	0	0
Comamonas aquatica	5147	9	0	10	0	19	13	0	0	24	30	0	0	34	90	63	48	24	23	239	0	0	29	0	0	0	0	46	23	160	8	113	32	221	0	69	0	6	0	0	13	58	0	386	0	0	0	0	8
Lactobacillus mucosae	5144	0	0	0	0	0	0	0	5	0	0	1615	0	0	0	0	12	0	0	0	0	0	0	0	0	5	0	0	0	7	0	0	0	3159	0	0	0	47	0	0	0	0	0	32	0	0	0	0	0
Tatumella saanichensis	4959	311	20	2	286	0	0	1	7	0	0	0	0	18	0	0	0	0	0	0	6	4	0	0	0	0	0	9	0	7	2949	56	0	40	0	0	4	10	0	0	0	0	6	0	254	0	0	0	0
Lactobacillus salivarius	4843	8	5	48	0	0	0	0	2995	0	0	6	0	0	0	3	23	0	4	0	0	0	0	0	0	16	0	0	0	11	0	0	0	31	0	0	0	14	142	0	0	3	0	8	21	0	0	0	8
Lamprocystis purpurea	4841	0	0	0	0	0	0	0	5	56	0	0	0	0	0	4760	0	0	0	0	0	0	0	0	0	0	0	0	0	0	0	0	0	0	0	0	0	0	0	0	0	0	0	0	0	0	0	0	0
Leclercia adecarboxylata	4829	7	3	13	0	13	6	4	42	73	131	19	0	60	107	19	16	104	12	0	3	0	112	79	52	22	0	33	31	48	94	59	0	169	0	19	3	10	17	0	92	8	8	11	0	0	0	0	0
Lactobacillus plantarum	4766	4	3	18	0	0	0	279	33	31	12	3	0	66	249	4	89	66	63	0	2	0	14	0	0	15	5	15	24	772	23	86	29	433	0	14	0	730	11	23	22	59	0	18	568	0	0	0	53
Oceanimonas sp. GK1	4748	0	0	1	0	0	0	0	0	0	0	0	0	0	0	0	0	0	0	0	1798	1125	0	0	0	0	0	9	0	0	0	0	0	0	0	0	1057	364	0	0	0	0	0	0	0	0	0	0	0
Staphylococcus aureus	4712	11	10	9	9	14	9	12	17	0	22	15	43	0	24	22	15	50	21	0	4	3	31	0	30	30	11	51	0	27	29	35	0	26	0	15	6	50	34	31	47	15	13	43	10	20	0	0	16
Prevotella sp. CAG:1320	4553	0	3	0	0	0	0	0	2815	0	0	153	0	0	0	0	0	0	0	0	0	0	0	0	0	37	0	0	0	15	0	0	0	33	0	0	0	22	93	0	0	0	0	0	1371	11	0	0	0
Aeromonas veronii	4530	24	11	45	0	11	24	2	4	0	4	0	0	0	30	8	0	0	13	0	145	91	0	0	0	0	0	0	0	36	0	0	0	0	0	0	109	77	0	0	0	3752	5	0	0	0	0	0	0
Pseudomonas stutzeri	4490	4	3	6	0	0	5	28	208	19	47	10	0	0	0	18	8	22	0	161	44	27	42	39	21	10	15	1804	0	22	43	0	0	30	0	91	32	13	8	0	197	10	14	8	0	144	51	0	13
Acinetobacter gerneri	4482	5	0	16	0	13	7	3	91	132	314	31	30	100	192	66	17	165	161	0	7	3	182	91	181	65	0	49	118	74	117	98	31	89	32	48	8	0	71	0	6	2	0	117	0	0	0	0	5
Acinetobacter ursingii	4465	6	0	5	0	0	0	7	67	76	234	24	25	55	128	34	0	118	70	56	540	391	144	66	86	44	0	50	64	56	77	56	31	125	24	34	397	162	50	0	9	0	0	64	0	0	0	0	0
Proteus vulgaris	4457	162	105	84	46	143	85	6	9	0	19	0	0	0	0	0	0	31	1443	38	4	12	19	0	18	4	0	24	0	51	8	0	0	22	0	29	3	13	14	0	19	96	5	0	0	6	0	25	0
Bacillus cereus	4423	37	28	94	0	43	41	172	15	0	15	20	0	12	95	22	23	16	12	0	6	6	14	0	16	18	4	43	0	32	24	37	0	109	0	12	6	19	22	33	103	17	25	35	27	21	0	7	11
Prevotella sp. 10(H)	4339	12	29	17	0	14	15	2	38	151	0	112	32	0	20	30	9	0	21	0	7	0	36	0	0	336	18	16	0	9	10	0	0	13	0	140	18	22	9	521	57	121	97	16	38	56	106	0	172
Fusobacterium perfoetens	4337	103	94	63	36	115	78	0	0	0	183	6	0	0	0	0	0	0	0	0	0	0	0	0	0	1783	0	8	0	1027	0	32	77	365	0	0	0	0	0	0	0	2	0	0	0	99	0	0	0
Arcobacter sp. AF1581	4269	0	0	0	0	0	0	0	0	0	0	0	0	0	0	0	293	13	0	0	0	0	0	0	0	0	0	0	0	5	0	47	0	16	0	19	0	5	0	0	0	0	0	13	0	0	0	0	0
Enterobacteriaceae bacterium 9_2_54FAA	4228	3	0	4	0	8	4	0	122	201	399	44	71	272	0	63	12	336	3	0	0	0	291	192	432	146	0	53	280	166	279	158	123	269	91	117	0	0	54	0	0	2	0	0	0	0	0	0	0
Staphylococcus lentus	4215	0	0	0	0	0	0	0	0	0	0	0	0	0	0	0	0	0	0	0	0	0	0	0	0	0	0	0	0	0	0	0	0	0	0	0	0	0	0	0	0	0	0	0	0	0	0	0	0
Frischella perrara	4207	8	39	12	13	16	8	12	499	0	0	4	0	0	0	3	0	12	9	65	26	13	82	0	0	296	136	0	0	0	39	0	0	0	0	36	12	12	5	633	105	90	15	0	39	79	335	0	3
Bacteroides salanitronis	4142	0	7	1	0	0	0	0	1187	0	5	86	0	0	0	0	0	0	0	0	56	15	0	0	0	46	0	0	0	200	0	0	0	53	0	0	57	26	138	0	0	0	0	8	2161	36	0	0	0
Citrobacter sp. 30_2	4132	25	9	39	0	43	27	14	109	163	329	43	38	92	37	47	72	230	45	0	38	36	272	151	151	96	0	117	113	118	168	51	55	115	47	80	30	20	47	0	17	105	0	8	0	7	0	0	0
Serratia plymuthica	4123	0	0	2	0	0	0	0	172	202	348	55	26	130	34	73	23	256	11	0	30	27	404	257	142	52	0	31	125	80	107	73	34	81	36	48	32	8	75	0	9	200	0	0	0	0	0	0	0
Acetobacter tropicalis	4034	3	3	3	99	0	0	0	3	0	13	0	0	0	38	0	2857	103	0	0	0	0	0	50	0	5	0	21	0	7	0	0	0	281	0	0	0	0	0	0	34	0	0	0	197	0	0	0	0
Enterobacter sp. 638	3859	0	0	0	0	0	0	8	121	170	376	57	28	129	29	58	88	260	8	0	10	12	351	203	147	50	0	33	82	74	112	47	36	88	32	55	8	9	57	0	35	9	7	0	0	0	0	0	0
Bacillus sp. OxB-1	3837	4	0	2	0	0	3	0	0	0	0	0	0	0	0	21	0	0	0	0	0	0	0	0	0	0	0	183	0	0	0	0	0	0	0	0	0	0	65	0	19	0	0	0	0	0	0	0	0
Oceanimonas smirnovii	3808	0	0	0	0	0	0	0	0	0	0	0	0	0	0	0	0	0	0	0	1428	890	0	0	0	0	0	21	0	0	0	0	0	0	0	0	845	272	0	0	0	0	0	0	0	0	0	0	0
Anaerobiospirillum succiniciproducens	3790	0	131	11	134	0	0	0	0	0	60	0	0	0	0	0	0	0	0	0	0	0	0	22	0	2562	0	0	0	144	0	0	0	17	0	0	0	0	0	0	0	0	0	0	16	693	0	0	0
Citrobacter youngae	3762	28	10	25	0	41	25	8	80	121	236	28	35	107	28	33	23	210	27	0	8	14	180	92	172	79	0	53	110	118	145	87	46	122	32	75	6	0	39	0	9	164	0	0	0	0	0	0	0
Lactobacillus fermentum	3726	3	0	2	0	0	0	0	8	0	0	15	0	21	122	5	43	0	4	0	0	0	0	0	0	11	0	0	0	58	9	39	0	517	0	0	0	19	7	0	6	3	0	12	84	0	0	0	14
Aeromonas salmonicida	3723	9	0	11	0	0	10	0	9	0	44	6	0	0	23	8	0	36	21	0	185	112	22	0	0	5	0	19	0	74	8	0	0	10	0	0	137	97	5	11	62	543	10	0	0	0	0	0	0
Lactobacillus reuteri	3681	6	0	5	0	0	0	0	263	0	0	21	0	0	45	0	34	0	7	0	0	0	0	0	0	1442	0	0	0	35	6	56	0	778	0	0	0	127	75	15	0	0	0	132	34	0	0	0	3
Enhydrobacter aerosaccus	3676	0	0	2	0	0	0	0	106	149	122	31	119	258	0	136	8	225	0	0	23	12	194	130	427	105	0	71	212	73	219	78	65	194	78	89	11	8	156	0	0	0	0	0	0	0	0	0	7
Aminobacter sp. J41	3675	0	0	0	0	0	0	0	0	0	0	0	0	0	0	0	0	0	0	0	0	0	0	0	0	0	0	0	0	0	0	0	0	0	0	0	0	0	0	0	0	0	0	777	0	0	0	0	0
Phascolarctobacterium sp. CAG:266	3652	0	13	0	0	0	0	0	2090	0	0	39	0	0	0	0	0	0	0	0	0	0	0	0	0	30	0	0	0	0	0	0	0	12	0	0	0	7	304	0	0	0	0	0	1012	21	0	0	0
Psychrobacter sp. JCM 18903	3598	0	0	2	0	0	0	0	70	91	102	23	0	19	21	20	0	31	29	21	833	475	103	60	32	21	0	14	0	15	24	0	0	21	0	0	451	235	57	0	0	0	0	0	0	0	0	0	0
Snodgrassella alvi	3592	50	28	57	12	139	51	6	283	0	7	4	0	0	0	4	0	0	5	265	12	7	10	0	0	31	24	8	0	6	22	0	0	24	0	124	6	8	10	155	446	24	37	80	11	229	85	0	22
Acinetobacter sp. ETR1	3580	0	0	1	0	0	0	0	104	136	493	39	24	62	0	79	10	284	0	0	0	0	252	136	179	72	0	43	131	60	183	44	67	80	52	64	0	0	66	0	0	0	0	0	0	0	0	0	0
Wolbachia endosymbiont of Cimex lectularius	3576	12	13	3	0	0	53	20	33	62	0	23	21	75	71	168	11	25	108	73	41	24	0	0	55	57	206	67	37	51	137	29	28	35	145	115	77	58	152	94	111	43	146	0	70	82	87	62	9
Sporosarcina newyorkensis	3557	0	0	0	0	0	0	0	0	0	0	0	0	0	0	9	0	0	0	0	4	0	0	0	0	0	0	77	0	0	0	0	0	0	0	0	0	0	24	0	16	0	0	0	0	0	0	0	0
Acetobacter okinawensis	3541	0	0	1	9	0	0	0	5	0	0	0	0	0	118	0	1259	40	0	0	0	0	0	0	0	0	0	46	0	10	0	44	0	283	0	0	0	0	0	0	8	0	0	0	577	0	0	0	0
Pseudomonas sp. CF149	3533	4	0	0	0	0	8	0	232	122	517	62	0	20	73	27	0	204	0	0	51	52	420	279	51	29	4	54	124	225	346	89	0	121	37	71	71	13	40	0	6	0	0	0	0	0	0	0	0
Citrobacter braakii	3502	8	4	11	0	14	9	16	131	189	294	43	75	243	0	54	9	246	5	0	0	0	290	163	314	110	0	57	171	131	176	108	67	173	92	94	0	0	62	0	0	13	0	0	0	0	0	0	0
Escherichia sp. 3_2_53FAA	3491	22	5	28	11	35	29	20	60	61	132	20	0	42	47	24	186	90	64	0	51	52	127	80	71	133	0	57	61	59	72	47	0	83	0	27	45	40	27	0	21	171	9	24	10	8	0	0	0
Luteimonas sp. J29	3484	0	0	0	0	0	0	0	0	0	18	0	0	0	0	0	18	0	0	0	0	0	0	0	0	0	0	0	0	0	0	0	0	0	0	0	0	0	0	0	0	0	0	198	0	0	0	0	0
Megamonas funiformis	3479	13	166	34	45	15	10	0	24	0	9	4	0	0	0	0	0	0	0	0	0	0	10	0	0	45	13	0	0	1137	0	0	43	111	0	0	0	0	12	0	0	0	0	0	119	1630	0	0	0
Edwardsiella tarda	3465	330	144	412	8	533	640	8	16	0	30	3	0	23	0	6	14	25	8	0	6	9	26	29	33	12	0	0	24	14	26	0	0	24	0	0	6	0	7	0	0	995	0	0	0	0	0	0	0
Acinetobacter junii	3445	8	3	13	0	8	8	16	79	125	243	26	27	59	38	90	11	143	10	0	22	19	171	99	135	50	0	39	72	49	101	58	25	69	20	29	18	7	64	0	9	4	0	63	0	0	0	0	16
Weeksella sp. FF8	3427	0	3	0	0	0	0	1	0	0	5	0	0	0	0	0	0	0	0	17	1174	228	0	0	0	12	0	0	0	6	0	0	0	0	0	0	785	267	0	0	0	2	0	44	24	0	0	0	2
Corynebacterium variabile	3397	0	0	2	0	0	0	0	7	0	31	84	25	0	0	7	61	25	4	0	0	7	19	0	0	6	0	0	0	9	26	0	0	67	0	0	3	11	5	0	7	0	0	2295	0	0	0	0	5
Anaerosalibacter sp. ND1	3364	0	3	2	0	0	0	0	0	0	0	8	0	0	0	181	0	0	0	0	0	0	0	0	0	5	0	159	0	5	10	0	0	0	0	0	0	5	172	0	50	3	12	10	10	7	0	0	0
Enterobacter asburiae	3338	3	3	5	0	0	0	40	43	44	135	22	0	48	102	27	659	109	51	23	61	94	121	60	78	24	0	27	27	47	73	44	31	109	0	0	42	36	18	0	7	31	0	0	0	0	0	0	0
Arcobacter butzleri	3320	384	223	50	22	44	250	2	0	0	0	0	0	0	209	0	43	0	0	0	0	0	0	0	0	0	0	32	0	207	0	202	26	346	0	295	0	9	0	0	0	0	0	41	0	0	0	0	16
Aeromonas caviae	3212	4	0	4	0	0	3	7	0	0	0	0	0	0	94	3	0	0	96	21	819	560	0	0	0	0	0	0	0	37	0	0	0	32	0	0	622	493	0	0	0	86	0	0	0	0	0	0	0
Wolbachia endosymbiont of Muscidifurax uniraptor	3205	14	11	3	0	0	52	18	20	28	0	12	22	47	41	96	0	18	65	52	19	14	0	0	24	25	130	32	25	22	59	0	0	12	81	56	46	36	76	78	103	37	140	0	57	75	86	58	22
Pseudomonas syringae	3189	5	0	4	0	6	3	3	201	39	265	33	0	19	29	16	9	102	0	83	102	74	273	182	35	12	11	370	54	79	141	39	0	67	18	81	84	17	26	0	86	28	9	0	0	84	24	0	4
Corynebacterium freneyi	3164	0	0	0	0	0	0	0	0	0	0	0	0	0	0	4	0	28	0	0	0	0	0	39	0	0	0	0	0	0	7	0	0	0	0	0	0	22	0	0	19	0	0	1011	45	0	36	0	0
Psychrobacter sp. PAMC 21119	3152	0	0	0	0	0	0	0	39	70	55	13	0	0	0	12	0	15	39	41	767	518	78	40	0	7	0	20	0	8	13	0	0	11	0	0	412	252	25	0	0	0	0	0	0	0	0	0	0
Clostridium sp. CAG:226	3075	0	4	0	0	0	0	0	16	0	0	89	0	0	0	0	0	0	0	0	0	0	0	0	0	0	0	0	0	0	0	0	0	0	0	0	6	2113	5	0	6	0	37	36	16	0	0	0	0
Stenotrophomonas maltophilia	3021	4	0	7	0	0	4	0	56	58	210	23	0	98	277	18	67	83	55	0	16	21	120	35	58	23	0	68	53	47	72	97	0	217	29	41	7	8	18	0	14	5	0	96	0	9	0	0	2
Bacteroides graminisolvens	3005	16	12	13	0	10	20	0	29	0	5	83	0	0	33	20	0	0	10	0	2	0	0	0	0	33	0	32	0	22	0	41	0	20	0	49	3	60	0	33	0	5	5	368	21	9	0	0	5
Enterococcus italicus	2992	6	19	101	0	0	0	3	7	19	11	0	22	0	23	17	216	21	14	0	0	0	26	0	0	5	8	0	0	24	17	29	0	45	0	0	4	8	39	31	20	5	7	1305	0	6	0	0	27
Acinetobacter bohemicus	2950	0	0	5	0	0	3	0	118	131	288	42	20	55	26	52	8	121	14	0	14	6	241	91	126	43	0	38	73	59	77	69	33	51	21	31	8	0	75	0	0	0	0	35	0	0	0	0	0
Enterobacteriaceae bacterium ATCC 29904	2950	5	0	11	0	16	8	6	13	15	40	5	0	18	24	3	13	16	8	0	0	3	31	0	19	0	0	13	0	19	2034	75	0	51	0	0	0	0	4	0	15	0	0	0	0	0	0	0	0
Desulfovibrio desulfuricans	2897	3	0	7	0	0	0	0	42	32	0	25	0	0	0	18	0	0	0	0	0	0	0	0	0	0	0	0	0	0	0	0	0	0	0	0	0	22	6	0	0	2	0	18	33	0	0	0	4
Holdemanella biformis	2896	0	40	5	15	0	0	2	13	0	0	80	0	0	19	4	0	0	0	0	0	0	0	0	0	1095	0	0	0	10	0	0	0	560	0	0	26	148	16	0	17	0	0	13	0	579	20	0	0
Hafnia paralvei	2855	0	0	0	0	0	0	0	90	142	297	32	38	196	0	48	7	235	0	0	0	0	211	128	267	102	0	34	172	127	141	89	95	197	75	84	0	0	41	0	0	2	0	0	0	0	0	0	0
[Clostridium] hiranonis	2800	13	87	28	56	19	17	0	12	0	65	22	0	14	0	7	25	0	8	0	0	0	0	0	0	611	7	9	0	132	33	0	0	107	0	0	0	21	17	0	42	0	0	8	0	597	0	0	0
Bacteroides vulgatus	2796	8	47	5	0	11	10	0	102	0	6	125	0	0	70	3	0	0	1116	0	0	0	17	0	0	223	13	12	0	199	0	0	0	162	0	0	0	18	7	0	0	2	0	17	94	264	0	0	0
Citrobacter koseri	2783	13	7	13	0	23	12	24	62	73	163	21	29	78	33	28	100	132	28	0	17	22	152	84	120	67	0	31	60	84	110	54	0	131	30	55	14	7	25	0	8	66	0	0	0	0	0	0	0
Fusobacterium varium	2772	195	46	110	0	217	140	1	0	0	44	4	0	0	0	0	0	0	108	0	0	0	0	0	0	1233	8	0	0	258	0	0	0	130	0	0	0	6	0	0	0	176	0	0	0	47	0	0	0
Prevotella sp. CAG:1092	2740	0	19	0	0	0	0	0	19	0	0	2116	0	0	0	0	0	0	0	0	0	0	0	0	0	104	0	0	0	56	0	0	0	144	0	0	3	84	0	0	0	0	0	13	22	71	0	0	0
Subdoligranulum variabile	2684	0	26	2	0	0	0	0	581	0	0	306	0	0	31	3	0	0	0	0	0	0	0	0	0	18	0	0	0	0	0	0	0	15	0	0	5	64	353	0	0	0	0	58	893	39	0	0	0
Bavariicoccus seileri	2665	3	0	2	0	0	0	1	4	0	8	4	0	0	0	8	2368	141	5	0	0	0	0	0	0	5	0	0	0	8	9	0	0	0	0	0	0	6	5	0	0	0	0	12	0	0	0	0	7
Enterobacter cancerogenus	2649	4	3	4	0	0	0	29	28	30	67	11	0	23	47	12	252	50	21	0	28	42	76	40	22	12	0	15	0	24	47	34	0	62	0	0	22	16	10	0	9	18	0	0	0	0	0	0	0
Leuconostoc citreum	2567	7	0	14	0	0	0	6	0	0	0	0	0	31	258	0	33	0	0	0	0	0	0	0	0	0	7	27	0	629	14	132	72	88	0	13	0	17	0	0	0	0	0	0	20	0	0	0	41
Clostridium sp. CAG:914	2544	0	11	0	0	0	0	0	9	0	0	80	0	0	0	0	0	0	0	0	0	0	0	0	0	0	0	0	0	0	0	0	0	0	0	0	0	2389	0	0	0	0	0	27	10	0	0	0	0
Pseudoxanthomonas suwonensis	2498	0	0	0	0	0	0	0	0	0	6	0	0	0	0	0	10	0	0	0	0	0	0	0	0	0	0	0	0	0	0	0	0	0	0	0	0	0	0	0	0	0	0	61	0	0	0	0	0
Pseudomonas psychrophila	2492	0	0	1	0	0	4	0	173	67	371	42	0	21	62	20	0	147	0	0	24	25	261	193	40	21	0	63	85	190	210	69	0	97	0	46	26	0	27	0	13	0	0	0	0	7	0	0	0
Acinetobacter tandoii	2488	3	0	17	0	6	4	3	54	77	209	24	0	56	35	33	0	105	38	0	6	0	141	42	97	30	35	39	44	39	68	33	33	68	16	25	8	0	49	0	16	4	0	51	0	0	0	0	9
Lactobacillus brevis	2462	5	3	4	0	0	0	5	15	32	7	4	29	0	256	0	456	41	62	0	0	0	0	0	0	7	0	0	0	344	11	202	0	135	0	0	0	348	0	0	0	4	0	16	39	0	0	0	220
Prevotella sp. CAG:386	2452	0	9	0	0	0	0	0	9	0	0	145	0	0	0	3	15	20	0	0	2	0	0	0	0	406	0	0	0	111	0	0	27	520	0	0	6	22	0	0	0	0	0	0	0	358	0	0	0
Wolbachia endosymbiont of Glossina morsitans morsitans	2414	8	9	3	0	0	26	14	27	53	0	18	29	51	41	127	7	20	86	65	30	19	0	0	42	42	163	50	34	30	91	0	0	18	118	80	54	39	89	50	54	16	75	0	33	31	46	104	12
Lactobacillus paralimentarius	2355	0	0	12	0	0	0	2	0	0	0	0	34	0	161	0	8	0	39	0	0	0	0	0	0	0	0	0	0	1468	0	27	0	90	0	0	0	24	0	0	0	283	0	0	0	0	0	0	0
Lactobacillus animalis	2330	3	0	3	0	0	0	0	6	0	0	0	0	0	70	4	0	0	13	0	0	0	0	0	0	1342	0	0	0	0	0	0	0	460	0	0	0	0	0	0	14	0	0	0	0	0	0	0	2
Pusillimonas sp. T7-7	2292	0	0	0	0	0	0	0	5	0	0	0	0	0	0	18	11	0	0	0	6	4	0	0	0	0	0	165	0	0	0	0	0	0	0	0	3	5	0	0	36	0	0	21	0	0	0	0	0
Sphingobacterium paucimobilis	2281	5	3	4	0	39	4	0	5	0	0	5	0	0	0	0	100	0	42	426	177	40	0	0	0	6	0	15	0	14	0	0	0	10	0	0	110	46	0	0	0	2	0	209	0	0	0	0	0
Cellulomonas flavigena	2271	0	0	0	0	0	0	0	0	0	7	0	0	0	0	0	0	0	0	0	0	0	0	0	0	0	0	0	0	0	0	0	0	0	0	0	0	0	0	0	0	0	0	636	0	0	0	0	0
Lactobacillus sakei	2271	3	4	2	0	0	0	6	0	0	0	0	0	0	247	3	13	0	8	0	0	0	0	0	0	0	0	0	0	1848	8	28	0	45	0	0	0	22	0	0	0	0	0	0	0	0	0	0	27
Acinetobacter towneri	2254	0	0	23	0	0	0	6	52	75	151	19	0	30	51	30	0	129	9	0	17	19	92	55	53	22	0	48	40	23	40	27	0	27	0	16	13	17	39	0	0	2	0	91	0	0	0	0	0
Wolbachia endosymbiont of Brugia malayi	2207	7	5	2	0	0	28	12	23	40	0	19	24	48	35	118	8	19	78	60	25	18	0	0	34	32	161	38	0	39	75	0	0	24	99	62	58	35	101	57	68	27	85	0	36	51	47	46	3
Treponema succinifaciens	2185	0	44	0	0	0	0	0	4	0	0	1196	0	0	0	0	0	0	0	0	0	0	0	0	0	0	0	0	0	0	0	0	0	0	0	0	0	778	5	0	0	0	0	87	32	0	0	0	0
Myroides sp. A21	2163	3	0	2	0	0	0	0	0	0	0	0	0	0	0	0	0	0	25	0	317	743	0	0	0	0	0	0	0	24	0	0	0	0	0	0	90	49	0	0	18	41	0	0	0	0	0	0	0
Acinetobacter bouvetii	2138	0	0	10	0	0	0	0	34	28	103	11	0	24	28	17	10	66	22	0	0	0	74	29	45	16	0	12	0	88	27	28	0	26	0	18	0	0	19	0	0	0	0	194	0	0	0	0	0
Wolbachia sp. wTai	2129	14	10	3	0	0	48	14	19	28	0	14	24	57	32	105	7	22	66	47	19	11	0	0	18	32	135	36	22	21	72	30	0	18	83	60	56	46	97	49	66	25	106	0	35	51	47	40	0
Bacteroides sp. CAG:1060	2124	0	20	0	0	0	0	0	322	0	0	1090	0	0	0	0	0	0	0	0	0	0	0	0	0	0	0	0	0	4	0	0	0	0	0	0	0	307	18	0	0	0	0	69	212	0	0	0	0
Proteus penneri	2117	89	46	66	18	84	49	3	4	0	7	0	0	0	0	0	0	0	871	20	3	5	0	0	0	0	0	24	0	30	0	0	0	26	0	0	0	6	5	0	0	53	0	0	0	0	0	10	0
Lactobacillus coryniformis	2113	0	0	2	0	0	0	0	5	0	0	0	0	0	0	3	404	25	7	0	0	0	0	0	0	0	0	0	0	59	6	0	0	13	0	0	0	1510	4	10	0	3	0	11	0	0	0	0	9
Enterobacter aerogenes	2111	7	8	11	0	13	8	98	16	16	42	7	0	22	59	10	70	46	33	0	20	27	48	27	22	191	0	13	23	44	31	0	0	121	0	0	21	0	7	0	19	421	0	0	0	0	0	0	0
Wolbachia endosymbiont of Culex molestus	2111	11	8	2	0	0	32	13	18	25	0	10	0	36	20	93	0	18	57	41	22	11	0	0	29	31	116	37	0	25	63	0	0	16	83	52	34	22	60	66	84	32	118	9	48	60	44	54	22
Shigella flexneri	2108	8	7	22	0	9	6	16	35	47	70	17	0	49	21	14	31	52	39	0	5	10	55	59	57	356	0	20	32	47	39	0	0	68	0	19	8	38	23	0	11	35	0	39	0	0	0	0	0
Enterococcus phoeniculicola	2101	23	29	16	9	14	10	16	28	16	19	10	56	0	0	69	0	25	66	0	5	8	128	0	18	16	14	13	0	29	46	26	0	0	0	12	13	18	35	85	28	18	30	62	8	29	0	0	65
Psychrobacter sp. JCM 18902	2098	0	0	0	0	0	0	0	49	71	78	15	0	12	0	17	0	19	15	0	504	230	78	54	22	15	0	16	0	13	18	0	0	0	0	0	295	124	33	0	0	0	0	0	0	0	0	0	0
Candidatus Kinetoplastibacterium crithidii	2090	0	0	4	0	0	0	13	0	0	0	0	0	0	0	0	0	0	0	635	0	0	0	0	0	0	26	0	0	0	331	0	0	0	0	31	419	8	0	0	0	0	30	0	0	0	0	0	12
Lactobacillus delbrueckii	2076	0	0	0	0	0	0	0	8	0	0	1435	0	0	0	3	10	0	0	0	0	0	0	0	0	0	0	0	0	10	0	0	0	72	0	0	0	58	7	0	0	0	0	0	0	0	0	0	27
Lactobacillus farciminis	2070	0	0	11	0	0	0	2	0	0	0	0	0	0	604	0	0	0	11	0	0	0	0	0	0	0	0	8	0	270	0	29	0	733	0	0	0	41	0	0	0	40	0	0	0	0	0	0	0
Kluyvera ascorbata	2067	0	8	8	0	0	0	28	14	16	30	0	0	38	243	7	14	27	54	0	0	0	26	0	18	12	10	53	0	181	25	77	26	247	0	19	0	0	0	0	52	6	0	0	0	0	0	0	11
Bacteroides sp. CAG:702	2046	0	8	0	0	0	0	0	617	0	0	59	0	0	0	0	0	0	0	0	0	0	0	0	0	25	0	0	0	202	0	0	0	44	0	0	0	9	64	0	0	0	0	0	925	18	0	0	0
Vitreoscilla stercoraria	2018	128	54	129	0	409	146	2	14	0	50	0	0	15	0	6	0	44	4	0	8	0	21	0	83	19	0	27	26	29	23	0	0	13	0	16	6	6	9	0	12	7	0	73	0	0	0	0	0
Enterococcus casseliflavus	2006	8	53	12	0	8	0	12	14	0	12	3	0	0	0	35	52	25	40	0	3	0	51	0	0	9	6	0	0	23	24	25	0	45	0	0	4	12	27	41	16	31	9	99	0	15	0	0	31
Acholeplasma axanthum	1981	0	3	1	0	0	0	0	0	153	0	8	0	0	0	0	16	0	0	0	0	0	0	0	0	0	0	0	0	0	0	0	0	0	0	0	0	14	0	0	0	0	0	9	0	0	0	0	0
Bacteroides coprocola	1974	0	7	0	0	0	0	0	79	0	9	70	0	0	0	0	0	0	28	0	0	0	0	0	0	236	0	0	0	697	0	0	0	295	0	0	0	6	5	0	0	0	0	0	51	483	0	0	0
Gluconobacter oxydans	1955	19	0	4	106	0	3	0	4	0	5	0	0	11	26	0	1237	0	0	0	0	0	0	0	0	6	0	0	0	4	0	0	0	64	0	0	0	0	0	0	0	0	0	0	145	0	0	0	0
Chryseobacterium sp. StRB126	1952	0	0	0	0	0	0	0	50	75	149	19	0	41	141	17	6	52	0	0	250	55	127	64	36	21	0	16	33	24	86	0	27	42	20	27	171	61	19	0	0	8	0	17	9	0	0	0	3
Commensalibacter sp. MX01	1949	3	0	4	71	0	3	8	25	0	0	0	0	0	0	0	0	0	0	21	0	0	0	0	0	0	0	0	0	0	0	0	0	0	0	0	0	0	0	0	30	2	0	0	0	17	0	0	3
Enterobacter sp. Bisph2	1944	0	0	3	0	0	3	30	9	0	13	0	0	18	58	0	0	0	0	0	3	0	12	0	0	0	0	10	0	9	8	52	0	147	0	0	0	0	0	0	0	72	0	0	0	0	0	0	38
Prevotella sp. CAG:732	1942	0	6	0	0	0	0	0	11	0	0	318	0	0	0	5	0	0	0	0	0	0	0	0	0	403	5	0	0	195	0	0	27	529	0	0	4	46	0	0	0	0	0	9	9	304	0	0	0
Streptococcus parauberis	1927	42	8	23	0	47	26	0	13	39	51	14	0	45	0	25	0	42	0	0	0	0	51	23	98	38	0	27	121	86	231	65	43	76	59	62	0	10	49	0	0	0	0	55	0	0	0	0	0
Leuconostoc mesenteroides	1923	13	0	7	19	0	0	0	0	0	0	0	0	54	272	3	81	0	0	0	0	0	0	0	0	12	5	9	0	236	6	113	32	210	0	0	0	50	5	0	7	0	0	0	42	0	0	0	43
Prevotella sp. CAG:604	1922	0	8	0	0	0	0	0	5	0	0	129	0	0	0	0	0	0	0	0	0	0	0	0	0	447	0	0	0	233	0	0	37	568	0	0	6	52	0	0	0	0	0	0	0	367	0	0	0
Bacteroides uniformis	1921	4	32	2	0	0	5	0	62	0	0	80	0	0	78	0	0	0	1047	0	2	0	0	0	0	136	0	8	0	83	0	0	31	89	0	0	0	23	0	0	0	3	0	13	53	120	0	0	0
Prevotella sp. CAG:1058	1917	0	7	0	0	0	0	0	257	0	0	165	0	0	0	0	0	0	0	0	0	0	0	0	0	37	0	0	0	16	0	0	0	41	0	0	0	11	6	0	0	0	0	0	1353	24	0	0	0
Enterococcus saccharolyticus	1910	8	21	11	0	7	5	10	15	0	16	3	54	0	0	42	7	18	33	0	3	6	42	0	0	14	13	0	0	22	27	0	0	0	0	0	7	16	18	54	22	12	18	68	0	17	27	0	45
Delftia acidovorans	1890	0	0	3	0	0	4	0	55	65	269	19	21	65	0	31	11	129	4	0	3	4	161	62	125	33	0	32	87	38	141	35	38	80	17	41	0	0	13	0	0	28	0	15	0	0	0	0	0
Acinetobacter soli	1889	6	0	16	0	0	0	11	21	21	60	4	0	22	274	11	8	43	10	0	12	13	41	0	29	12	29	43	0	23	30	72	56	198	0	14	12	0	12	0	24	3	0	79	0	0	0	0	0
Fructobacillus fructosus	1885	66	6	6	660	0	0	4	8	203	0	0	0	73	122	0	0	0	0	0	0	0	0	0	0	0	0	0	0	76	0	34	0	48	0	0	0	0	0	0	0	0	0	0	0	0	0	0	0
Pseudochrobactrum sp. AO18b	1882	51	9	31	0	94	45	0	0	55	0	0	0	0	0	16	0	0	97	69	0	0	0	0	0	0	0	20	0	0	0	0	0	0	0	0	0	0	0	0	0	3	0	101	0	0	0	0	8
Prevotella sp. CAG:279	1863	0	22	0	0	0	0	0	240	0	0	1059	0	0	0	0	0	0	4	0	0	0	0	0	0	19	0	0	0	16	0	0	0	0	0	0	0	156	7	0	0	3	0	16	261	0	0	0	0
Psychrobacter cryohalolentis	1857	0	0	0	0	0	0	0	23	24	26	8	0	0	0	6	0	0	16	0	391	264	30	0	0	0	0	8	0	5	7	0	0	0	0	0	227	131	14	0	9	0	0	0	0	0	0	0	0
Bifidobacterium minimum	1852	0	0	0	0	0	0	0	0	0	0	0	0	0	30	0	0	0	0	0	0	0	0	0	0	0	0	0	0	0	0	0	0	0	0	0	0	0	6	0	0	0	0	0	0	0	0	0	0
Bhargavaea cecembensis	1843	0	0	1	0	0	0	0	0	0	0	0	0	0	0	12	0	0	0	0	0	0	0	0	0	0	0	73	0	0	0	0	0	0	0	0	0	0	32	0	11	2	4	0	0	0	0	0	3
Bacteroides pyogenes	1822	27	28	12	0	21	29	0	57	0	0	922	0	0	0	14	0	0	22	0	13	0	0	0	0	111	0	37	0	101	0	0	0	55	0	0	7	53	6	26	0	8	7	30	46	49	0	0	11
Collinsella intestinalis	1789	0	16	11	0	0	0	0	31	0	34	0	0	0	26	0	18	0	0	0	0	0	0	0	0	125	0	0	0	298	0	0	0	115	0	0	0	0	20	0	74	0	0	0	22	719	0	0	0
Ornithinimicrobium pekingense	1787	0	0	0	0	0	0	0	0	0	0	0	0	0	0	0	0	0	0	0	0	0	0	0	0	0	0	0	0	0	0	0	0	0	0	0	0	0	0	0	0	0	0	329	0	0	0	0	0
Parabacteroides merdae	1781	4	35	3	0	0	6	0	37	0	0	61	0	0	0	0	0	0	16	0	22	6	0	0	0	541	0	0	0	40	0	0	0	78	0	0	10	18	9	36	0	5	8	16	49	406	0	0	20
Treponema bryantii	1762	0	19	0	0	0	0	0	4	0	0	1188	0	0	0	0	0	0	0	0	0	0	0	0	0	0	0	0	0	0	0	0	0	0	0	0	0	412	0	0	0	0	0	100	10	0	0	0	0
Acinetobacter sp. WC-743	1752	0	0	4	0	0	0	2	44	59	211	12	28	47	27	32	0	122	14	0	3	0	123	68	66	39	0	24	74	29	79	0	0	35	18	30	0	0	27	0	0	0	0	0	0	0	0	0	0
Erysipelothrix tonsillarum	1728	4	0	3	0	9	3	0	0	0	0	3	0	0	0	15	0	0	0	0	3	0	0	0	0	0	0	23	0	0	0	0	0	0	0	0	3	0	51	0	11	0	0	0	0	0	0	0	0
Actinomyces sp. MS2	1725	0	0	0	0	0	0	0	0	0	10	16	0	0	0	0	729	75	5	0	0	0	0	30	0	0	0	0	0	0	0	0	0	0	0	0	0	0	0	0	0	0	0	567	0	0	0	0	2
Psychrobacter lutiphocae	1718	0	0	1	0	0	0	0	7	0	6	0	0	0	0	0	0	0	6	0	169	97	0	0	0	0	0	11	0	0	0	0	0	0	0	0	104	54	6	0	33	0	0	0	0	0	0	0	0
Acetobacter papayae	1696	0	0	2	9	0	0	0	0	0	5	0	0	0	32	0	1375	0	0	0	0	0	0	0	0	0	0	12	0	0	9	28	0	89	0	0	0	0	0	0	0	0	0	0	33	0	0	0	0
Prevotella sp. CAG:1124	1675	0	7	0	0	0	0	0	258	0	0	176	0	0	0	0	0	0	0	0	0	0	0	0	0	11	0	0	0	10	0	0	0	0	0	0	0	11	8	0	0	0	0	0	1194	0	0	0	0
Paenibacillus sophorae	1673	0	0	0	0	0	0	0	45	71	53	17	62	105	0	50	0	91	0	0	25	18	74	68	173	47	0	40	107	35	101	47	0	89	32	43	12	12	83	0	0	0	0	0	0	0	0	0	4
Enterococcus gallinarum	1655	8	53	9	0	0	6	9	8	0	12	0	21	13	0	9	30	14	20	0	9	8	24	0	0	5	0	12	0	38	34	0	0	25	0	0	9	16	10	31	15	126	5	42	0	0	0	0	22
Acinetobacter haemolyticus	1583	11	5	9	0	20	9	7	47	67	143	14	0	39	0	35	7	83	11	0	16	13	91	43	82	23	0	32	63	34	63	30	0	38	15	15	17	0	34	0	0	0	0	25	0	0	0	0	0
Psychrobacter sp. DAB_AL32B	1577	0	0	0	0	0	0	0	0	0	0	0	0	0	0	0	0	0	13	0	326	484	0	0	0	0	0	0	0	0	0	0	0	0	0	0	291	116	0	0	0	0	0	0	0	0	0	0	0
Weeksella virosa	1577	0	4	0	0	0	0	0	0	0	0	0	0	0	0	0	0	0	0	0	568	119	0	0	0	0	0	0	0	10	0	0	0	0	0	0	348	143	0	0	0	0	0	20	10	0	0	0	6
Enterococcus sulfureus	1574	8	20	14	0	0	3	7	20	21	10	0	55	0	0	34	0	12	31	0	5	6	95	0	0	15	19	34	0	47	35	40	0	0	0	18	10	18	35	107	26	30	25	56	9	28	32	0	84
[Ruminococcus] gnavus	1549	0	112	17	17	0	0	0	75	0	31	84	0	0	0	0	0	0	0	0	0	0	0	0	0	76	0	0	0	597	0	0	0	115	0	0	0	21	16	0	19	0	0	23	32	235	0	0	0
Firmicutes bacterium CAG:424	1544	0	41	4	9	0	0	0	164	0	9	57	0	0	0	0	0	0	0	0	0	0	0	0	0	211	0	0	0	84	0	0	0	178	0	0	0	11	19	0	0	0	0	23	94	508	0	0	0
Sutterella sp. CAG:521	1531	0	104	0	0	0	0	0	542	0	0	4	0	0	0	0	0	0	0	0	0	0	0	0	0	425	5	0	0	0	0	0	0	0	0	0	0	5	82	0	0	0	0	10	277	12	0	0	0
Peptostreptococcus anaerobius	1521	57	14	56	0	86	112	0	29	67	11	15	0	53	0	16	0	19	60	0	0	0	14	33	68	47	0	21	127	29	220	42	29	50	37	48	0	5	36	0	0	0	0	9	0	0	0	0	0
Oligella ureolytica	1497	0	0	2	0	7	3	0	3	0	0	0	0	0	0	5	0	0	0	0	2	0	0	0	0	0	0	101	0	0	0	0	0	0	0	0	0	42	0	0	15	0	0	24	0	0	0	0	0
Kurthia huakuii	1494	7	0	18	0	13	10	0	0	0	12	3	0	12	0	3	0	43	18	34	0	0	0	0	44	5	0	31	0	18	25	31	0	13	0	0	0	10	10	0	12	0	0	316	0	0	0	0	0
Peptoclostridium difficile	1494	39	75	37	11	34	53	3	55	0	6	120	0	14	0	22	9	11	23	0	6	0	10	0	21	65	0	18	27	35	55	0	0	59	0	18	5	128	40	15	13	6	7	61	46	113	0	0	10
Alistipes sp. CAG:435	1479	0	9	0	0	0	0	0	79	0	0	466	0	0	0	0	0	0	0	0	0	0	0	0	0	16	0	0	0	4	0	0	0	17	0	0	5	689	0	0	0	0	0	58	61	0	0	0	0
Acinetobacter sp. HR7	1476	0	0	4	0	0	0	0	20	29	65	10	0	13	0	12	0	35	0	0	13	11	43	0	23	10	0	10	0	10	21	0	0	16	0	0	10	6	14	0	0	0	0	33	0	0	0	0	0
Bacteroides plebeius	1475	0	7	2	0	0	4	0	116	0	9	57	0	0	0	0	0	0	6	0	0	0	0	0	0	50	0	0	0	435	0	0	0	401	0	0	0	6	0	12	0	0	0	0	67	261	0	0	9
Ruminococcus sp. CAG:177	1465	0	15	0	0	0	0	0	15	0	0	1021	0	0	0	0	0	0	0	0	0	0	0	0	0	0	0	0	0	0	0	0	0	0	0	0	0	313	5	0	0	0	0	46	23	0	0	0	0
Acinetobacter radioresistens	1462	3	0	12	0	0	0	2	46	52	142	15	0	32	0	23	0	68	5	0	14	7	71	29	40	27	0	21	38	31	51	0	0	20	0	14	12	0	33	0	0	0	0	28	0	0	0	0	0
Yersinia enterocolitica	1462	6	3	5	0	0	3	89	63	50	117	16	0	43	0	19	33	89	15	19	10	11	98	54	58	25	6	20	53	46	56	32	0	42	0	27	7	5	27	11	22	16	0	0	0	27	0	0	0
Psychrobacter arcticus	1458	0	0	3	0	0	4	0	34	54	69	8	0	18	0	12	0	32	15	0	280	185	64	0	21	13	0	12	23	13	37	0	0	17	0	0	142	85	24	0	6	0	0	0	0	0	0	0	0
Firmicutes bacterium CAG:822	1448	0	21	0	0	0	0	0	398	0	0	62	0	0	0	0	0	0	0	0	0	0	0	0	0	0	0	0	0	0	0	0	0	0	0	0	0	45	217	0	0	0	0	80	534	0	0	0	0
Enterobacter hormaechei	1442	0	0	3	0	0	0	31	5	0	23	0	0	0	22	3	174	17	16	0	25	31	17	0	0	6	0	0	0	10	18	0	0	25	0	0	18	15	0	0	0	14	0	0	0	0	0	0	0
Lactobacillus acidophilus	1428	0	0	0	0	0	6	0	77	0	0	8	0	0	21	0	0	0	0	0	0	0	0	0	0	0	0	0	0	0	0	0	0	208	0	0	0	67	20	0	0	0	0	12	0	0	0	0	0
Weissella paramesenteroides	1426	4	0	47	12	0	0	0	0	0	0	0	0	0	62	0	91	0	0	0	0	0	0	0	0	0	0	0	0	27	0	27	0	44	0	0	0	33	6	0	6	0	0	97	0	0	0	0	383
Commensalibacter intestini	1421	15	0	4	43	0	3	6	21	0	0	0	0	0	0	0	0	0	0	0	0	0	0	0	0	6	0	0	0	0	0	0	0	0	0	0	0	0	0	14	24	2	0	0	0	19	0	0	3
Pusillimonas noertemannii	1419	0	0	0	0	0	0	0	0	0	0	0	0	0	0	26	13	0	0	0	0	0	0	0	0	0	0	88	0	0	0	0	0	0	0	0	0	0	0	0	22	0	0	14	0	0	0	0	0
Psychrobacter sp. JCM 18901	1402	0	0	0	0	0	0	0	18	27	32	6	0	0	0	7	0	13	18	0	316	214	32	33	0	6	0	8	0	6	8	0	0	0	0	0	157	89	15	0	0	0	0	0	0	0	0	0	0
Clostridium sp. CAG:798	1393	0	14	0	0	0	0	0	15	0	0	66	0	0	0	0	0	0	0	0	0	0	0	0	0	0	0	0	0	0	0	0	0	0	0	0	0	1144	9	0	0	0	0	22	26	10	0	0	0
Subdoligranulum sp. 4_3_54A2FAA	1388	0	25	0	0	0	0	0	116	0	0	98	0	0	0	0	0	0	16	0	0	0	0	0	0	52	12	0	0	6	0	0	0	34	0	0	0	57	26	0	18	0	11	46	90	547	0	0	0
Citrobacter sp. CIP 55.13	1387	7	0	8	0	7	8	2	24	25	71	10	0	35	0	11	12	51	14	0	0	0	52	0	43	21	0	16	30	39	35	0	0	44	0	14	0	0	13	0	0	34	0	0	0	0	0	0	0
Psychrobacter sp. JCM 18900	1383	0	0	0	0	0	0	0	12	19	20	5	0	0	0	4	0	0	13	20	333	221	22	0	0	0	0	0	0	4	0	0	0	0	0	0	182	104	11	0	0	0	0	0	0	0	0	0	0
Allobaculum stercoricanis	1343	0	28	2	0	0	0	0	7	0	9	23	0	0	0	0	0	0	0	0	0	0	0	0	0	79	0	0	0	55	0	0	0	97	0	0	0	12	8	0	65	0	0	9	0	390	0	0	0
Tatumella morbirosei	1339	471	10	2	215	0	0	0	9	0	0	0	0	23	84	0	0	0	0	0	6	0	0	0	0	0	8	8	0	5	226	38	0	62	0	0	0	23	0	0	6	2	0	0	39	0	0	0	0
Lactobacillus crispatus	1334	3	3	11	10	7	0	0	597	0	0	26	0	0	0	0	7	0	0	0	0	0	0	0	0	0	0	9	0	8	0	0	0	69	0	0	0	57	151	0	7	0	0	16	32	0	0	0	4
Tessaracoccus sp. SIT6	1333	0	0	0	0	0	0	0	0	0	8	0	0	0	0	0	37	0	0	0	0	0	0	0	0	0	0	0	0	0	0	0	0	0	0	0	0	0	0	0	0	0	0	735	0	0	0	0	0
Erysipelotrichaceae bacterium NK3D112	1324	0	17	0	0	0	0	0	23	0	0	160	0	0	0	0	0	0	0	0	0	0	0	0	0	0	0	0	0	0	0	0	0	0	0	0	0	24	44	0	0	0	0	658	26	10	0	0	0
Phascolarctobacterium sp. CAG:207	1318	0	26	3	0	8	0	0	42	0	0	77	0	0	0	0	0	0	682	0	0	0	0	0	0	72	0	0	0	15	0	0	0	41	0	0	0	24	9	0	0	0	0	11	29	119	0	0	0
Serratia proteamaculans	1312	0	0	0	0	0	0	0	61	93	126	17	0	49	0	24	10	98	0	0	4	4	150	89	52	16	0	10	36	28	31	0	0	32	14	15	6	0	27	0	0	14	0	0	0	0	0	0	0
Gluconobacter frateurii	1304	5	4	2	189	0	3	0	0	0	4	0	0	23	40	0	563	13	0	0	0	0	0	0	0	5	0	8	0	16	0	0	0	109	0	0	0	0	0	0	0	0	0	0	175	0	0	0	0
Acinetobacter sp. CIP 102129	1298	0	0	0	0	0	0	6	49	51	160	15	0	43	0	29	0	71	0	0	9	5	104	46	39	29	0	13	26	27	42	0	0	17	0	16	4	0	39	0	0	0	0	15	0	0	0	0	0
Prevotella sp. CAG:487	1297	0	9	0	0	0	0	0	99	0	0	152	0	0	0	0	0	0	0	0	0	0	0	0	0	10	0	0	0	6	0	0	0	18	0	0	0	31	21	0	0	0	0	10	905	19	0	0	0
Cronobacter sakazakii	1286	3	3	4	0	0	0	33	23	28	51	8	0	22	77	9	59	33	15	0	13	17	49	0	32	20	0	9	23	17	32	0	0	45	0	12	15	10	10	0	0	15	0	0	0	0	0	0	0
Pseudomonas bauzanensis	1284	0	0	0	0	0	0	0	25	0	0	0	0	0	0	0	0	0	0	0	15	7	0	0	0	0	0	227	0	0	0	0	0	0	0	0	8	7	0	0	16	0	0	49	0	9	0	0	0
Treponema saccharophilum	1278	0	18	0	0	0	0	0	0	0	0	1054	0	0	0	0	0	0	0	0	0	0	0	0	0	0	0	0	0	0	0	0	0	0	0	0	0	158	0	0	0	0	0	48	0	0	0	0	0
Prevotella sp. CAG:5226	1272	0	9	0	0	0	0	0	19	0	0	377	0	0	0	0	9	0	0	0	0	0	0	0	0	408	0	0	0	89	0	0	0	146	0	0	4	23	0	0	0	0	0	10	18	129	0	0	0
Enterococcus caccae	1268	4	10	4	15	0	0	41	20	0	9	0	27	0	0	148	0	0	32	0	3	0	132	0	0	5	13	0	0	8	46	0	0	0	0	14	4	27	51	24	0	5	7	15	0	10	0	0	21
Tatumella ptyseos	1260	146	7	2	432	0	0	16	0	0	5	0	0	0	0	0	0	0	0	0	3	0	0	0	0	0	0	0	0	0	420	0	0	18	0	0	0	9	0	0	0	0	0	10	136	0	0	0	0
Histophilus somni	1256	0	0	0	0	0	0	0	4	0	0	0	0	0	0	0	0	0	0	0	0	0	0	0	0	0	0	0	0	0	0	0	0	0	0	0	0	0	0	0	0	2	0	0	0	0	0	0	0
Bacteroides ovatus	1248	4	23	5	0	7	5	0	49	0	0	447	0	0	20	0	0	0	44	0	7	10	0	0	0	122	0	0	0	59	0	0	0	72	0	0	0	48	0	12	0	7	0	14	59	108	0	0	0
Corynebacterium efficiens	1244	0	0	0	0	0	0	0	0	0	15	0	0	0	0	0	45	12	0	0	0	0	0	0	0	0	0	0	0	0	0	0	0	0	0	0	0	0	0	0	14	0	0	120	0	0	0	0	0
Pectobacterium atrosepticum	1240	0	0	1	0	0	0	0	15	17	55	5	0	22	0	14	490	54	0	0	0	0	42	37	41	8	0	0	37	16	32	25	0	34	0	0	0	0	13	0	0	2	0	0	0	0	0	0	0
Serratia symbiotica	1235	0	0	2	0	0	0	2	31	30	58	8	0	23	0	10	10	54	7	0	6	5	62	37	35	13	0	9	24	19	23	0	0	23	0	0	6	0	13	0	0	22	0	0	0	0	0	0	0
Epilithonimonas tenax	1233	0	0	0	0	0	0	0	7	0	19	4	0	0	0	0	9	0	0	0	338	73	16	0	0	5	0	0	0	8	15	0	0	0	0	0	325	81	6	0	0	0	0	36	0	0	0	0	0
Enterococcus moraviensis	1228	6	15	5	17	0	4	46	26	0	9	5	0	0	0	160	0	15	37	0	2	0	117	0	0	7	12	0	0	10	34	0	0	0	0	13	3	20	36	26	9	6	12	14	0	9	0	0	21
Bacteroides dorei	1226	6	52	3	0	0	4	0	73	0	0	98	0	0	34	0	0	0	384	0	6	0	0	0	0	64	5	15	0	54	0	0	0	45	0	0	4	26	5	0	0	2	0	23	118	84	0	0	7
Blautia sp. CAG:257	1219	0	30	0	0	0	0	0	69	0	0	74	0	0	0	0	0	0	0	0	0	0	0	0	0	121	5	0	0	112	0	0	0	43	0	0	0	12	28	0	18	0	0	16	26	348	0	0	0
Sporosarcina ureae	1215	0	0	0	0	0	0	0	0	0	0	0	0	0	0	8	0	0	0	0	2	0	0	0	0	0	0	59	0	0	0	0	0	0	0	0	0	0	23	0	0	0	0	0	0	0	0	0	0
Faecalibacterium sp. CAG:74	1214	0	11	0	0	0	0	0	41	0	0	264	0	0	0	0	0	0	0	0	0	0	0	0	0	0	0	0	0	0	0	0	0	0	0	0	0	150	16	0	0	0	16	367	37	0	0	0	0
Vibrio cholerae	1210	16	7	60	0	16	12	8	27	0	35	4	0	0	0	8	17	22	25	0	139	92	36	25	19	13	0	92	0	16	13	0	0	16	0	16	94	43	11	11	9	79	0	8	0	0	0	10	0
Klebsiella variicola	1199	3	0	6	0	0	3	370	5	0	19	0	0	14	29	4	41	0	15	0	16	19	20	0	0	7	0	11	0	15	11	0	0	31	0	0	15	6	0	0	8	34	0	0	0	0	0	0	0
Parabacteroides sp. CAG:409	1192	4	15	3	0	0	6	0	144	0	0	148	0	0	0	5	0	0	4	0	0	0	10	0	0	32	0	0	0	15	0	0	0	12	0	12	0	72	69	27	0	3	6	16	441	0	0	0	7
Viridibacillus arenosi	1190	5	0	10	0	9	6	0	0	0	16	4	0	18	0	3	0	55	17	0	0	0	15	0	77	9	0	26	25	17	29	0	0	12	0	12	0	0	12	0	10	0	0	0	0	0	0	0	0
Candidatus Schmidhempelia bombi	1188	0	11	4	0	0	0	4	169	0	0	0	0	0	0	0	0	0	0	19	8	5	23	0	0	95	40	0	0	0	10	0	0	0	0	13	4	0	0	170	43	26	8	0	10	20	78	0	0
Xenorhabdus bovienii	1184	14	9	21	8	15	11	6	31	26	58	6	0	22	0	11	27	43	38	0	12	13	39	33	70	24	4	38	38	37	42	35	0	27	14	17	9	8	18	12	19	63	0	25	0	9	0	11	0
Corynebacterium glutamicum	1182	0	0	0	0	0	0	0	15	0	45	0	0	0	0	10	89	153	14	0	0	0	0	62	0	0	0	0	0	0	0	0	0	0	0	0	0	71	0	0	0	0	0	159	0	0	0	0	0
Myroides odoratus	1176	0	0	0	0	0	0	0	0	0	0	0	0	0	0	0	0	0	16	41	34	282	0	0	0	0	0	0	0	14	0	0	0	0	0	0	12	5	0	0	6	9	0	0	0	0	0	8	0
Succinatimonas sp. CAG:777	1172	0	491	0	0	0	0	0	0	0	0	140	0	0	0	0	0	0	0	0	0	0	0	0	0	23	0	0	0	0	0	0	0	0	0	0	70	208	0	0	0	0	0	77	0	0	0	0	0
Bacteroides sp. CAG:462	1169	8	9	3	0	0	9	0	549	0	0	122	0	0	0	5	0	0	4	0	0	0	0	0	0	38	0	8	0	60	0	0	0	25	0	0	0	23	26	13	0	0	0	11	234	16	0	0	0
Psychrobacter sp. G	1168	0	0	0	0	0	0	0	18	22	21	5	0	0	0	6	0	17	10	0	205	134	28	0	0	0	0	8	0	6	8	0	0	0	0	0	128	61	12	0	10	0	0	0	0	0	0	0	0
Luteimonas huabeiensis	1165	0	0	0	0	0	0	0	0	0	6	0	0	0	0	0	39	0	0	0	0	0	0	0	0	0	0	0	0	0	0	0	0	0	0	0	0	0	0	0	0	0	0	83	0	0	0	0	0
Shewanella baltica	1164	0	4	1	0	0	3	0	13	0	27	5	0	0	703	0	0	0	0	0	16	13	21	0	0	0	0	0	0	10	0	0	0	0	0	0	11	7	0	0	0	4	0	0	0	0	0	0	0
Sphingobacterium sp. ACCC 05744	1161	0	0	0	0	0	0	0	3	0	0	8	0	0	0	0	75	0	28	72	25	9	0	0	0	0	0	0	0	5	0	0	0	15	0	0	16	8	0	0	0	0	0	168	0	0	0	0	4
Rahnella sp. WP5	1156	0	0	0	0	0	0	0	65	87	134	21	0	25	20	23	0	64	0	0	0	0	149	91	58	20	0	20	57	38	71	41	0	65	20	35	0	0	29	0	0	0	0	0	0	0	0	0	0
Enterococcus pallens	1147	10	25	9	0	7	5	14	25	0	9	4	50	0	0	48	0	25	30	0	2	5	98	0	0	13	14	0	0	15	32	0	0	0	0	0	9	12	28	58	13	11	23	43	0	21	0	0	41
Collinsella stercoris	1144	0	8	0	0	0	0	0	78	0	0	4	0	0	0	0	0	0	0	0	0	0	0	0	0	17	0	0	0	42	0	0	0	0	0	0	0	0	44	0	0	0	0	0	57	270	0	0	0
Acinetobacter sp. NIPH 899	1143	5	0	4	0	0	0	0	36	58	106	14	0	18	0	17	0	53	0	0	0	0	78	23	47	12	0	18	24	25	42	0	0	18	0	0	0	0	28	0	0	0	0	25	0	0	0	0	0
Megamonas rupellensis	1138	0	78	14	23	0	0	0	18	0	0	4	0	0	0	0	0	0	0	0	0	0	0	0	0	12	8	0	0	349	0	0	0	42	0	0	0	0	8	0	0	0	0	0	48	526	0	0	0
Bacteroides sp. CAG:598	1133	3	6	3	0	0	3	0	142	0	0	50	0	0	0	0	0	0	6	0	0	0	0	0	0	16	0	13	0	27	0	0	0	0	0	0	0	22	14	0	0	0	0	0	269	8	0	0	0
Desulfovibrio piger	1119	0	33	0	0	0	0	0	166	0	0	29	0	0	0	0	0	0	0	0	0	0	9	0	0	0	0	0	0	0	0	0	0	0	0	0	0	108	8	0	0	0	0	0	63	610	0	0	0
Megamonas funiformis CAG:377	1119	22	86	24	19	28	15	0	6	0	0	0	0	0	0	0	0	0	0	0	0	0	0	0	0	18	6	0	0	357	0	0	0	46	0	0	0	0	0	0	0	0	0	0	15	469	0	0	0
Chryseobacterium vrystaatense	1105	0	0	0	0	0	0	0	54	88	122	20	0	22	0	17	0	36	0	0	56	25	137	93	36	20	0	14	30	27	76	0	29	40	14	18	35	13	30	0	0	0	0	10	9	0	0	0	0
Pseudomonas fulva	1092	0	0	0	0	0	0	0	26	0	0	0	0	0	0	0	9	0	0	25	119	111	0	0	0	0	0	231	0	0	0	0	0	27	0	19	47	25	0	0	36	5	0	0	0	24	0	0	0
Eubacterium sp. ER2	1090	0	15	0	0	0	0	0	418	0	0	77	0	0	0	0	0	0	0	0	0	0	0	0	0	0	0	0	0	0	0	0	0	0	0	0	0	14	123	0	0	0	0	12	360	12	0	0	0
Sphaerochaeta globosa	1080	0	106	0	0	0	0	0	59	0	0	353	0	0	0	0	0	0	0	0	0	0	0	0	0	0	0	0	0	0	0	0	0	0	0	13	0	52	33	0	0	0	0	11	88	0	0	0	0
Aeromonas media	1075	4	0	5	0	0	4	2	0	0	0	0	0	0	0	4	0	0	19	0	231	150	0	0	0	0	0	0	0	34	0	0	0	0	0	0	178	140	0	0	0	108	0	0	0	0	0	0	0
Janthinobacterium lividum	1072	0	0	0	0	0	0	0	76	56	298	21	0	21	0	11	0	57	0	0	2	0	179	69	29	8	0	15	33	35	42	26	0	30	0	13	0	0	10	0	0	0	0	0	0	0	0	0	0
Sphingobacterium spiritivorum	1071	3	3	3	0	0	5	0	0	0	0	8	0	0	0	0	90	0	19	56	193	38	0	0	0	8	0	0	0	12	0	0	0	0	0	0	124	58	0	17	8	4	0	101	0	0	0	0	6
Clostridium sp. CAG:452	1068	0	34	0	0	0	0	0	13	0	0	258	0	0	0	0	0	0	0	0	0	0	0	0	0	0	0	0	0	0	0	0	0	0	0	0	0	675	12	0	0	0	0	16	18	0	0	0	0
Lactobacillus rhamnosus	1067	0	0	3	8	0	0	0	5	0	0	7	0	0	0	0	81	11	6	0	0	0	0	0	0	0	0	0	0	46	0	0	0	480	0	0	0	61	9	0	0	4	0	15	0	0	0	0	5
Vibrio parahaemolyticus	1062	19	10	37	0	18	17	7	21	0	30	7	0	12	0	8	18	19	17	0	69	51	27	31	0	9	0	81	0	16	21	0	0	11	0	0	45	27	13	0	16	69	0	21	0	0	0	0	0
Bartonella tamiae	1054	0	0	0	0	0	0	4	14	0	0	0	0	0	0	0	0	0	0	0	14	0	0	0	0	0	0	0	0	0	0	0	0	0	0	0	0	0	5	13	8	0	0	0	0	7	0	0	187
Castellaniella defragrans	1054	0	0	0	0	0	0	0	0	0	0	0	0	0	0	9	13	0	9	0	0	0	0	0	0	0	0	68	0	0	0	0	0	0	0	0	0	0	0	0	10	4	0	0	0	0	0	0	0
Providencia sneebia	1053	12	10	48	16	15	8	1	10	0	22	0	78	13	23	0	8	28	76	0	3	22	16	60	30	7	0	13	0	21	7	0	49	18	0	20	0	0	75	0	6	32	0	0	0	0	0	34	0
Yersinia pestis	1053	5	4	6	0	6	4	17	20	24	48	6	0	25	0	11	38	45	14	0	11	13	44	26	27	20	0	8	0	22	27	0	0	24	0	0	13	7	12	0	0	30	0	0	0	0	0	0	0
Oligella urethralis	1052	3	0	20	0	0	0	0	4	0	0	0	0	0	0	3	0	0	0	0	3	0	0	0	0	0	0	96	0	25	0	0	0	0	0	0	0	0	6	0	16	0	0	0	0	0	0	0	0
Pantoea ananatis	1052	8	3	5	9	0	3	5	18	15	28	3	0	44	65	6	41	13	7	0	8	5	28	0	22	16	0	16	31	15	115	41	0	78	0	0	4	0	6	0	7	26	0	0	0	0	0	0	0
Fusobacterium nucleatum	1051	146	48	107	0	201	148	0	7	0	18	21	0	0	0	5	0	0	9	0	0	0	0	0	0	75	0	0	0	94	8	0	0	50	0	0	0	9	8	0	6	26	0	12	0	28	0	0	0
bacterium OL-1	1050	0	0	0	0	0	0	0	349	0	0	9	0	0	0	4	0	0	0	0	0	0	0	0	0	0	0	0	0	0	0	0	0	0	0	0	0	0	184	0	0	0	0	22	181	0	0	0	0
Bacteroides stercoris	1045	0	11	0	0	0	4	0	25	0	6	28	0	0	0	0	0	0	24	0	0	0	0	0	0	119	0	0	0	436	0	0	0	118	0	0	0	5	0	0	0	0	0	9	26	186	0	0	0
Pseudomonas alcaligenes	1036	0	0	2	0	0	0	0	51	0	10	0	0	0	0	35	0	0	0	38	9	14	0	0	0	0	5	421	0	0	0	0	0	19	0	19	10	0	0	0	62	2	5	0	0	43	0	0	4
Bacteroides finegoldii	1027	11	31	4	0	0	8	0	43	0	4	49	0	0	0	3	0	0	39	0	3	0	0	0	0	241	0	9	0	258	0	0	0	78	0	0	0	10	5	0	0	2	0	0	58	83	0	0	0
Prevotella sp. CAG:755	1025	0	0	0	0	0	0	0	440	0	0	104	0	0	0	0	0	0	0	0	0	0	0	0	0	19	0	0	0	11	0	0	0	0	0	0	0	9	11	0	0	0	0	0	424	7	0	0	0
Acinetobacter sp. Ver3	1019	0	0	5	0	0	0	0	30	30	96	9	0	27	0	14	0	41	13	0	4	0	63	30	50	11	0	15	33	18	35	33	0	12	14	15	3	0	18	0	0	0	0	29	0	0	0	0	0
Campylobacter upsaliensis	1017	0	92	5	46	0	0	0	0	0	18	0	0	0	0	0	0	0	0	0	0	0	0	0	0	42	0	0	0	378	0	0	0	0	0	0	0	0	0	0	0	0	0	0	0	207	0	0	0
Enterococcus haemoperoxidus	1011	4	10	4	10	0	0	28	23	0	7	0	0	0	0	112	0	0	38	0	2	0	120	0	0	0	7	0	0	5	32	0	0	0	0	14	3	29	53	27	0	5	7	23	0	11	0	0	18
Clostridium sp. CAG:138	1009	0	4	1	0	0	0	0	6	0	0	56	0	0	0	0	0	0	0	0	0	0	0	0	0	0	0	0	0	0	0	0	0	0	0	0	0	818	0	0	6	0	19	14	9	0	0	0	0
Providencia burhodogranariea	1008	13	8	64	0	21	12	4	17	0	31	0	0	11	0	4	18	27	89	33	3	12	27	100	79	11	4	12	0	32	6	0	0	0	0	12	0	7	8	17	14	38	0	12	0	0	19	47	0
Lactobacillus heilongjiangensis	1003	0	0	2	0	0	0	3	0	0	0	0	0	0	60	0	0	0	10	0	0	0	0	0	0	0	0	0	0	370	0	0	0	55	0	0	0	257	0	0	0	60	0	0	0	0	0	0	0
Chryseobacterium sp. JM1	1002	0	0	0	0	0	0	0	45	102	105	14	0	19	0	14	0	35	0	0	55	15	130	95	30	13	0	11	35	18	66	0	0	28	22	16	41	17	32	0	0	0	0	11	0	0	0	0	0
Enterococcus sp. TR	1000	3	10	4	13	0	0	37	24	0	5	0	0	0	0	127	0	0	29	0	0	0	89	0	0	5	10	0	0	4	35	0	0	0	0	0	3	19	36	16	7	5	8	13	0	0	0	0	20
Peptostreptococcus stomatis	991	31	5	37	0	50	72	0	16	60	8	13	0	35	0	12	0	11	48	0	0	0	10	32	41	38	0	19	79	26	150	0	0	45	28	29	0	0	29	0	0	0	0	0	0	0	0	0	0
Succinatimonas hippei	991	0	27	2	15	0	0	0	238	0	0	14	0	0	0	0	0	0	0	0	0	0	0	0	0	85	0	0	0	4	0	0	0	13	0	0	0	10	31	0	0	0	0	0	473	79	0	0	0
Peptostreptococcus sp. MV1	990	36	9	41	0	62	79	0	18	37	10	12	0	32	0	13	0	18	38	0	0	0	14	27	48	35	0	10	68	29	136	26	0	42	25	30	0	0	22	0	0	0	0	9	0	0	0	0	0
Budvicia aquatica	988	3	3	10	0	7	6	3	98	0	13	3	0	0	0	0	0	0	4	64	3	0	28	0	0	26	17	11	0	5	10	0	0	0	0	40	0	0	0	61	93	18	10	0	0	67	30	0	4
Riemerella anatipestifer	986	0	6	1	0	0	0	2	6	0	9	8	0	0	0	4	7	0	0	0	218	91	0	0	0	11	0	0	0	9	8	0	0	0	0	0	144	46	0	0	0	2	0	50	48	0	27	0	10
Sphaerochaeta pleomorpha	984	0	150	0	0	0	0	0	76	0	0	423	0	0	0	0	0	0	0	0	0	0	0	0	0	0	0	0	0	0	0	0	0	0	0	0	0	43	43	0	0	0	0	0	123	0	0	0	0
Acinetobacter pittii	982	0	0	3	0	0	0	27	36	31	99	12	0	27	0	21	0	59	4	0	7	6	58	33	38	17	0	14	41	18	39	0	0	25	0	12	5	0	26	0	0	0	0	19	0	0	0	0	0
Treponema socranskii	974	0	29	0	0	0	0	0	7	0	0	673	0	0	0	0	0	0	0	0	0	0	0	0	0	0	0	0	0	0	0	0	0	0	0	0	0	128	0	0	0	0	0	103	25	0	0	0	0
Morganella sp. EGD-HP17	972	23	50	29	0	24	9	0	7	0	11	0	20	0	0	0	0	0	126	0	0	6	13	0	0	0	0	0	0	13	10	0	0	0	0	0	0	0	0	0	0	133	0	0	0	0	0	14	0
Microvirgula aerodenitrificans	969	0	0	3	0	0	0	0	0	0	0	0	0	0	0	0	0	0	0	0	0	0	0	0	0	0	0	0	0	18	0	0	0	0	0	0	0	0	0	0	0	776	0	0	0	0	0	0	15
Clostridium sp. CAG:354	967	0	20	0	0	0	0	0	232	0	0	34	0	0	0	0	0	0	0	0	0	0	0	0	0	107	0	0	0	0	0	0	0	0	0	0	0	38	15	0	0	0	0	20	158	326	0	0	0
Enterococcus asini	967	3	10	9	0	0	0	7	9	0	6	0	0	0	0	23	7	0	36	0	0	0	20	0	0	6	6	0	0	10	15	0	0	0	0	0	3	24	9	32	8	7	8	69	0	10	0	0	25
Aeromonas sobria	965	0	0	3	0	0	0	0	0	0	0	0	0	0	0	0	0	0	6	0	254	140	0	0	0	0	0	0	0	6	0	0	0	0	0	0	241	101	0	0	0	115	0	0	0	0	0	0	0
Bacteroides massiliensis	963	4	17	3	0	7	6	0	17	0	0	48	0	0	0	0	0	0	40	0	0	0	0	0	0	155	0	0	0	159	0	0	0	76	0	0	0	12	0	0	0	0	0	12	19	48	0	0	0
Bacteroides sp. CAG:709	962	0	14	0	0	0	0	0	94	0	0	634	0	0	0	0	0	0	0	0	0	0	0	0	0	6	0	0	0	5	0	0	0	0	0	0	0	42	5	0	0	0	0	63	74	0	0	0	0
Halomonas titanicae	961	10	7	29	0	22	15	1	29	0	46	6	0	0	0	10	0	23	6	0	86	32	43	26	17	8	0	72	0	15	13	25	0	0	0	0	61	24	14	0	12	48	0	0	0	0	0	0	0
Clostridium baratii	958	264	95	142	8	80	136	2	0	0	0	6	0	0	0	0	0	0	0	0	0	0	0	0	0	0	0	0	0	11	0	0	0	10	0	0	0	5	0	0	0	0	0	0	0	0	0	0	0
Candidatus Saccharimonas aalborgensis	956	0	8	0	0	0	0	0	14	0	66	5	0	0	0	0	277	0	0	0	0	0	0	0	0	0	0	0	0	0	0	0	0	0	0	0	0	6	7	0	0	0	0	256	14	0	0	0	0
Photobacterium sp. SKA34	956	6	5	22	0	10	15	4	24	0	47	8	0	14	0	8	30	31	19	0	36	26	52	0	19	20	0	33	0	21	17	0	0	15	0	0	18	10	14	12	13	46	0	14	0	0	0	0	0
Pseudomonas sp. Eur1 9.41	955	0	0	0	0	0	0	0	89	0	113	18	0	0	0	8	0	26	0	0	50	126	189	98	0	6	0	0	0	14	28	0	0	13	0	0	79	20	13	0	0	0	0	0	0	0	0	0	0
Pediococcus pentosaceus	954	3	0	2	0	0	0	0	0	22	0	0	0	69	59	0	7	0	5	0	0	0	0	0	0	0	0	0	0	28	0	0	0	0	0	0	0	511	5	0	0	0	0	17	0	0	0	0	13
Lactobacillus curvatus	951	0	0	4	0	0	0	0	0	0	0	0	0	0	38	0	8	0	0	0	0	0	0	0	0	0	0	0	0	488	40	0	0	87	0	0	0	242	9	0	0	3	0	0	0	0	0	0	4
Veillonella magna	939	0	0	2	0	0	3	0	478	0	0	5	0	0	0	0	0	0	0	0	0	0	0	0	0	0	0	0	0	0	0	0	0	0	0	0	0	0	125	0	0	0	0	0	0	0	0	0	0
Pectobacterium wasabiae	930	0	0	2	0	0	0	3	9	0	12	0	0	0	0	0	315	23	3	0	0	0	9	0	0	5	0	0	0	12	10	0	0	16	0	0	0	0	5	0	0	3	0	0	0	0	0	0	0
Bacteroides sp. CAG:770	929	0	13	0	0	0	0	0	93	0	0	605	0	0	0	0	0	0	0	0	0	0	0	0	0	17	0	0	0	6	0	0	0	0	0	0	0	38	0	0	0	0	0	48	66	0	0	0	0
Bacillus thuringiensis	927	7	9	23	0	11	11	43	5	0	0	0	0	0	0	6	0	0	0	0	0	0	0	0	0	0	0	8	0	8	7	0	0	24	0	0	0	0	0	0	28	27	6	0	0	9	0	0	0
Faecalicoccus pleomorphus	912	0	5	0	0	0	0	0	274	0	0	27	0	0	0	3	0	0	0	0	0	0	0	0	0	0	0	0	0	0	0	0	0	0	0	0	0	7	447	0	0	0	0	0	104	0	0	0	0
Devosia riboflavina	911	0	0	2	0	0	0	0	0	0	4	0	0	0	0	0	10	0	0	0	0	0	0	0	0	0	0	0	0	0	0	0	0	0	0	0	0	0	0	0	0	0	0	372	0	0	0	0	0
bacterium SIT7	910	0	0	0	0	0	0	0	0	0	43	42	0	0	0	0	154	0	0	0	0	0	0	0	0	0	0	0	0	0	0	0	0	0	0	0	0	0	0	0	0	0	0	607	0	0	0	0	0
Rhizobium sp.	901	0	0	0	0	0	0	0	0	0	5	0	0	0	0	0	0	0	0	0	2	0	0	0	0	0	0	0	0	0	0	0	0	0	0	0	0	0	0	0	0	0	0	140	0	0	0	0	0
Bacteroides sp. CAG:545	899	0	11	0	0	0	0	0	81	0	0	629	0	0	0	0	0	0	0	0	0	0	0	0	0	0	0	0	0	0	0	0	0	0	0	0	0	51	0	0	0	0	0	56	59	0	0	0	0
[Clostridium] hathewayi	899	7	82	4	10	0	4	0	91	0	0	188	0	0	0	5	9	0	72	0	0	0	0	0	0	24	0	0	0	17	0	0	0	16	0	0	0	41	31	0	0	0	5	58	86	88	0	0	0
Ruminococcaceae bacterium D16	896	0	13	0	0	0	0	0	245	0	0	112	0	0	0	0	0	0	0	0	0	0	0	0	0	41	0	0	0	0	0	0	0	45	0	0	0	37	15	0	0	0	0	29	198	148	0	0	0
Acinetobacter schindleri	893	0	0	2	0	0	0	0	25	25	63	9	0	13	0	8	0	31	8	0	2	0	38	26	21	9	0	8	0	14	18	0	0	19	0	0	0	0	15	0	0	0	0	25	0	0	0	0	0
Elizabethkingia anophelis	893	4	3	1	0	7	3	7	13	20	21	5	0	43	0	4	10	0	0	0	166	41	24	0	0	5	0	0	0	16	12	0	0	0	0	0	108	49	5	14	0	10	5	42	17	0	16	0	4
Enterococcus mundtii	890	7	16	7	10	0	5	25	10	0	8	0	21	0	0	66	0	0	18	0	0	0	27	0	0	8	10	0	0	12	28	0	0	0	0	0	4	10	15	45	16	11	11	30	0	17	15	0	41
Wolbachia endosymbiont of Onchocerca ochengi	890	4	0	0	0	0	15	8	8	0	0	6	0	21	0	39	0	0	29	18	8	5	0	0	15	12	51	19	0	12	25	0	0	0	48	19	17	12	30	25	32	15	53	0	21	32	23	20	4
Citricoccus sp. CH26A	883	0	0	0	0	0	0	0	0	0	0	0	0	0	0	0	0	0	0	0	0	0	0	0	0	0	0	0	0	0	0	0	0	0	0	0	0	0	0	0	0	0	0	122	0	0	0	0	0
Mycoplasma sp. CAG:877	883	0	25	0	0	0	0	0	134	0	0	119	0	0	0	0	0	0	0	0	0	0	0	0	0	0	0	0	0	0	0	0	0	0	0	0	0	36	54	0	0	0	0	295	83	0	0	0	0
Pseudomonas thermotolerans	872	0	0	1	0	0	0	0	43	0	0	0	0	0	0	0	0	0	0	47	2	4	0	0	0	0	5	314	0	0	0	0	0	0	0	18	0	0	0	0	64	0	6	0	0	43	0	0	3
Bacteroides sp. CAG:875	870	3	9	2	0	0	4	0	119	0	6	46	0	0	0	0	0	0	5	0	0	0	0	0	0	29	0	0	0	329	0	0	0	133	0	0	0	0	6	0	0	0	0	0	108	71	0	0	0
Lysinibacillus sphaericus	863	13	5	10	0	24	14	0	4	0	9	0	0	0	20	6	0	0	7	0	2	0	0	0	18	0	0	37	0	12	27	0	0	21	0	0	0	14	16	0	18	0	23	8	0	0	0	0	0
Acinetobacter calcoaceticus	860	3	0	4	0	0	3	30	22	29	69	8	0	19	26	12	0	40	9	0	3	0	49	26	19	16	0	15	25	18	34	0	0	31	0	16	0	0	18	0	0	2	0	52	0	0	0	0	0
Alistipes sp. CAG:514	859	0	5	0	0	0	0	0	48	0	0	272	0	0	0	0	0	0	0	0	0	0	0	0	0	0	0	0	0	0	0	0	0	0	0	0	3	446	0	0	0	0	0	28	32	0	0	0	0
Marinospirillum insulare	856	0	0	2	0	0	0	0	0	0	0	0	0	0	0	0	0	0	0	0	29	16	0	0	0	0	0	557	0	0	0	0	0	0	0	0	19	7	0	0	0	0	0	0	0	0	0	0	0
Listeria monocytogenes	855	0	8	4	0	0	6	2	12	0	20	5	0	0	0	10	8	15	13	0	2	0	24	0	0	6	4	13	0	13	22	0	0	0	0	0	5	13	21	23	21	6	12	20	0	11	0	0	17
Ruminococcus flavefaciens	855	0	37	1	0	0	0	0	30	0	0	302	0	0	0	0	0	0	4	0	0	0	0	0	0	17	0	0	0	4	0	0	0	0	0	0	0	65	9	0	12	0	12	179	39	13	0	0	2
Clostridium sp. CAG:678	847	0	19	0	0	0	0	0	347	0	0	300	0	0	0	0	0	0	0	0	0	0	0	0	0	0	0	0	0	0	0	0	0	0	0	0	0	34	26	0	0	0	0	24	97	0	0	0	0
Pseudoflavonifractor capillosus	846	0	20	1	0	0	3	0	172	0	0	121	0	0	0	0	0	0	0	0	5	8	0	0	0	24	0	0	0	8	0	0	0	11	0	0	5	52	25	0	7	0	0	56	158	115	0	0	0
Serratia sp. S4	846	0	0	0	0	0	0	0	44	47	81	12	0	36	0	20	0	57	0	0	2	0	100	56	43	13	0	0	32	14	17	0	0	22	0	0	3	0	21	0	0	3	0	0	0	0	0	0	0
Leuconostoc lactis	845	8	0	16	0	0	0	0	0	0	0	0	0	91	92	0	17	0	0	0	0	3	0	0	0	0	33	11	0	46	0	287	0	57	0	0	0	0	0	0	7	0	0	0	0	0	0	0	29
Clostridium sp. CAG:169	833	0	5	0	0	0	0	0	40	0	0	29	0	0	0	0	0	0	0	0	0	0	0	0	0	139	0	0	0	0	0	0	0	11	0	0	0	10	8	0	0	0	0	16	13	535	0	0	0
Eubacterium sp. CAG:180	832	0	75	0	0	0	0	0	168	0	0	264	0	0	0	5	0	0	0	0	0	0	0	0	0	0	0	0	0	0	0	0	0	0	0	0	0	27	33	0	0	0	0	50	199	6	0	0	0
Brachybacterium paraconglomeratum	830	0	0	0	0	0	0	0	0	0	0	3	0	0	0	0	9	0	4	0	0	0	0	0	0	0	0	0	0	0	0	0	0	0	0	0	0	0	0	0	0	0	0	161	0	0	0	0	0
Sphaerochaeta coccoides	829	0	94	0	0	0	0	0	56	0	0	250	0	0	0	0	0	0	0	0	0	0	0	0	0	0	0	0	0	0	0	0	0	0	0	0	0	25	27	0	0	0	0	0	84	0	0	0	0
Bacteroidaceae bacterium MS4	827	97	30	41	0	70	95	0	21	0	0	38	0	0	0	8	0	0	5	0	0	0	0	0	0	30	0	35	0	27	0	0	0	19	0	17	4	6	0	28	0	4	0	8	19	8	0	0	6
Paludibacter propionicigenes	819	3	17	2	0	0	3	0	14	17	0	192	0	0	0	4	0	0	0	0	4	0	0	0	0	36	0	0	0	0	0	0	0	0	0	18	3	41	0	34	0	10	9	70	129	0	0	0	7
Prevotella sp. P5-119	818	0	5	0	0	0	0	0	9	0	0	621	0	0	0	0	0	0	0	0	0	0	0	0	0	34	0	0	0	12	0	0	0	15	0	0	0	50	0	0	0	0	0	0	31	18	0	0	0
Clostridium sp. Ade.TY	811	286	77	146	0	107	143	3	0	0	0	6	0	0	0	0	0	0	0	0	0	0	0	0	0	0	0	0	0	5	0	0	0	0	0	0	0	0	0	0	0	0	0	0	0	0	0	0	0
Lactobacillus harbinensis	810	0	0	0	0	0	0	0	0	0	0	0	0	0	0	0	639	118	4	0	0	0	0	0	0	0	0	0	0	12	0	0	0	0	0	0	0	11	0	0	0	0	0	0	0	0	0	0	2
Acinetobacter sp. NIPH 298	807	0	0	7	0	0	0	0	28	42	113	10	0	23	0	19	0	74	0	0	8	0	57	24	42	18	0	18	38	14	44	0	0	23	0	0	9	0	37	0	0	0	0	0	0	0	0	0	0
Lactobacillus vaginalis	805	0	0	6	0	12	0	0	368	0	0	0	0	0	67	0	0	0	0	0	0	0	0	0	0	7	0	0	0	6	0	0	0	127	0	0	0	0	112	0	0	6	0	0	33	0	0	0	0
Clostridium butyricum	804	55	28	48	0	25	43	0	9	0	0	110	0	0	0	6	0	0	0	0	0	0	0	0	0	7	0	0	0	44	0	0	0	15	0	0	0	32	10	0	8	0	0	26	9	11	0	0	0
Klebsiella cf. planticola B43	804	0	0	0	0	0	0	0	0	0	0	0	0	0	29	0	0	0	0	0	0	0	0	0	0	0	0	9	0	34	0	31	0	84	0	0	0	0	0	0	0	4	0	0	0	0	0	0	0
Arcobacter cibarius	791	0	0	0	0	0	0	0	0	0	0	0	0	0	0	0	17	0	0	0	0	0	0	0	0	0	0	0	0	9	0	0	0	0	0	87	0	7	0	0	0	0	0	28	0	0	0	0	0
Butyricicoccus pullicaecorum	787	0	16	0	0	0	0	0	64	0	0	90	0	0	0	0	0	0	0	0	0	0	0	0	0	115	0	0	0	35	0	0	0	80	0	0	0	48	15	0	0	0	0	23	68	119	0	0	0
Parabacteroides distasonis	785	6	22	2	0	0	4	0	49	0	0	125	0	0	36	0	0	0	36	0	8	0	0	0	0	95	0	0	0	43	0	0	0	84	0	0	6	39	10	22	0	4	0	8	65	37	0	0	6
Bacteroides sp. CAG:530	784	6	11	3	0	0	6	0	45	0	0	177	0	0	0	5	0	0	4	0	0	0	0	0	0	80	0	17	0	182	0	0	0	96	0	0	0	25	4	11	0	0	0	16	35	54	0	0	0
Clostridium sp. CAG:349	784	0	7	0	0	0	0	0	16	0	0	134	0	0	0	0	0	0	0	0	0	0	0	0	0	0	0	0	0	0	0	0	0	0	0	0	0	509	0	0	0	0	0	19	37	0	0	0	0
Leadbetterella byssophila	784	0	0	0	0	0	0	0	14	0	0	4	0	0	0	0	0	16	0	0	33	6	0	0	0	5	0	0	0	0	0	0	0	0	0	0	26	11	0	0	0	0	0	162	0	0	0	0	0
Clostridium sp. CAG:762	775	0	7	0	0	0	0	0	5	0	0	30	0	0	0	0	0	0	0	0	0	0	0	0	0	0	0	0	0	0	0	0	0	0	0	0	0	723	0	0	0	0	0	10	0	0	0	0	0
Enterococcus gilvus	774	4	5	3	0	0	0	3	9	16	11	4	21	0	0	15	6	27	9	0	0	0	76	0	18	6	4	0	29	10	53	0	0	16	0	12	4	10	15	41	8	8	6	9	0	8	0	0	20
Corynebacterium humireducens	769	0	0	0	0	0	0	0	0	0	0	0	0	0	0	0	17	0	0	0	0	0	0	0	0	0	0	0	0	0	0	0	0	0	0	0	0	0	0	0	0	0	0	463	0	0	0	0	0
Bacteroides sp. CAG:927	766	0	7	0	0	0	0	0	28	0	0	322	0	0	0	0	0	0	17	0	2	0	0	0	0	98	0	0	0	13	0	0	0	131	0	0	0	36	0	0	0	0	0	48	22	11	0	0	0
[Ruminococcus] torques	762	0	27	2	0	0	0	0	403	0	0	86	0	0	0	0	0	0	0	0	0	0	0	0	0	19	0	0	0	12	0	0	0	12	0	0	0	16	39	0	0	0	0	19	83	35	0	0	0
Prevotella sp. CAG:474	759	0	5	0	0	0	0	0	9	0	0	580	0	0	0	0	0	0	0	0	0	0	0	0	0	15	0	0	0	48	0	0	0	16	0	0	3	27	0	0	0	0	0	10	12	11	0	0	0
Klebsiella sp. MS 92-3	750	0	0	5	0	0	3	306	0	0	0	0	0	0	21	0	0	0	13	0	9	11	9	0	0	0	0	8	0	7	0	0	0	24	0	0	11	0	0	0	11	48	0	0	0	0	0	0	0
Acetobacter malorum	749	0	0	0	50	0	0	0	3	0	0	0	0	0	0	0	509	18	0	0	0	0	0	0	0	0	0	0	0	0	0	0	0	46	0	0	0	0	0	0	6	0	0	0	68	0	0	0	0
Brenneria sp. EniD312	749	0	0	1	0	0	0	2	12	0	5	0	0	0	0	0	76	0	4	0	2	0	11	0	0	0	0	0	0	0	0	0	0	0	0	0	0	0	0	0	8	2	0	0	0	0	0	0	0
Dyadobacter crusticola	749	0	0	0	0	0	0	0	0	0	0	0	0	0	0	0	0	0	0	0	262	65	0	0	0	0	0	0	0	0	0	0	0	0	0	0	240	60	0	0	0	0	0	10	0	0	0	0	0
Prochloron didemni	744	0	0	0	0	0	0	0	0	0	0	0	0	0	0	0	0	0	0	0	0	0	0	0	0	0	0	0	0	0	0	0	0	0	0	0	0	0	0	0	0	0	0	0	0	0	0	27	0
Porphyromonadaceae bacterium ING2-E5B	742	0	0	0	0	0	0	0	0	0	0	8	0	0	0	0	0	0	0	0	0	0	0	0	0	12	0	0	0	0	0	0	0	0	0	0	0	23	0	0	0	2	0	63	0	0	0	0	5
Acinetobacter indicus	741	0	0	2	0	0	0	0	30	56	77	12	0	27	0	14	0	41	0	0	4	0	58	0	30	15	0	14	0	19	44	0	0	27	0	0	4	0	20	0	0	0	0	10	0	0	0	0	0
Bacillus sp. FF3	741	9	0	3	0	12	7	0	0	0	0	0	0	0	0	0	0	0	4	0	0	0	0	0	0	0	0	26	0	0	0	0	0	0	0	0	0	0	7	0	0	0	0	0	0	0	0	0	0
Kurthia sp. JC8E	740	14	4	16	0	25	10	0	0	0	10	0	0	19	0	3	0	24	7	0	0	0	12	0	71	6	0	19	37	60	40	0	0	12	0	0	0	0	5	0	7	0	0	14	0	0	0	0	0
Corynebacterium maris	739	0	0	0	0	0	0	0	0	0	0	0	0	0	0	0	9	0	0	0	0	0	0	0	0	0	0	0	0	0	0	0	0	0	0	0	0	0	0	0	0	0	0	32	0	0	0	0	0
Chryseobacterium sp. UNC8MFCol	737	0	0	0	0	0	0	0	0	0	5	0	0	0	0	0	0	0	0	0	276	52	0	0	0	0	0	0	0	0	0	0	0	0	0	0	176	55	0	0	0	0	0	0	0	0	0	0	0
Bordetella petrii	736	0	0	7	0	0	4	0	4	0	0	0	0	0	0	6	44	0	5	31	0	0	0	0	0	0	0	53	0	0	0	0	0	0	0	0	0	0	0	0	11	3	0	12	0	0	0	0	0
Eubacterium sp. CAG:841	732	0	5	0	0	0	0	0	7	0	0	41	0	0	0	0	0	0	0	0	0	0	0	0	0	0	0	0	0	0	0	0	0	0	0	0	0	631	0	0	0	0	0	37	11	0	0	0	0
Proteiniclasticum ruminis	731	0	0	0	0	0	0	0	0	0	0	9	0	0	0	7	0	0	0	0	0	0	0	0	0	0	0	8	0	0	0	0	0	0	0	0	0	21	8	0	0	0	0	240	0	0	0	0	0
Bacteroides coprophilus	730	0	6	0	0	0	0	0	46	0	0	39	0	0	0	0	0	0	256	0	0	0	0	0	0	51	10	0	0	113	0	0	0	99	0	0	0	11	5	0	0	0	0	0	40	54	0	0	0
Clostridium sp. CAG:221	729	0	3	2	0	0	0	0	0	0	0	228	0	0	0	0	0	0	0	0	0	0	0	0	0	0	0	0	0	0	0	0	0	0	0	0	0	308	0	0	0	0	0	28	0	0	0	0	0
Streptococcus salivarius	729	0	0	9	0	0	0	10	0	0	4	3	0	0	0	0	0	0	4	0	3	0	8	0	0	0	0	0	0	5	0	0	0	0	0	0	0	0	0	0	23	2	0	0	0	0	0	0	3
Citrobacter sp. KTE151	724	4	0	5	0	7	0	16	26	36	56	6	0	50	0	12	0	52	0	0	0	0	53	46	63	23	0	12	42	29	43	29	0	40	0	22	0	0	12	0	0	12	0	0	0	0	0	0	0
Acetobacter pasteurianus	722	0	0	0	26	0	0	0	0	0	0	0	0	0	0	0	359	13	0	0	0	0	0	0	0	0	0	12	0	0	0	0	0	38	0	24	0	0	0	0	0	0	0	0	108	0	0	0	0
Bacteroides caccae	722	10	11	4	0	8	15	0	21	0	0	55	0	0	0	4	0	0	28	0	19	19	0	0	0	58	0	10	0	101	0	0	0	42	0	0	12	15	0	27	0	7	4	10	21	42	0	0	28
Prevotella bryantii	717	0	4	0	0	0	0	0	11	0	0	413	0	0	0	0	0	0	0	0	0	0	0	0	0	45	0	0	0	30	0	0	0	50	0	0	0	41	0	0	0	0	0	14	18	40	0	0	0
Escherichia vulneris	716	0	0	2	0	0	0	2	12	17	30	3	0	14	35	5	0	19	3	0	4	5	37	0	0	5	0	9	0	8	13	0	0	32	0	0	4	0	8	0	0	4	4	10	0	0	0	0	0
Sphingobacterium sp. ML3W	715	0	0	0	0	0	0	0	4	0	0	4	0	0	0	0	31	0	7	25	196	42	0	0	0	5	0	0	0	5	0	0	0	0	0	0	133	49	0	0	0	3	0	37	0	0	0	0	0
Bacteroides cellulosilyticus	709	4	18	2	0	0	6	0	46	0	0	89	0	0	32	3	0	0	101	0	0	0	0	0	0	23	0	0	0	67	0	0	0	17	0	14	5	77	0	18	0	4	0	11	52	20	0	0	5
Pseudomonas mendocina	708	0	0	2	0	0	0	0	24	0	5	0	0	0	0	5	0	0	0	26	8	4	12	0	0	0	0	255	0	5	0	0	0	24	0	20	5	0	0	0	30	9	0	0	0	22	0	0	2
Kurthia massiliensis	701	0	0	5	0	0	0	0	0	0	8	0	0	0	0	0	0	22	9	0	0	0	0	0	21	0	0	15	0	7	11	0	0	0	0	0	0	0	7	0	9	0	0	10	0	0	0	0	0
Parabacteroides gordonii	701	9	30	6	0	9	10	0	26	0	0	100	0	0	0	4	0	0	84	0	2	0	0	0	0	47	0	10	0	9	0	0	0	13	0	0	3	29	9	21	0	7	5	11	40	17	0	0	6
Sporosarcina koreensis	699	0	0	0	0	0	0	0	0	0	0	0	0	0	0	5	0	0	0	0	0	0	0	0	0	0	0	42	0	0	0	0	0	0	0	0	0	0	15	0	0	0	0	0	0	0	0	0	0
Catenibacterium mitsuokai	695	0	134	21	93	0	3	0	8	0	0	27	0	0	0	0	0	0	0	0	0	0	0	0	0	70	0	0	0	0	0	0	0	32	0	0	9	48	0	0	0	0	0	0	0	234	0	0	0
Acinetobacter sp. NIPH 284	694	0	0	1	0	0	0	3	20	27	57	8	0	17	0	13	0	41	5	0	3	4	36	0	20	9	0	14	28	17	20	0	0	21	0	0	4	0	15	0	0	4	0	15	0	0	0	0	2
Clostridium sp. CAG:343	691	0	21	0	0	0	0	0	119	0	0	137	0	0	0	0	0	0	0	0	0	0	0	0	0	42	0	0	0	0	0	0	0	0	0	0	0	47	52	0	0	0	0	32	127	103	0	0	0
Lactobacillus paracasei	687	0	0	2	0	0	0	0	5	0	0	0	0	0	20	0	258	25	8	0	0	0	0	0	0	0	0	0	0	81	0	0	0	41	0	0	0	148	5	0	0	3	0	18	0	0	0	0	4
Propionibacterium jensenii	687	0	0	0	0	0	0	0	0	0	0	3	0	0	0	0	552	18	0	0	0	0	0	0	0	0	0	0	0	0	0	0	0	0	0	0	0	0	0	0	0	0	0	81	0	0	0	0	0
Barnesiella viscericola	683	0	6	0	0	0	0	0	191	0	0	113	0	0	0	0	0	0	0	0	2	0	0	0	0	19	0	0	0	69	0	0	0	18	0	0	0	15	11	0	0	2	0	10	150	7	0	0	2
Selenomonas bovis	681	0	3	0	0	0	0	0	6	0	0	637	0	0	0	0	0	0	0	0	0	0	0	0	0	0	0	0	0	0	0	0	0	0	0	0	0	10	0	0	0	0	0	0	0	0	0	0	14
Ornithobacterium rhinotracheale	680	0	8	0	0	0	0	3	4	21	0	5	0	0	0	0	0	0	0	0	94	19	0	0	0	8	0	0	0	0	0	0	0	0	0	0	62	25	0	0	0	0	0	33	76	0	44	0	0
Haemophilus influenzae	678	8	3	25	0	13	12	2	24	0	24	4	0	0	0	6	40	22	11	0	19	14	20	0	18	29	6	11	0	12	16	0	0	13	0	0	18	17	9	15	11	27	10	0	0	10	0	0	0
Lysinibacillus massiliensis	677	0	0	2	0	0	0	0	0	0	0	0	0	0	0	0	0	0	0	0	0	0	0	0	0	0	0	14	0	0	0	25	0	14	0	0	0	0	0	0	6	0	0	0	0	0	0	0	0
Prevotella stercorea	674	0	5	0	0	0	0	0	4	0	9	107	0	0	0	0	0	0	0	0	0	0	0	0	0	107	0	0	0	112	0	0	0	129	0	0	0	20	0	0	0	0	0	0	0	153	0	0	0
Pseudomonas parafulva	674	0	0	0	0	0	0	0	8	0	5	0	0	0	0	0	0	0	0	0	217	178	0	0	0	0	0	58	0	0	0	0	0	12	0	0	106	35	0	0	6	0	0	0	0	0	0	0	0
Clostridium algidicarnis	671	7	3	3	0	0	4	0	0	0	0	6	0	0	0	17	0	0	0	0	0	0	0	0	0	5	0	17	0	7	8	0	0	0	0	0	0	0	17	0	0	0	0	0	0	0	0	0	0
Sphingobacterium sp. T2	669	0	0	0	0	0	0	0	0	0	0	4	0	0	0	0	24	0	11	85	11	4	0	0	0	0	0	0	0	6	0	0	0	0	0	0	8	6	0	0	0	0	0	118	0	0	0	0	0
Chryseobacterium oranimense	668	0	0	0	0	0	0	0	21	43	54	7	0	0	0	8	7	19	0	0	88	12	54	48	17	6	0	15	25	42	26	0	0	20	0	0	44	23	14	0	0	0	0	14	0	0	0	0	0
Treponema brennaborense	663	0	18	0	0	0	0	0	7	0	0	339	0	0	0	0	0	0	0	0	0	0	0	0	0	0	0	0	0	0	0	0	0	0	0	0	0	80	5	0	0	0	0	23	167	0	0	0	0
Clostridium sp. CAG:299	662	0	8	0	0	0	0	0	18	0	0	31	0	0	0	0	0	0	0	0	0	0	0	0	0	93	5	0	0	173	0	0	0	55	0	0	0	6	0	0	0	0	0	8	16	136	0	0	0
Lactobacillus mali	662	0	0	0	0	0	0	0	4	0	0	0	0	14	23	0	73	0	0	0	0	0	0	0	0	0	0	0	0	17	0	0	0	0	0	0	0	6	5	0	0	0	0	0	0	0	0	0	0
Sphingobacterium sp. PM2-P1-29	659	0	0	0	0	0	0	0	7	0	8	4	0	0	0	0	39	0	11	46	102	39	0	0	0	0	0	9	0	10	0	0	0	0	0	0	77	25	0	0	0	0	0	41	0	0	0	0	0
Citrobacter farmeri	658	0	0	1	0	0	0	0	3	0	9	0	0	0	0	0	9	0	4	0	0	0	0	0	0	6	0	0	0	0	0	0	0	0	0	0	0	0	0	0	0	5	0	0	0	0	0	0	0
Alkaliphilus oremlandii	654	0	0	2	0	0	3	0	0	0	0	7	0	0	0	24	0	0	0	0	0	0	0	0	0	0	0	35	0	0	0	0	0	0	0	0	0	0	27	0	10	0	5	9	0	0	0	0	0
Enterobacter sp. MGH 10	652	0	0	0	0	0	0	3	0	0	8	0	0	0	0	0	0	11	0	0	4	4	0	0	0	0	0	0	0	0	0	0	0	0	0	0	3	0	0	0	0	3	0	0	0	0	0	0	0
Chryseobacterium luteum	651	0	0	0	0	0	0	0	27	48	61	9	0	0	0	9	0	21	0	0	68	17	67	56	0	9	0	8	0	12	32	0	0	20	0	0	53	18	14	0	0	0	0	13	11	0	0	0	0
Blautia hansenii	649	0	24	2	10	0	0	0	50	0	12	32	0	0	0	0	0	0	0	0	0	0	0	0	0	74	0	0	0	92	0	0	0	56	0	0	0	10	7	0	0	0	0	13	29	92	0	0	0
Ruminococcus sp. CAG:254	646	0	0	0	0	0	0	0	0	0	0	266	0	0	0	0	0	0	0	0	0	0	0	0	0	0	0	0	0	0	0	0	0	0	0	0	0	7	0	0	0	0	0	37	0	0	0	0	0
Bacteroides plebeius CAG:211	645	0	6	0	0	0	0	0	136	0	0	18	0	0	0	0	0	0	0	0	0	0	0	0	0	23	0	0	0	203	0	0	0	117	0	0	0	0	0	0	0	0	0	0	82	60	0	0	0
Staphylococcus gallinarum	637	0	0	0	0	0	0	0	0	0	0	0	0	0	0	0	0	0	0	0	0	0	0	0	0	10	0	0	0	0	0	0	0	0	0	0	0	0	0	0	0	0	0	81	0	0	0	0	0
Clostridiisalibacter paucivorans	635	0	0	2	0	0	0	0	0	0	0	5	0	0	0	37	0	0	0	0	0	0	0	0	0	0	0	38	0	0	13	0	0	0	0	0	0	0	34	0	15	0	0	0	0	0	0	0	0
Dialister sp. CAG:357	635	0	0	0	0	0	0	0	0	0	0	4	0	0	58	0	0	0	0	0	0	0	0	0	0	0	0	0	0	0	0	0	0	0	0	0	0	0	0	0	0	0	0	0	0	0	0	0	0
Acinetobacter sp. A47	630	3	0	2	0	0	0	0	28	44	82	8	0	13	0	8	0	24	0	0	3	0	84	39	35	12	0	10	39	16	59	27	26	25	0	12	0	0	18	0	0	0	0	0	0	0	0	0	0
Microbacterium sp. TS-1	630	0	0	0	0	0	0	0	0	0	9	0	0	0	0	0	0	0	0	0	0	0	0	0	0	0	0	0	0	0	0	0	0	0	0	0	0	0	0	0	0	0	0	66	0	0	0	0	0
Propionibacterium acnes	630	8	0	6	0	14	8	0	18	0	18	6	29	0	20	18	27	21	0	0	5	0	33	55	20	0	0	14	78	20	14	27	0	17	30	19	0	0	12	0	0	0	0	29	0	0	0	5	4
Kosakonia radicincitans	627	3	0	3	0	7	0	15	14	0	24	4	0	0	20	5	29	24	7	0	11	13	26	0	16	6	0	8	23	21	18	0	0	27	0	0	12	0	5	0	0	10	0	0	0	0	0	0	0
Raoultella ornithinolytica	623	0	0	3	0	7	3	5	7	0	17	4	0	13	117	5	0	12	24	22	29	37	20	0	0	0	0	0	0	181	8	0	0	35	0	0	18	6	0	0	0	4	0	0	0	0	0	0	0
Amphibacillus xylanus	622	0	0	0	0	0	0	0	0	0	0	0	0	0	0	0	0	0	0	0	0	0	0	0	0	0	0	8	0	0	0	0	0	0	0	0	0	0	6	0	0	0	0	12	0	0	0	0	0
Firmicutes bacterium CAG:114	621	0	5	0	0	0	0	0	127	0	0	256	0	0	0	0	0	0	0	0	0	0	0	0	0	0	0	0	0	0	0	0	0	0	0	0	0	50	22	0	0	0	0	28	121	0	0	0	0
Sebaldella termitidis	620	6	10	7	0	11	6	0	7	0	0	5	0	0	0	7	0	0	4	0	5	0	0	0	0	7	0	0	0	5	0	0	0	257	0	0	3	6	6	20	11	0	16	0	0	0	0	0	0
Oscillibacter sp. ER4	618	0	8	0	0	0	0	0	34	0	0	206	0	0	0	0	0	0	0	0	0	0	0	0	0	6	0	0	0	0	0	0	0	0	0	0	0	200	9	0	0	0	0	52	41	13	0	0	0
Lachnospiraceae bacterium TWA4	614	0	9	0	0	0	0	0	18	0	0	485	0	0	0	0	0	0	0	0	0	0	0	0	0	0	0	0	0	0	0	0	0	0	0	0	0	16	5	0	0	0	0	35	19	0	0	0	0
Prevotella brevis	612	0	4	0	0	0	0	0	15	0	0	414	0	0	0	0	0	0	0	0	0	0	0	0	0	15	0	0	0	21	0	0	0	29	0	0	0	67	0	0	0	0	0	17	13	17	0	0	0
Clostridiales bacterium NK3B98	611	0	3	0	0	0	0	0	19	0	0	360	0	0	0	0	0	0	0	0	0	0	0	0	0	0	0	0	0	0	0	0	0	0	0	0	0	19	5	0	0	0	0	112	48	0	0	0	0
Firmicutes bacterium CAG:555	609	0	9	0	0	0	0	0	12	0	0	254	0	0	0	0	0	0	0	0	0	0	0	0	0	0	0	0	0	0	0	0	0	0	0	0	0	171	0	0	0	0	0	44	31	0	0	0	0
Firmicutes bacterium CAG:94	609	0	8	0	0	0	0	0	174	0	0	32	0	0	0	0	0	0	0	0	0	0	0	0	0	5	0	0	0	0	0	0	0	0	0	0	0	11	64	0	0	0	0	17	247	17	0	0	0
Yokenella regensburgei	609	6	3	5	0	7	6	9	14	18	29	5	0	11	0	7	21	17	45	0	7	7	28	24	21	8	0	0	0	12	17	0	0	18	0	0	5	0	6	10	6	10	0	0	0	0	0	0	0
Eubacterium desmolans	607	0	8	0	0	0	0	0	151	0	0	58	0	0	0	0	0	0	0	0	0	0	0	0	0	31	0	0	0	0	0	0	0	0	0	0	0	39	43	0	0	0	0	17	170	31	0	0	0
Aeromonas sp. 159	606	0	0	1	0	0	0	0	0	0	0	0	0	0	0	0	0	0	0	0	6	0	0	0	0	0	0	0	0	0	0	0	0	0	0	0	7	7	0	0	0	578	0	0	0	0	0	0	0
Bacteroides sp. CAG:633	604	6	14	3	0	0	7	0	111	0	0	71	0	0	0	4	0	0	6	0	0	0	0	0	0	30	0	11	0	153	0	0	0	17	0	0	0	18	10	0	0	2	0	0	121	9	0	0	0
Carnobacterium gallinarum	604	7	8	4	0	0	0	3	11	0	18	0	29	0	0	14	0	15	17	0	0	0	46	0	0	12	4	0	0	12	32	28	0	0	0	0	5	9	19	28	6	7	9	22	0	0	0	0	20
Kocuria rhizophila	603	0	0	0	0	0	0	0	0	0	0	0	0	0	0	0	0	0	0	0	0	0	0	0	0	0	0	0	0	0	0	0	0	0	0	0	0	0	0	0	0	0	0	16	0	0	0	0	2
Legionella pneumophila	600	5	3	8	0	13	11	0	20	0	22	5	0	0	0	6	0	0	0	0	8	6	15	0	0	6	0	26	0	8	8	0	0	0	0	0	6	0	11	0	15	6	0	23	0	14	0	0	0
Coprococcus catus	599	0	15	0	0	0	0	0	17	0	0	498	0	0	0	0	0	0	0	0	0	0	0	0	0	0	0	0	0	0	0	0	0	0	0	0	0	39	0	0	0	0	0	17	13	0	0	0	0
Pseudomonas sp. CBZ-4	597	0	0	0	0	0	0	0	56	24	109	12	0	0	0	3	0	28	0	0	27	16	102	56	0	0	0	0	0	18	32	0	0	0	0	0	32	6	9	0	0	0	0	0	0	0	0	0	0
[Clostridium] bifermentans	597	101	48	82	7	49	59	3	0	0	0	5	0	0	0	0	0	0	0	0	0	0	0	0	0	10	0	0	0	7	0	0	0	10	0	0	0	6	6	0	0	177	0	15	0	0	0	0	0
Mucinivorans hirudinis	595	3	8	2	0	0	3	0	11	0	0	57	0	0	0	3	0	0	0	0	16	4	0	0	0	45	0	0	0	11	0	0	0	0	0	12	14	11	0	69	8	14	10	14	9	0	15	0	34
Acinetobacter sp. NIPH 713	594	0	0	2	0	0	0	0	18	24	63	9	0	14	0	6	0	35	0	0	0	0	33	27	20	6	0	0	0	8	26	0	0	12	0	0	0	0	9	0	0	0	0	11	0	0	0	0	0
Caloranaerobacter azorensis	593	0	0	0	0	0	0	0	0	0	0	5	0	0	0	25	0	0	0	0	0	0	0	0	0	0	0	22	0	0	0	0	0	0	0	0	0	6	28	0	8	0	0	0	0	0	0	0	0
Melissococcus plutonius	592	5	10	4	0	0	0	10	8	0	8	0	23	0	0	43	0	0	17	0	2	0	33	0	0	0	9	0	0	9	28	0	0	0	0	0	4	16	28	32	11	7	10	18	0	11	0	0	23
Lactobacillus johnsonii	590	0	0	0	0	0	0	0	191	0	0	5	0	0	0	0	0	0	0	0	0	0	0	0	0	6	0	0	0	0	0	0	0	58	0	0	0	89	11	0	0	2	0	12	0	0	0	0	4
Magnetospirillum gryphiswaldense	590	0	3	3	0	0	16	0	6	0	0	4	0	0	0	13	13	0	9	0	5	0	0	0	0	5	16	15	0	5	6	0	0	0	0	0	6	0	14	24	39	14	42	9	18	21	29	11	8
Psychrobacter sp. DAB_AL43B	590	0	0	0	0	0	0	0	9	0	7	0	0	0	0	0	0	0	5	0	100	142	0	0	0	0	0	0	0	0	0	0	0	0	0	0	68	37	0	0	0	0	0	0	0	0	0	0	0
Staphylococcus xylosus	590	0	0	0	0	0	0	0	0	0	0	0	0	0	122	0	0	16	0	0	0	0	0	0	0	0	0	0	0	0	0	0	0	0	0	0	0	0	0	0	0	0	0	25	0	0	0	0	6
Dietzia cinnamea	588	0	0	0	0	0	0	0	0	0	0	0	0	0	0	0	0	0	0	0	0	0	0	0	0	0	0	0	0	0	0	0	0	0	0	0	0	0	0	0	0	0	0	206	0	0	0	0	0
Marvinbryantia formatexigens	588	0	49	0	0	0	0	0	73	0	0	245	0	0	0	0	0	0	0	0	0	0	0	0	0	13	0	0	0	7	0	0	0	0	0	0	0	40	17	0	0	0	0	51	58	30	0	0	0
Enterococcus cecorum	587	3	6	4	0	0	0	4	54	0	4	3	20	0	0	10	0	0	14	0	0	0	14	0	0	0	4	0	0	6	10	0	0	0	0	0	3	6	91	15	0	5	5	14	0	0	0	0	14
Prevotella sp. CAG:520	587	0	3	0	0	0	0	0	6	0	0	132	0	0	0	0	0	0	0	0	0	0	0	0	0	85	0	0	0	36	0	0	0	77	0	0	0	24	0	0	0	0	0	0	0	68	0	0	0
[Clostridium] clostridioforme	587	0	53	1	0	0	0	0	67	0	0	119	0	0	0	0	0	0	29	0	0	0	0	0	0	13	0	0	0	16	0	0	0	13	0	0	0	76	19	0	0	0	0	55	55	41	0	0	0
Dichelobacter nodosus	584	0	0	0	0	0	0	0	5	0	0	0	0	0	0	37	0	0	0	0	0	0	0	0	0	44	20	0	0	0	37	0	0	0	0	0	4	10	6	0	82	0	0	0	0	0	0	0	85
Lactobacillus kitasatonis	584	0	0	0	0	0	0	0	352	0	0	0	0	0	0	0	0	0	0	0	0	0	0	0	0	0	0	0	0	0	0	0	0	32	0	0	0	53	100	0	0	0	0	12	13	0	0	0	0
Pseudomonas pseudoalcaligenes	583	0	0	0	0	0	0	0	27	0	0	0	0	0	0	3	0	0	0	20	6	7	0	0	0	0	0	287	0	0	0	0	0	0	0	19	5	0	0	0	36	0	0	0	0	23	0	0	2
Klebsiella sp. OBRC7	581	0	0	2	0	0	0	87	5	0	18	0	0	0	0	4	0	14	32	0	46	61	13	0	0	5	0	0	0	15	16	0	0	16	0	0	59	9	0	0	0	5	0	0	0	0	0	0	0
Pseudomonas nitroreducens	581	0	0	0	0	0	0	0	29	0	14	0	0	0	0	0	0	0	9	25	12	10	12	0	0	0	0	117	0	5	7	0	0	71	0	13	10	0	0	0	40	2	0	0	0	34	0	0	3
Firmicutes bacterium CAG:240	579	0	18	0	0	0	0	0	20	0	0	182	0	0	0	0	0	0	0	0	0	0	0	0	0	0	0	0	0	0	0	0	0	0	0	0	0	230	6	0	0	0	0	37	42	0	0	0	0
Firmicutes bacterium CAG:137	575	0	10	0	0	0	0	0	38	0	0	171	0	0	0	0	0	0	0	0	0	0	0	0	0	6	0	0	0	0	0	0	0	0	0	0	0	85	5	0	0	0	0	134	63	0	0	0	0
Firmicutes bacterium CAG:646	570	0	13	0	0	0	0	0	39	0	0	91	0	0	0	0	0	0	0	0	0	0	0	0	0	25	0	0	0	10	0	0	0	24	0	0	0	12	9	0	10	0	0	24	21	130	0	0	0
Bacillus subtilis	563	3	0	3	0	0	3	0	0	0	7	3	0	61	30	6	0	0	0	0	0	0	0	0	0	0	45	9	0	19	15	96	0	185	0	0	0	0	5	0	10	2	0	8	0	0	0	0	0
Enterococcus raffinosus	561	4	4	3	0	0	0	3	5	0	4	0	0	0	0	12	7	17	11	0	0	0	21	0	25	15	0	8	27	27	48	0	0	11	0	17	0	6	13	21	6	4	6	12	0	11	0	0	14
Halomonas sp. GFAJ-1	558	0	0	0	0	0	0	0	0	0	0	0	0	0	0	0	0	0	0	0	229	17	0	0	0	0	0	17	0	0	0	0	0	0	0	0	171	74	0	0	0	0	0	0	0	0	0	0	0
Prevotella sp. AGR2160	556	0	6	0	0	0	0	0	7	0	0	273	0	0	0	0	0	0	0	0	0	0	0	0	0	22	0	0	0	11	0	0	0	144	0	0	0	20	0	0	0	0	0	0	8	21	0	0	0
Shigella dysenteriae	556	5	3	9	0	0	0	8	4	0	11	4	0	0	0	0	9	15	20	0	3	0	0	0	0	164	0	9	0	10	0	0	0	28	0	0	0	25	5	0	0	6	0	20	0	0	0	0	0
Bacteroides fluxus	550	6	28	4	0	8	8	0	73	0	0	51	0	0	0	0	0	0	26	0	0	0	0	0	0	71	0	0	0	41	0	0	0	22	0	0	0	26	6	0	0	3	0	11	52	84	0	0	0
Clostridium sp. CAG:1024	550	0	3	0	0	0	0	0	27	0	0	47	0	0	0	7	0	0	0	0	0	0	0	0	0	0	0	0	0	0	0	0	0	0	0	0	0	166	7	0	0	0	32	28	21	0	0	0	0
Collinsella sp. GD3	550	0	0	0	0	0	0	0	226	0	0	6	0	0	0	0	0	0	0	0	0	0	0	0	0	0	0	0	0	0	0	0	0	0	0	0	0	0	148	0	0	0	0	0	155	0	0	0	0
Chryseobacterium gleum	549	0	0	2	0	0	0	0	15	40	44	7	0	0	0	6	0	14	0	0	89	28	42	27	0	7	0	0	0	8	26	0	0	16	0	0	63	24	12	0	0	2	0	18	0	0	0	0	0
Candidatus Accumulibacter sp. BA-91	547	0	0	0	0	0	3	0	6	0	0	5	0	17	0	48	0	0	22	21	9	7	0	0	0	6	40	19	0	13	15	0	0	0	27	21	9	9	17	11	18	7	22	0	0	14	15	16	8
Serratia odorifera	546	0	0	0	0	0	0	0	24	28	47	8	0	19	0	10	11	51	0	0	3	0	56	40	21	10	0	0	0	15	17	0	0	23	0	0	3	0	12	0	0	35	0	0	0	0	0	0	0
Pseudomonas resinovorans	545	0	0	1	0	0	0	0	31	0	0	0	0	0	0	4	0	0	0	0	11	6	0	0	0	0	0	258	0	0	0	0	0	0	0	0	6	0	0	0	35	0	4	0	0	24	0	0	2
Bacteroidales bacterium CF	544	3	20	2	0	0	5	0	124	0	0	81	0	0	0	0	0	0	0	0	0	0	0	0	0	9	0	0	0	6	0	0	0	0	0	0	3	46	8	0	0	5	0	32	77	0	0	0	0
Citrobacter sp. KTE32	544	3	0	4	0	8	3	0	18	29	53	6	0	36	0	9	0	44	0	0	0	0	44	28	55	17	0	8	26	19	23	28	0	22	0	0	0	0	10	0	0	8	0	0	0	0	0	0	0
Collinsella tanakaei	543	0	5	0	0	0	0	0	110	0	0	0	0	0	0	0	0	0	0	0	0	0	0	0	0	6	0	0	0	7	0	0	0	0	0	0	0	0	91	0	0	0	0	0	79	169	0	0	0
Parabacteroides johnsonii	543	3	37	1	0	0	0	0	45	0	0	36	0	0	0	0	0	0	51	0	0	0	0	0	0	62	0	0	0	8	0	0	0	19	0	12	0	14	10	19	0	2	0	12	74	50	0	0	15
Coprobacillus sp. CAG:235	541	0	12	0	0	0	0	0	9	0	0	53	0	0	0	0	0	0	0	0	0	0	0	0	0	106	0	0	0	35	0	0	0	56	0	0	0	6	0	0	29	0	0	0	16	209	0	0	0
Candidatus Saccharibacteria oral taxon TM7x	537	0	14	0	0	0	0	0	24	0	14	4	0	0	0	0	87	0	0	0	0	0	0	0	0	0	0	0	0	0	0	0	0	0	0	0	0	0	7	0	0	0	0	229	15	0	0	0	0
Clostridium tetani	537	12	5	10	0	9	8	0	5	0	0	7	0	0	0	56	0	0	0	0	0	0	0	0	0	5	0	20	0	13	19	0	0	0	0	0	0	7	106	0	11	0	0	0	0	0	0	0	0
Pantoea agglomerans	537	4	0	2	0	0	0	0	19	21	32	5	0	22	32	5	52	19	4	0	12	4	44	27	0	7	0	13	0	9	42	32	0	81	0	0	3	0	6	0	0	9	0	0	0	0	0	0	0
Bacteroides sp. CAG:443	536	0	7	2	0	0	4	0	73	0	0	48	0	0	0	0	0	0	0	0	0	0	0	0	0	40	0	0	0	120	0	0	0	45	0	0	0	10	6	0	0	0	0	0	93	75	0	0	0
Pseudomonas chlororaphis	535	0	0	0	0	0	0	0	43	0	68	7	0	0	0	5	0	33	0	0	20	16	68	56	0	0	0	49	0	21	29	0	0	21	0	13	15	0	7	0	10	0	0	0	0	13	0	0	0
Enterococcus dispar	532	6	6	5	0	0	3	7	7	0	10	0	0	0	0	20	20	13	22	0	0	0	22	0	0	5	7	0	0	16	22	0	0	0	0	0	4	10	13	26	11	6	8	24	0	9	0	0	25
Catenibacterium sp. CAG:290	531	0	120	18	91	0	0	0	4	0	0	6	0	0	0	0	0	0	0	0	0	0	0	0	0	59	0	0	0	0	0	0	0	24	0	0	7	8	0	0	0	0	0	0	0	183	0	0	0
Elizabethkingia miricola	529	0	0	0	0	0	0	0	11	34	30	4	0	14	0	4	0	0	0	0	108	24	26	0	0	13	0	0	0	19	20	0	0	0	0	0	85	27	4	0	0	2	0	23	8	0	0	0	0
Peptoniphilus indolicus	529	9	5	6	0	13	8	0	0	0	0	3	0	14	0	16	0	0	0	0	0	0	0	0	34	21	0	24	31	21	87	26	0	50	23	16	0	0	15	0	0	0	0	39	0	0	0	0	0
Acinetobacter parvus	525	0	0	3	0	0	0	3	18	28	66	6	0	0	0	10	0	30	0	0	3	0	50	22	29	9	0	0	0	9	21	0	0	0	0	0	0	0	14	0	0	2	0	55	0	0	0	0	0
Firmicutes bacterium CAG:124	525	0	7	0	0	0	0	0	19	0	0	177	0	0	0	0	0	0	0	0	0	0	0	0	0	0	0	0	0	0	0	0	0	0	0	0	0	77	0	0	0	0	0	68	26	0	0	0	0
Capnocytophaga canimorsus	524	0	3	0	0	0	0	0	5	0	0	11	0	0	0	0	0	0	0	0	97	37	0	0	0	14	0	0	0	8	0	0	0	0	0	0	64	23	0	24	6	6	5	28	21	0	0	0	8
Enterococcus avium	523	3	3	2	0	8	0	3	8	0	5	0	22	0	0	13	0	116	12	0	0	0	56	0	0	5	0	0	0	8	17	0	0	0	0	0	0	0	12	17	0	5	0	12	0	0	0	0	9
Clostridium sp. CAG:58	522	0	18	0	0	0	0	0	21	0	0	52	0	0	0	0	0	0	0	0	0	0	0	0	0	200	0	0	0	6	0	0	0	38	0	0	0	8	7	0	0	0	0	27	26	119	0	0	0
Enterococcus malodoratus	522	3	5	4	0	0	0	5	9	0	7	0	22	0	0	16	0	11	11	0	0	0	34	0	0	6	9	0	0	13	21	0	0	0	0	0	3	9	11	23	0	4	7	13	0	12	0	0	14
Curvibacter putative symbiont of Hydra magnipapillata	521	5	0	7	0	8	13	0	10	0	11	0	0	0	0	14	0	0	7	0	11	8	0	0	0	15	11	28	0	12	0	0	0	0	0	0	15	7	12	10	18	40	15	16	11	9	16	8	0
Ruminococcus sp. CAG:724	521	33	53	95	0	50	49	0	5	0	0	102	0	0	0	0	0	0	0	0	0	0	0	0	0	0	0	0	0	0	0	0	0	0	0	0	0	74	0	0	0	0	0	34	11	0	0	0	0
Ralstonia solanacearum	520	0	0	1	0	0	0	0	5	0	5	0	0	16	0	5	0	0	0	0	3	3	0	0	0	0	0	14	0	0	0	0	0	0	0	0	4	0	0	0	8	4	0	0	0	0	0	0	0
Jonesia denitrificans	519	0	0	0	0	0	0	0	0	0	0	0	0	0	0	0	0	0	0	0	0	0	0	0	0	0	0	0	0	0	0	0	0	0	0	0	0	0	0	0	0	0	0	172	0	0	0	0	0
Firmicutes bacterium CAG:24	518	0	10	0	0	0	0	0	19	0	0	50	0	0	111	0	0	0	0	0	0	0	0	0	0	52	0	0	0	27	0	0	0	47	0	0	0	12	0	0	0	0	0	21	13	156	0	0	0
Weissella ceti	518	0	0	0	0	0	0	0	0	0	0	0	0	0	58	0	0	0	0	0	0	0	0	0	0	0	0	0	0	21	0	0	0	0	0	0	0	0	0	0	0	0	0	0	0	0	0	0	3
Acinetobacter nosocomialis	517	0	0	3	0	0	0	14	22	25	42	8	0	16	0	7	0	25	5	0	2	0	37	0	17	7	0	12	0	12	22	0	0	14	0	0	4	0	9	0	0	0	0	17	0	0	0	0	0
Mesorhizobium sp. UASWS1009	517	0	0	0	0	0	0	0	0	0	0	0	0	0	0	0	0	0	0	0	0	0	0	0	0	0	0	0	0	0	0	0	0	0	0	0	0	0	0	0	0	0	0	36	0	0	0	0	0
Pseudomonas mosselii	516	0	0	0	0	0	0	0	7	0	7	0	0	0	0	0	6	0	0	0	125	90	0	0	0	0	0	39	0	13	7	26	0	49	0	0	69	19	0	0	6	6	0	0	0	6	0	0	0
Clostridium sp. CAG:413	515	0	10	0	0	0	0	0	16	0	0	340	0	0	0	0	0	0	0	0	0	0	0	0	0	8	0	0	0	0	0	0	0	0	0	0	4	52	0	0	0	0	0	54	20	0	0	0	0
Chryseobacterium sp. CF365	512	0	3	0	0	0	0	0	17	21	38	7	0	0	0	5	0	20	5	0	88	31	37	0	0	5	0	13	0	6	19	0	0	11	13	0	56	26	10	0	0	0	0	12	9	0	0	0	0
Megasphaera elsdenii	510	0	3	0	0	0	0	0	54	43	0	25	0	0	0	0	0	0	0	0	0	0	0	0	0	0	0	0	0	6	0	0	0	0	0	0	0	35	0	0	0	0	0	0	60	9	0	0	0
Prevotella oryzae	509	0	5	0	0	0	0	0	15	0	0	245	0	0	0	0	0	0	0	0	0	0	0	0	0	24	0	13	0	11	0	0	0	11	0	0	0	23	0	0	0	0	0	0	14	8	0	0	3
Pantoea stewartii	508	4	0	0	0	0	0	5	6	0	9	0	0	16	38	3	122	0	0	0	3	3	0	0	0	0	0	8	0	5	10	32	0	31	0	0	4	5	0	0	0	5	0	0	0	0	0	0	0
Paracoccus yeei	506	0	0	4	0	0	0	0	0	0	11	0	0	0	0	0	14	0	16	0	0	0	0	0	0	0	0	0	0	0	0	0	0	0	0	0	0	0	0	0	0	0	0	84	0	0	0	0	0
Aeromonas sp. HZM	503	0	0	0	0	0	0	0	0	0	0	0	0	0	0	0	0	0	14	0	128	87	0	0	0	0	0	0	0	0	0	0	0	0	0	0	107	81	0	0	0	8	0	0	0	0	0	0	0
Elizabethkingia meningoseptica	502	0	3	0	0	0	0	0	4	0	6	0	0	25	0	0	6	0	4	0	94	21	0	0	0	0	0	0	0	0	0	0	0	0	0	0	69	25	0	0	0	0	0	45	20	0	18	0	0
Streptococcus equi	502	5	3	4	0	0	3	1	5	0	0	12	0	0	0	4	0	0	3	0	0	0	0	0	0	5	0	0	0	9	0	0	0	0	0	0	0	5	0	15	13	4	0	20	0	6	0	0	7
Corynebacterium vitaeruminis	500	0	0	0	0	0	0	0	0	0	0	0	59	0	0	0	28	0	0	0	0	0	0	0	0	0	0	0	0	0	0	0	0	0	0	0	0	0	0	0	9	0	0	0	0	0	0	0	0
Oscillibacter sp. 1-3	498	0	10	0	0	0	0	0	62	0	0	218	0	0	0	0	0	0	0	0	0	0	0	0	0	9	0	0	0	0	0	0	0	0	0	0	0	35	8	0	0	0	0	45	59	27	0	0	0
Acinetobacter sp. ANC 3789	497	0	0	3	0	0	0	1	13	0	20	4	0	0	42	4	0	13	0	0	19	6	15	0	15	0	0	0	0	4	9	0	0	14	0	0	9	0	0	0	0	0	0	97	0	0	0	0	3
Acinetobacter sp. CIP 53.82	492	0	0	2	0	0	0	1	14	21	39	4	0	14	0	10	0	41	0	0	0	0	32	0	21	6	0	0	0	7	21	0	0	10	0	0	0	0	12	0	0	0	0	26	0	0	0	0	0
gamma proteobacterium WG36	492	0	0	0	0	0	0	0	17	17	25	4	0	40	51	5	0	0	0	0	2	0	27	0	0	5	0	26	0	7	19	48	0	81	0	0	0	0	7	0	0	0	0	0	0	0	0	0	0
Tetragenococcus muriaticus	491	0	4	2	0	0	0	2	11	18	23	3	0	0	21	8	7	13	6	0	0	0	27	22	18	11	0	0	32	12	55	0	0	15	0	20	0	8	11	18	0	4	8	15	0	0	0	0	15
Lactobacillus equicursoris	490	0	0	0	0	0	0	0	0	0	0	463	0	0	0	0	0	0	0	0	0	0	0	0	0	0	0	0	0	0	0	0	0	0	0	0	0	13	0	0	0	0	0	0	0	0	0	0	0
Helicobacter canis	488	0	7	0	0	0	0	0	0	0	0	0	0	0	0	0	0	0	0	0	0	0	0	0	0	29	0	0	0	327	0	0	0	13	0	0	0	0	0	0	0	0	0	0	0	11	0	0	0
Propionibacterium acidipropionici	488	0	0	0	0	0	0	0	0	0	0	6	0	0	0	0	118	0	0	0	0	0	0	0	0	0	0	0	0	0	0	0	0	0	0	0	0	0	0	0	0	0	0	81	0	0	0	0	9
Paracoccus aminophilus	487	0	0	0	0	0	0	0	0	0	0	0	0	0	0	3	7	0	29	0	0	0	0	0	0	0	0	0	0	0	0	0	0	0	0	0	0	0	0	0	0	0	0	342	0	0	0	0	0
Bifidobacterium mongoliense	486	0	0	0	0	0	0	0	0	0	0	0	0	0	0	0	20	0	3	0	0	0	0	0	0	0	0	0	0	0	0	0	0	0	0	0	0	0	0	0	0	0	0	202	0	0	0	0	0
Marinobacterium litorale	484	0	0	2	0	0	0	0	17	40	59	6	0	13	0	12	0	18	4	0	9	4	61	26	21	8	8	28	38	11	53	0	0	16	0	14	5	0	11	0	0	0	0	0	0	0	0	0	0
Sphingobacteriaceae bacterium DW12	484	0	0	0	0	0	0	0	0	0	0	7	0	0	0	0	43	0	15	23	85	16	0	0	0	5	0	0	0	4	0	0	0	0	0	0	58	27	0	0	0	4	0	66	0	0	0	0	0
Acinetobacter sp. CIP-A165	483	0	0	0	0	0	0	0	28	44	72	12	0	17	0	15	0	28	0	0	7	0	56	35	15	10	0	10	0	12	19	0	0	10	0	0	8	0	16	0	0	0	0	0	0	0	0	0	0
Firmicutes bacterium CAG:103	481	0	6	0	0	0	0	0	28	0	0	137	0	0	0	0	0	0	0	0	0	0	0	0	0	0	0	0	0	0	0	0	0	0	0	0	0	70	9	0	0	0	0	35	53	0	0	0	0
Prevotella ruminicola	481	0	0	0	0	0	0	0	11	0	0	185	0	0	0	0	0	0	0	0	0	0	0	0	0	40	0	0	0	17	0	0	0	60	0	0	0	28	0	0	0	0	0	11	0	12	0	0	0
Bordetella bronchiseptica	479	3	0	3	0	0	0	0	6	0	7	0	0	0	0	4	10	0	0	0	2	0	11	0	0	0	0	24	0	4	6	0	0	0	0	0	0	0	0	0	0	3	0	8	0	0	0	0	0
Pantoea dispersa	474	0	0	0	0	0	0	2	0	0	0	0	0	0	58	0	0	0	4	0	0	0	0	0	0	0	0	9	0	0	0	35	43	169	0	0	0	0	0	0	16	6	0	0	0	0	0	0	0
Clostridium sp. CAG:780	473	0	13	0	0	0	0	0	11	0	0	35	0	0	0	0	0	0	0	0	0	0	0	0	0	14	0	0	0	0	0	0	0	0	0	0	0	286	9	0	0	0	0	23	21	22	0	0	0
Blautia producta	472	0	39	2	0	0	0	0	97	0	0	131	0	0	0	0	0	0	8	0	0	0	0	0	0	11	0	0	0	8	0	0	0	0	0	0	0	22	13	0	0	0	4	30	63	21	0	0	0
Corynebacterium casei	470	0	0	0	0	0	0	0	0	0	0	0	0	0	0	0	84	62	0	0	0	0	0	0	0	0	0	0	0	0	0	0	0	0	0	0	0	10	0	0	0	0	0	62	0	0	0	0	0
Bacteroides barnesiae	467	0	6	2	0	0	0	0	110	0	0	35	0	0	0	0	0	0	0	0	0	0	0	0	0	18	0	0	0	87	0	0	0	24	0	0	0	6	11	0	0	0	0	0	155	13	0	0	0
Halotalea alkalilenta	467	0	0	0	0	0	0	0	12	0	0	0	0	0	0	0	0	0	0	0	6	0	0	0	0	0	0	58	0	0	0	0	0	0	0	0	3	0	0	0	11	0	0	0	0	9	0	0	0
Acinetobacter sp. UNC436CL71CviS28	466	0	0	0	0	0	0	0	11	16	42	6	0	0	0	9	0	20	0	0	8	3	31	0	24	9	0	0	0	6	19	0	0	10	0	0	6	0	9	0	0	0	0	0	0	0	0	0	0
Ruminococcus lactaris	466	0	55	0	0	0	0	0	191	0	0	94	0	0	0	0	0	0	0	0	0	0	0	0	0	7	0	0	0	5	0	0	0	0	0	0	0	18	17	0	0	0	0	16	57	6	0	0	0
Bacteroides sp. CAG:661	465	3	6	1	0	0	4	0	115	0	0	56	0	0	0	3	0	0	0	0	0	0	0	0	0	14	0	10	0	18	0	0	0	17	0	0	0	8	11	0	0	0	0	0	149	6	0	0	0
Planococcus sp. CAU13	465	0	0	1	0	0	0	0	19	0	0	0	0	0	0	0	0	0	0	0	0	0	0	0	0	14	5	0	0	0	0	0	0	0	0	0	0	0	5	25	19	2	9	0	0	23	0	0	10
Bacteroides gallinarum	463	6	11	2	0	0	5	0	98	0	0	43	0	0	0	3	0	0	22	0	0	0	0	0	0	21	0	0	0	35	0	0	0	63	0	0	0	7	5	0	0	0	0	8	70	58	0	0	0
Enterobacter mori	457	0	0	0	0	0	0	5	7	0	14	0	0	0	0	0	95	15	10	0	10	12	17	0	0	4	0	0	0	7	0	0	0	25	0	0	6	7	0	0	0	5	0	0	0	0	0	0	0
Clostridium sp. CAG:433	456	0	12	0	0	0	0	0	8	0	0	142	0	0	0	0	0	0	0	0	0	0	0	0	0	0	0	0	0	0	0	0	0	0	0	0	0	32	0	0	0	0	0	219	0	0	0	0	0
Lachnoclostridium phytofermentans	456	4	30	3	0	0	0	0	19	0	0	93	0	0	0	3	39	0	5	0	0	0	0	0	0	6	0	0	0	11	0	0	0	0	0	0	0	31	7	0	8	0	7	31	19	9	0	0	2
Leuconostoc fallax	454	0	0	0	0	0	0	0	0	0	0	0	0	0	0	0	378	29	0	0	0	0	0	0	0	0	0	0	0	6	0	0	0	0	0	0	0	0	0	0	0	0	0	0	0	0	0	0	0
Rahnella sp. Y9602	452	0	0	0	0	0	0	0	23	42	57	10	0	0	0	8	0	28	0	0	0	0	55	34	16	14	0	11	26	16	46	0	0	33	0	13	0	0	12	0	0	0	0	0	0	0	0	0	0
Treponema sp. JC4	452	0	10	0	0	0	0	0	0	0	0	329	0	0	0	0	0	0	0	0	0	0	0	0	0	0	0	0	0	0	0	0	0	0	0	0	0	80	0	0	0	0	0	33	0	0	0	0	0
Chryseobacterium soli	451	0	0	0	0	0	0	0	17	29	40	8	0	0	0	7	0	16	0	0	61	15	33	27	0	8	0	0	0	9	28	0	0	14	0	0	41	17	17	0	0	2	0	24	0	0	0	0	2
Enterococcus durans	450	3	5	4	0	0	0	9	8	0	4	0	0	0	0	34	0	0	10	0	0	0	12	0	0	5	0	0	0	6	13	0	0	0	0	0	3	5	15	21	11	7	7	21	0	11	0	0	26
Firmicutes bacterium CAG:238	450	0	11	0	0	0	0	0	15	0	0	238	0	0	0	0	0	0	0	0	0	0	0	0	0	0	0	0	0	0	0	0	0	0	0	0	0	92	8	0	0	0	0	40	14	0	0	0	0
Treponema sp. C6A8	450	0	9	0	0	0	0	0	0	0	0	321	0	0	0	0	0	0	0	0	0	0	0	0	0	0	0	0	0	0	0	0	0	0	0	0	0	85	0	0	0	0	0	35	0	0	0	0	0
Asaia platycodi	449	0	0	0	0	0	0	0	0	0	0	0	0	0	0	0	17	0	0	0	0	0	0	0	0	0	0	0	0	0	0	0	0	0	0	0	0	0	0	0	0	0	0	0	0	0	0	0	67
Pelagibacterium halotolerans	449	0	0	0	0	0	0	0	0	0	0	0	0	0	0	0	0	0	0	0	0	0	0	0	0	0	0	0	0	0	0	0	0	0	0	0	0	0	0	0	0	0	0	236	0	0	0	0	0
Bacteroides pectinophilus CAG:437	447	0	424	0	0	0	0	0	0	0	0	17	0	0	0	0	0	0	0	0	0	0	0	0	0	0	0	0	0	0	0	0	0	0	0	0	0	6	0	0	0	0	0	0	0	0	0	0	0
Acinetobacter sp. CAG:196	446	0	17	0	0	0	0	0	0	0	0	83	0	0	0	0	0	0	0	0	0	0	0	0	0	0	0	0	0	0	0	0	0	0	0	0	0	34	0	0	0	0	0	16	32	0	0	0	0
Oscillibacter sp. CAG:155	443	0	10	0	0	0	0	0	78	0	0	176	0	0	0	0	0	0	0	0	0	0	0	0	0	0	0	0	0	0	0	0	0	0	0	0	0	19	10	0	0	0	0	17	86	30	0	0	0
Fusobacterium necrophorum	441	62	16	36	0	62	47	0	0	0	7	9	0	0	0	4	0	0	4	0	0	0	0	0	0	25	0	0	0	46	0	0	0	21	0	0	0	0	7	0	0	7	0	8	0	9	0	0	3
Pseudomonas veronii	440	0	0	0	0	0	4	3	25	15	24	4	0	12	0	22	0	12	16	0	8	15	39	22	0	6	24	14	0	8	26	0	0	0	20	0	14	7	22	0	14	4	18	0	0	8	0	0	0
Streptococcus agalactiae	440	6	6	7	0	0	6	2	11	0	8	8	0	0	0	12	9	0	5	0	0	0	10	0	0	15	0	10	24	30	41	0	0	17	0	11	0	13	10	0	7	4	0	30	9	0	0	0	4
Peptoniphilus obesi	437	7	0	2	0	0	4	0	0	0	0	0	0	0	0	16	0	0	0	0	0	0	0	0	35	23	0	24	47	13	90	40	0	34	30	26	0	0	8	0	0	0	0	0	0	0	0	0	0
Clostridium sp. CAG:356	436	0	25	0	0	0	0	0	14	0	0	92	0	0	0	0	0	0	0	0	0	0	0	0	0	156	0	0	0	0	0	0	0	0	0	0	0	35	5	0	0	0	0	45	32	30	0	0	0
Corynebacterium sputi	435	0	0	0	0	0	0	0	0	0	0	0	0	0	0	0	9	118	0	0	0	0	0	30	0	0	0	0	0	0	0	0	0	0	0	0	0	0	0	0	0	0	0	14	0	0	0	0	0
Corynebacterium striatum	435	0	0	0	0	0	0	0	0	0	0	0	0	0	0	0	263	55	0	0	0	0	0	0	18	0	0	0	0	0	0	0	0	0	0	11	0	0	0	0	0	0	0	0	0	0	0	0	0
Cedecea neteri	434	0	0	2	0	0	0	2	25	24	59	10	0	13	0	10	8	42	0	0	3	3	58	31	16	11	0	0	0	15	20	0	0	20	0	0	0	0	9	0	0	9	0	0	0	0	0	0	0
Prevotella sp. CAG:1185	433	0	8	0	0	0	0	0	76	0	0	151	0	0	0	0	0	0	0	0	0	0	0	0	0	12	0	0	0	58	0	0	0	0	0	0	0	13	5	0	0	0	0	0	102	8	0	0	0
Bacteroides coprocola CAG:162	430	0	0	0	0	0	0	0	21	0	0	7	0	0	0	0	0	0	0	0	0	0	0	0	0	69	0	0	0	164	0	0	0	59	0	0	0	0	0	0	0	0	0	0	36	74	0	0	0
Fibrobacter succinogenes	428	0	0	0	0	0	0	0	0	0	0	213	0	0	0	0	0	0	0	0	0	0	0	0	0	0	0	0	0	0	0	0	0	0	0	0	0	16	0	0	0	0	0	35	0	0	0	0	0
Azotobacter vinelandii	427	0	0	0	0	0	0	0	16	0	0	0	0	0	0	0	0	0	0	18	5	0	0	0	0	0	0	95	0	0	0	0	0	0	0	14	3	0	0	0	25	0	0	0	0	17	0	0	9
Bacteroides paurosaccharolyticus	427	10	9	5	0	11	8	0	22	0	0	112	0	0	0	3	0	0	6	0	0	0	0	0	0	37	0	11	0	25	0	0	0	15	0	20	0	13	0	0	0	3	0	29	12	0	0	0	3
Asaia sp. SF2.1	426	0	0	0	0	0	0	0	0	0	0	0	0	0	0	0	0	0	0	0	0	0	0	0	0	0	0	0	0	0	0	0	0	0	0	0	0	0	0	0	0	0	0	0	0	0	0	0	32
Bacteroides thetaiotaomicron CAG:40	426	0	0	0	0	0	0	0	5	0	0	8	0	0	45	0	0	0	289	0	0	0	0	0	0	0	0	0	0	0	0	0	0	0	0	0	0	0	0	0	0	0	0	0	0	0	0	0	0
Faecalibacterium sp. CAG:1138	425	0	4	0	0	0	0	0	16	0	0	33	0	0	0	0	0	0	0	0	0	0	0	0	0	0	0	0	0	0	0	0	0	0	0	0	0	313	0	0	0	0	0	12	33	0	0	0	0
Lachnospiraceae bacterium FE2018	423	0	5	1	0	0	0	0	10	0	0	71	0	0	0	0	0	0	0	0	0	0	0	0	0	0	0	0	0	0	0	0	0	0	0	0	0	20	0	0	0	0	0	168	12	0	0	0	0
Bergeyella zoohelcum	422	0	4	0	0	0	0	2	0	0	0	3	0	0	0	0	0	0	0	0	69	13	0	0	0	6	0	0	0	0	0	0	0	0	0	0	46	26	0	0	0	0	0	36	38	0	26	0	0
Bifidobacterium pseudolongum	421	0	0	0	0	0	0	0	0	0	0	0	0	0	0	0	0	0	0	0	0	0	0	0	0	0	0	0	0	0	0	0	0	0	0	0	0	0	10	0	0	0	0	175	0	0	0	0	0
Parabacteroides goldsteinii	421	6	29	4	0	8	6	0	19	0	0	71	0	0	0	0	0	0	11	0	3	15	0	0	0	27	0	0	0	25	0	0	0	16	0	0	0	13	10	15	0	5	0	10	22	8	0	0	7
Tannerella sp. CAG:118	421	3	14	3	0	0	6	0	34	15	0	79	0	0	0	3	0	0	4	0	0	0	0	0	0	30	0	8	0	5	0	0	0	0	0	0	0	13	0	39	0	6	9	14	34	0	0	0	12
Prevotella sp. CAG:873	420	0	6	0	0	0	0	0	16	0	0	283	0	0	0	0	0	0	4	0	0	0	0	0	0	5	0	0	0	0	0	0	0	0	0	0	0	42	0	0	0	0	0	13	14	0	0	0	0
Sphingomonas parapaucimobilis	420	0	0	0	0	0	0	0	0	0	0	0	0	0	0	0	0	0	0	0	0	0	0	0	0	0	0	0	0	0	0	0	0	0	0	0	0	0	0	0	0	0	0	0	0	0	0	0	0
Ochrobactrum sp. CDB2	419	0	0	0	0	0	0	0	0	0	0	0	0	0	0	0	0	0	9	0	0	0	0	0	0	0	0	0	0	0	0	0	0	0	0	0	0	0	0	0	0	0	0	38	0	0	0	0	5
Prevotella sp. CAG:255	419	0	9	0	0	0	0	0	60	0	0	145	0	0	0	0	0	0	0	0	0	0	0	0	0	17	0	0	0	9	0	0	0	17	0	0	0	10	0	0	0	0	0	0	122	15	0	0	0
[Clostridium] spiroforme	417	0	28	1	0	0	0	0	35	0	0	25	0	0	0	3	0	0	0	0	0	0	0	0	0	55	0	0	0	0	0	0	0	15	0	0	0	5	23	0	0	0	0	0	12	85	0	0	0
Cedecea davisae	415	0	0	1	0	0	0	3	26	19	45	7	0	22	0	10	18	46	0	0	3	0	60	0	30	11	0	0	0	11	28	0	0	11	0	0	3	0	11	0	0	8	0	0	0	0	0	0	0
Clostridium sp. CAG:594	414	0	22	0	0	0	0	0	11	0	0	133	0	0	106	0	0	0	0	0	0	0	0	0	0	0	0	0	0	0	0	0	0	0	0	0	0	31	11	0	0	0	0	42	36	0	0	0	0
Flavobacterium branchiophilum	414	0	0	0	0	0	0	0	0	0	0	4	0	0	0	0	0	0	0	0	140	34	0	0	0	0	0	0	0	0	0	0	0	0	0	0	92	35	0	0	0	0	0	0	0	0	0	0	0
Singulisphaera acidiphila	414	0	3	2	0	0	3	3	0	0	0	0	0	0	0	4	0	0	0	0	0	0	0	0	0	0	7	0	0	0	0	0	0	0	0	0	3	0	5	0	17	5	21	189	0	11	0	10	0
Enterococcus hirae	413	3	4	3	0	0	0	6	0	0	0	0	0	0	0	15	0	0	69	0	0	0	10	0	0	13	0	0	0	8	10	0	0	10	0	0	0	6	15	15	0	6	5	12	0	55	0	0	16
Thiocapsa marina	411	0	0	0	0	0	0	0	0	0	0	0	0	0	0	410	0	0	0	0	0	0	0	0	0	0	0	0	0	0	0	0	0	0	0	0	0	0	0	0	0	0	0	0	0	0	0	0	0
Chryseobacterium piperi	410	0	0	1	0	0	0	0	5	0	14	0	0	0	0	3	0	0	0	0	64	12	14	0	0	5	0	0	0	13	10	0	0	0	0	0	42	15	0	0	8	2	0	27	12	0	0	0	0
Xanthomonas citri	410	0	0	6	0	0	6	0	18	0	35	4	0	0	0	9	15	13	11	0	21	12	29	0	0	0	0	58	0	12	8	0	0	13	0	0	14	9	10	0	6	28	0	10	0	0	0	0	0
Sporosarcina sp. ZBG7A	409	0	0	0	0	0	0	0	0	0	0	0	0	0	0	0	0	0	0	0	0	0	0	0	0	0	0	10	0	0	0	0	0	0	0	0	0	0	4	0	0	0	0	0	0	0	0	0	0
Lactobacillus kunkeei	408	0	0	3	0	0	0	0	4	291	0	0	0	0	0	6	0	0	0	0	0	0	0	0	0	0	0	0	0	0	0	0	0	0	0	0	0	0	0	0	0	2	0	0	0	0	0	0	5
Clostridium sp. M2/40	407	8	16	9	0	7	9	0	0	0	0	100	0	0	0	3	0	0	11	26	0	0	0	0	0	39	0	0	0	0	0	0	0	0	0	0	0	29	0	0	26	0	9	22	0	11	0	0	0
Prevotella multisaccharivorax	407	0	0	0	0	0	0	0	7	0	0	148	0	0	0	0	0	0	0	0	0	0	0	0	0	38	0	0	0	12	0	0	0	53	0	0	0	15	0	0	0	3	0	9	9	14	0	0	0
Firmicutes bacterium CAG:145	406	0	10	0	0	0	0	0	31	0	0	157	0	0	0	0	0	0	0	0	0	0	0	0	0	14	0	0	0	0	0	0	0	0	0	0	0	66	13	0	0	0	0	36	36	0	0	0	0
Propionibacterium thoenii	406	0	0	0	0	0	0	0	0	0	0	0	0	0	0	0	181	0	0	0	0	0	0	0	0	0	0	0	0	0	0	0	0	0	0	0	0	0	0	0	0	0	0	16	0	0	0	0	0
Elusimicrobium minutum	404	0	17	0	0	0	0	0	26	0	0	62	0	0	0	0	0	0	0	0	0	0	0	0	0	0	0	0	0	0	0	0	0	0	0	0	0	0	14	0	0	0	0	0	276	0	0	0	0
Firmicutes bacterium CAG:176	404	0	4	0	0	0	0	0	9	0	0	70	0	0	0	0	0	0	0	0	0	0	0	0	0	0	0	0	0	0	0	0	0	0	0	0	0	101	0	0	0	0	0	27	0	0	0	0	0
Pantoea sp. YR343	400	0	0	0	0	0	0	0	4	0	10	0	0	0	0	0	10	0	12	0	159	60	0	0	0	0	0	0	0	0	28	0	0	16	0	0	35	25	0	0	0	0	0	0	0	0	0	0	0
Pseudomonas mandelii	399	0	0	0	0	0	0	0	42	0	73	7	0	0	0	5	0	17	0	0	12	16	80	45	0	0	0	20	0	17	22	0	0	11	0	0	16	0	9	0	0	0	0	0	0	0	0	0	0
Raoultella planticola	398	0	0	3	0	7	0	18	0	0	0	0	0	0	62	0	0	0	29	23	41	44	0	0	0	0	0	0	0	82	0	0	0	11	0	0	19	6	0	0	0	2	0	0	0	0	0	0	0
Yersinia ruckeri	397	0	0	2	0	0	0	1	21	22	35	8	0	14	0	8	8	24	7	0	2	0	38	30	33	9	0	8	25	13	34	0	0	20	0	0	0	0	14	0	0	8	0	0	0	0	0	0	0
Citrobacter sp. MGH 55	396	0	0	2	0	0	0	3	6	0	14	0	0	0	0	0	10	0	28	0	3	4	14	0	0	4	0	0	0	8	7	0	0	22	0	0	3	0	0	0	0	7	0	0	0	0	0	0	0
Olivibacter sitiensis	395	0	0	0	0	0	0	0	0	0	0	7	0	0	0	0	41	0	4	0	67	11	0	0	0	6	0	0	0	0	0	0	0	0	0	0	39	21	0	0	0	0	0	32	11	0	0	0	4
Rhodospirillum photometricum	395	5	0	10	0	9	10	0	5	0	5	4	0	0	0	9	16	0	10	0	10	7	0	0	0	0	15	9	0	6	7	0	0	10	0	0	12	8	9	12	13	20	19	16	11	13	0	0	0
Roseburia sp. CAG:182	395	0	20	0	0	0	0	0	8	0	0	326	0	0	0	0	0	0	0	0	0	0	0	0	0	0	0	0	0	0	0	0	0	0	0	0	0	25	0	0	0	0	0	8	0	0	0	0	0
Acinetobacter tjernbergiae	394	0	0	0	0	0	0	3	17	27	51	4	0	0	0	10	0	22	0	0	0	0	24	0	24	7	0	0	0	6	21	0	0	12	0	0	0	0	12	0	0	0	0	11	0	0	0	0	0
Candidatus Saccharibacteria bacterium RAAC3_TM7_1	393	0	13	0	0	0	0	0	16	0	20	4	0	0	0	0	65	0	0	0	0	0	0	0	0	0	0	0	0	0	0	0	0	0	0	0	0	0	0	0	0	0	0	156	10	0	0	0	0
Lactobacillus helveticus	393	0	0	0	0	0	0	0	75	0	0	12	0	0	0	0	13	0	8	0	0	0	0	0	0	0	0	0	0	11	0	0	0	160	0	0	0	61	20	0	0	0	0	11	0	0	0	0	0
Thiomonas sp. CB2	388	3	3	13	0	12	17	0	5	0	6	0	0	0	0	8	0	0	7	0	6	4	0	0	0	8	6	9	0	7	0	0	0	0	0	0	4	0	0	0	16	24	16	8	11	14	16	0	0
Firmicutes bacterium CAG:475	386	0	27	0	0	0	0	0	82	0	0	87	0	0	0	0	0	0	0	0	0	0	0	0	0	0	0	0	0	0	0	0	0	0	0	0	0	52	6	0	0	0	0	14	94	0	0	0	0
Lactobacillus sucicola	381	0	0	0	0	0	0	0	0	0	0	0	0	0	0	0	316	42	0	0	0	0	0	0	0	0	0	0	0	7	0	0	0	0	0	0	0	0	0	0	0	0	0	0	0	0	0	0	0
Firmicutes bacterium ASF500	380	0	17	0	0	0	0	0	82	0	0	104	0	0	0	0	0	0	4	0	0	0	0	0	0	7	0	0	0	0	0	0	0	0	0	0	0	24	9	0	0	0	0	43	76	14	0	0	0
Pedobacter saltans	380	0	0	0	0	0	0	0	3	0	0	7	0	0	0	0	8	0	0	0	82	17	0	0	0	0	0	0	0	0	0	0	0	0	0	0	51	20	0	10	0	0	0	27	0	0	0	0	0
Bacteroides thetaiotaomicron	377	0	6	1	0	0	3	0	14	0	0	29	0	0	26	5	0	0	173	0	0	0	0	0	0	13	0	0	0	14	0	0	0	0	0	0	0	6	0	0	0	0	0	0	14	25	0	0	4
Clostridium colicanis	377	114	50	70	0	31	65	0	0	0	0	6	0	0	0	3	0	0	0	0	0	0	0	0	0	0	0	0	0	0	0	0	0	30	0	0	0	0	0	0	0	0	0	0	0	0	0	0	0
Lactobacillus namurensis	377	0	0	0	0	0	0	0	0	0	0	0	0	0	130	0	0	0	0	0	0	0	0	0	0	0	0	0	0	142	0	0	0	38	0	0	0	5	0	0	0	0	0	0	0	0	0	0	0
Brochothrix campestris	376	0	0	0	0	0	0	0	20	15	81	3	0	0	0	6	0	81	5	0	0	0	31	0	19	5	0	0	26	5	38	0	0	0	0	12	0	0	7	0	0	0	0	0	0	0	0	0	3
Escherichia fergusonii	376	3	6	5	0	0	0	4	10	0	20	5	0	0	0	0	11	13	5	0	4	4	14	0	0	38	0	0	0	9	16	0	0	14	0	0	4	5	5	0	0	7	0	0	0	0	0	0	0
Ruminococcus albus	376	0	20	0	0	0	0	0	21	0	0	131	0	0	0	3	0	0	0	0	0	0	0	0	0	7	0	0	0	0	0	0	0	0	0	0	0	52	9	0	0	0	0	64	27	16	0	0	0
Clostridium sp. CAG:524	374	0	8	0	0	0	0	0	0	0	0	68	0	0	0	0	0	0	0	0	0	0	0	0	0	0	0	0	0	0	0	0	0	0	0	0	0	287	0	0	0	0	0	11	0	0	0	0	0
Mycoplasma cynos	374	0	0	0	0	0	0	0	0	0	0	0	0	0	0	0	0	0	0	0	0	0	0	0	0	0	0	0	0	0	0	0	0	0	0	0	0	0	0	0	0	0	0	0	0	0	0	0	0
Bordetella trematum	373	0	0	0	0	0	0	0	0	0	0	0	0	0	0	0	12	0	0	23	0	0	0	0	0	0	0	47	0	5	0	0	0	0	0	0	0	0	0	0	0	0	0	22	0	0	0	0	0
Enterobacteriaceae bacterium strain FGI 57	372	0	0	3	0	0	0	3	12	0	17	4	0	0	30	5	19	17	0	0	2	0	23	0	0	5	0	0	0	28	10	0	0	21	0	0	0	0	4	0	0	4	0	0	0	0	0	0	0
Sphingobacterium sp. IITKGP-BTPF85	371	0	0	0	0	0	0	0	0	0	9	4	0	0	0	0	25	0	6	0	75	16	0	0	0	0	0	0	0	7	7	0	0	0	0	0	54	21	0	0	0	0	0	29	0	0	0	0	0
Prevotella sp. FD3004	370	0	3	0	0	0	0	0	12	0	0	289	0	0	0	0	0	0	0	0	0	0	0	0	0	6	0	0	0	0	0	0	0	0	0	0	0	39	0	0	0	0	0	10	0	0	0	0	0
Butyricimonas virosa	369	0	41	2	0	0	3	0	40	0	0	53	0	0	0	0	0	0	58	0	3	0	0	0	0	26	0	0	0	24	0	0	0	0	0	0	0	14	0	16	0	0	0	0	26	7	0	0	2
Clostridium sp. JCC	369	9	7	7	0	0	5	0	7	0	0	120	0	0	0	0	0	0	0	0	0	0	0	0	0	10	0	0	0	0	0	0	0	0	0	0	3	67	6	0	0	0	0	53	0	16	0	0	0
Dorea sp. CAG:317	369	0	9	0	0	0	0	0	43	0	0	69	0	0	0	0	0	0	7	0	0	0	0	0	0	96	0	0	0	0	0	0	0	0	0	0	0	10	13	0	0	0	0	0	16	101	0	0	0
Nocardioides sp. J54	369	0	0	0	0	0	0	0	0	0	0	0	0	0	0	0	0	0	0	0	0	0	0	0	0	0	0	0	0	0	0	0	0	0	0	0	0	0	0	0	0	0	0	26	0	0	0	0	0
Firmicutes bacterium CAG:41	368	0	5	0	0	0	0	0	9	0	0	147	0	0	0	4	0	0	0	0	0	0	0	0	0	0	0	0	0	0	0	0	0	0	0	0	0	32	47	0	0	0	6	43	35	0	0	0	0
Prevotella albensis	368	0	0	0	0	0	0	0	7	0	0	186	0	0	0	0	0	0	0	0	0	0	0	0	0	92	0	0	0	21	0	0	0	25	0	0	0	16	0	0	0	0	0	0	0	12	0	0	0
Thauera linaloolentis	368	0	0	0	0	0	0	0	4	0	0	0	0	0	0	7	10	0	0	0	0	0	0	0	0	0	0	18	0	0	0	0	0	0	0	0	0	0	0	0	0	0	0	0	0	0	0	0	0
Lactobacillus amylovorus	366	0	0	0	0	0	0	0	68	0	0	8	0	0	0	0	0	0	0	0	0	0	0	0	0	0	0	0	0	0	0	0	0	40	0	0	0	138	19	0	0	0	0	14	0	0	0	0	0
Terrisporobacter sp. 08-306576	366	4	3	6	0	7	5	0	4	0	0	85	0	0	0	4	0	0	3	0	0	0	0	0	0	7	0	0	0	0	0	0	0	15	0	0	0	141	7	0	0	0	0	25	0	0	0	0	0
Clostridium sp. KNHs205	364	0	9	0	0	0	0	0	11	0	0	65	0	0	0	0	16	0	0	0	0	0	0	0	0	0	0	0	0	0	0	0	0	0	0	0	0	19	5	0	0	0	8	12	13	7	0	0	0
Pantoea sp. PSNIH1	363	0	0	0	0	0	0	0	3	0	0	0	0	0	0	0	0	0	0	0	2	0	0	0	0	0	0	8	0	0	0	0	0	162	0	0	0	0	0	0	0	0	0	0	0	0	0	0	0
Chryseobacterium taiwanense	361	0	0	0	0	0	0	0	0	0	12	0	0	0	0	0	10	0	0	0	23	6	0	0	0	0	0	0	0	4	8	0	0	0	0	0	15	0	0	12	0	0	4	33	0	0	0	0	9
[Clostridium] sordellii	361	34	14	39	0	18	16	0	4	0	0	14	0	0	0	5	0	0	28	0	0	0	0	0	0	16	0	0	0	6	13	0	0	33	0	0	4	17	18	0	0	21	0	35	0	7	0	0	0
Acinetobacter sp. MDS7A	360	3	0	5	0	0	0	2	13	22	29	3	0	0	0	4	0	24	0	0	10	5	28	0	0	7	0	9	0	0	12	0	0	0	0	0	11	0	8	0	0	0	0	9	0	0	0	0	0
Lachnospiraceae bacterium A4	358	0	22	2	0	0	0	0	21	0	0	190	0	0	0	0	0	0	0	0	0	0	0	0	0	10	0	0	0	0	0	0	0	0	0	0	0	30	6	0	0	0	0	40	21	16	0	0	0
Bacteroides helcogenes	357	7	22	5	0	11	6	0	48	0	0	75	0	0	0	4	0	0	23	0	2	0	0	0	0	23	0	14	0	26	0	0	0	18	0	0	0	12	0	0	0	2	0	0	31	14	0	0	0
Bacteroides sp. CAG:754	357	5	11	3	0	0	6	0	15	0	0	34	0	0	0	0	0	0	93	0	0	0	0	0	0	31	0	0	0	22	0	0	0	15	0	0	0	0	0	0	0	2	0	0	19	24	0	0	0
Bacteroides faecichinchillae	353	6	7	4	0	0	5	0	20	0	0	47	0	0	0	5	0	0	68	0	0	0	0	0	0	21	0	0	0	20	0	0	0	19	0	0	0	8	0	13	0	3	0	0	22	8	0	0	4
Bacteroides sp. 3_1_33FAA	353	0	9	0	0	0	0	0	15	0	0	37	0	0	0	3	0	0	46	0	5	0	0	0	0	20	0	0	0	30	0	0	0	31	0	0	0	7	0	23	0	0	0	0	17	45	0	0	16
Chryseobacterium caeni	353	0	0	0	0	0	0	0	0	0	6	3	0	0	0	0	35	0	0	0	69	15	0	0	0	0	0	0	0	0	0	0	0	0	0	0	49	21	0	0	0	0	0	45	12	0	0	0	3
Bacteroides sp. CAG:1076	352	6	7	2	0	0	4	0	40	0	0	36	0	0	0	0	0	0	0	0	3	0	0	0	0	27	0	0	0	102	0	0	0	32	0	0	0	10	0	0	0	0	0	0	28	50	0	0	0
Chryseobacterium jeonii	351	0	0	0	0	0	0	0	5	0	10	0	0	0	0	0	0	0	0	0	59	14	12	0	0	0	0	0	0	7	13	0	0	0	0	0	41	16	0	0	0	0	0	60	9	0	0	0	0
Lachnospiraceae bacterium 10-1	351	0	38	0	0	0	0	0	12	0	0	168	0	0	0	0	0	0	0	0	0	0	0	0	0	0	0	0	0	0	0	0	0	0	0	0	0	89	5	0	0	0	0	25	14	0	0	0	0
Pseudomonas sp. S9	351	0	0	0	0	0	0	0	21	0	0	0	0	0	0	0	0	0	0	19	3	4	0	0	0	0	0	165	0	0	0	0	0	0	0	0	4	0	0	0	26	0	0	0	0	20	0	0	0
Comamonas composti	350	0	0	1	0	0	0	0	0	0	5	0	0	0	0	0	0	0	4	0	0	0	0	0	0	0	0	11	0	28	0	0	0	0	0	0	0	0	0	0	0	65	0	13	0	0	0	0	0
Dickeya dadantii	349	0	0	3	0	0	3	2	7	0	9	0	0	0	0	0	44	11	5	0	3	0	9	0	0	5	0	0	0	6	9	0	0	15	0	0	0	0	0	0	0	34	0	0	0	0	0	0	0
Cellulomonas carbonis	347	0	0	0	0	0	0	0	4	0	0	68	0	0	0	0	0	0	0	0	0	0	0	0	0	21	0	0	0	12	0	0	0	0	0	0	0	197	0	0	0	0	0	24	0	8	0	0	0
Pseudomonas monteilii	347	0	0	0	0	0	0	0	10	0	20	0	0	0	0	0	0	0	0	0	50	31	15	0	0	0	0	9	0	15	9	25	0	29	0	0	71	12	0	0	0	0	0	0	0	0	0	0	0
Sphingobacterium sp. 21	345	3	0	2	0	0	0	0	0	0	0	15	0	0	0	0	17	0	5	0	21	11	0	0	0	0	0	0	0	0	0	0	0	15	14	0	14	10	0	17	0	4	0	31	12	0	0	0	14
Aliihoeflea sp. 2WW	344	0	0	0	0	0	0	0	0	0	0	0	0	0	0	0	0	0	0	0	0	0	0	0	0	0	0	0	0	0	0	0	0	0	0	0	0	0	0	0	0	0	0	154	0	0	0	0	0
Aeromonas sp. L_1B5_3	343	0	0	3	0	0	0	0	0	0	0	0	0	0	0	0	0	0	4	0	76	35	0	0	0	0	0	0	0	5	0	0	0	0	0	0	59	38	0	0	0	83	0	0	0	0	0	0	0
Gottschalkia acidurici	343	0	0	1	0	0	0	0	0	0	0	5	0	0	0	35	0	0	0	0	0	0	0	0	0	0	0	39	0	0	8	0	0	0	0	0	0	0	34	0	10	0	0	0	0	0	0	0	0
Tannerella sp. oral taxon BU063	343	3	5	2	0	0	0	0	13	0	0	56	0	0	0	0	0	0	0	0	2	0	0	0	0	31	0	0	0	9	0	0	0	0	0	0	3	12	0	38	0	7	6	0	17	18	0	0	13
Eubacterium sp. CAG:146	341	0	6	0	0	0	0	0	26	0	0	139	0	0	0	0	0	0	0	0	0	0	0	0	0	0	0	0	0	0	0	0	0	0	0	0	0	17	26	0	0	0	0	43	39	8	0	0	0
Firmicutes bacterium CAG:170	341	0	5	0	0	0	0	0	20	0	0	145	0	0	0	0	0	0	0	0	0	0	0	0	0	0	0	0	0	0	0	0	0	0	0	0	0	70	6	0	0	0	0	47	22	0	0	0	0
Fluviicola taffensis	341	0	0	0	0	6	0	0	0	0	0	7	0	0	0	0	0	0	0	0	96	11	0	0	0	7	0	0	0	0	0	0	0	0	0	0	39	34	0	0	0	0	0	40	0	0	0	0	0
Solobacterium moorei	341	0	14	0	0	0	0	0	15	0	0	67	0	0	0	0	0	0	0	0	0	0	0	0	0	5	0	0	0	0	0	0	0	0	0	0	0	9	26	0	0	0	0	81	14	0	0	0	0
Chryseobacterium formosense	340	0	0	0	0	0	0	0	7	0	21	0	0	0	0	0	18	0	0	0	65	17	15	0	0	0	0	0	0	16	15	0	0	11	0	0	38	17	0	0	0	0	0	44	0	0	0	0	3
Clostridium sp. D5	340	0	45	0	0	0	0	0	71	0	0	68	0	0	0	0	0	0	0	0	0	0	0	0	0	0	0	0	0	0	0	0	0	0	0	0	0	10	11	0	0	0	0	14	30	9	0	0	0
Dehalobacter sp. FTH1	339	0	0	0	0	0	0	0	0	0	17	17	0	0	0	5	24	0	0	0	0	0	0	0	0	0	0	0	0	0	0	0	0	0	0	0	0	17	0	0	0	0	0	222	0	0	0	0	0
Intestinimonas butyriciproducens	339	0	10	0	0	0	0	0	58	0	0	89	0	0	0	0	0	0	5	0	0	0	0	0	0	16	0	0	0	0	0	0	0	0	0	0	0	20	10	0	0	0	0	21	72	38	0	0	0
Cellulosimicrobium cellulans	338	0	0	0	0	0	0	0	0	0	0	4	0	0	0	0	24	0	0	0	0	0	0	0	0	0	0	0	0	0	0	0	0	0	0	0	0	0	0	0	0	0	0	55	0	0	0	0	0
Nocardiopsis	334	0	0	0	0	0	0	0	0	0	0	0	0	0	0	0	8	0	0	0	12	0	0	0	0	0	0	0	0	0	0	0	0	0	0	0	0	0	0	0	0	0	0	28	0	0	0	0	0
Aeromonas allosaccharophila	332	15	9	25	0	0	17	0	0	0	0	0	0	0	0	0	0	0	0	0	22	17	0	0	0	0	0	0	0	13	0	0	0	0	0	0	15	15	0	0	0	137	0	0	0	0	0	0	0
Faecalibacterium sp. CAG:82	332	0	21	0	0	0	0	0	24	0	0	40	0	0	0	0	0	0	0	0	0	0	0	0	0	10	0	0	0	6	0	0	0	33	0	0	0	10	9	0	0	0	0	8	85	86	0	0	0
Marinilabilia salmonicolor	332	0	0	0	0	0	0	0	7	0	0	19	0	0	0	6	0	0	0	0	4	0	0	0	0	7	0	0	0	0	0	0	0	0	0	86	4	0	0	76	0	3	0	0	0	0	0	0	0
Wolbachia endosymbiont of Pseudozizeeria maha	332	0	3	0	0	0	11	3	5	0	0	3	0	0	0	16	0	0	12	0	4	0	0	0	0	5	25	0	0	5	10	0	0	0	14	0	7	0	13	21	21	7	31	0	13	21	0	0	2
Lysinibacillus odysseyi	330	4	0	2	0	0	3	0	0	0	0	0	0	0	0	0	0	0	0	0	0	0	0	0	0	0	0	24	0	0	0	0	0	0	0	0	0	0	0	0	0	0	0	9	0	0	0	0	0
[Clostridium] leptum	330	0	5	1	0	0	0	0	22	0	4	25	0	0	0	0	0	0	0	0	0	4	0	0	0	0	0	0	0	4	0	0	0	0	0	0	0	8	7	0	13	0	0	22	23	0	0	0	0
Bacillus fordii	329	0	0	0	0	0	0	0	0	0	0	0	0	0	0	3	0	0	0	0	0	0	0	0	0	0	0	17	0	0	0	0	0	0	0	0	0	0	9	0	0	0	0	0	0	0	0	0	0
Peptoniphilus sp. BV3C26	326	7	3	7	0	19	10	0	0	0	0	4	0	0	0	11	0	0	0	0	0	0	0	0	19	9	0	19	23	9	45	0	0	19	0	19	0	0	8	0	0	0	0	0	0	0	0	0	0
Robinsoniella sp. KNHs210	326	0	31	0	0	0	0	0	35	0	0	83	0	0	0	3	0	0	0	0	0	0	0	0	0	6	0	0	0	0	0	0	0	0	0	0	0	17	7	0	0	0	4	36	22	11	0	0	0
Blautia wexlerae	325	0	20	0	0	0	0	0	13	0	0	90	0	0	0	0	0	0	0	0	0	0	0	0	0	48	0	0	0	0	0	0	0	41	0	0	0	19	5	0	6	0	0	18	12	44	0	0	0
Pseudomonas azotifigens	325	0	0	0	0	0	0	0	17	0	0	0	0	0	0	0	0	0	0	0	2	0	0	0	0	0	0	151	0	0	0	0	0	0	0	0	0	0	0	0	24	0	0	0	0	14	0	0	0
Slackia piriformis	325	0	0	0	0	0	0	0	28	0	0	7	0	0	0	0	0	0	6	0	0	0	0	0	0	39	0	0	0	0	0	0	0	38	0	0	0	0	13	0	6	0	0	0	23	134	0	0	0
Clostridium sp. CAG:7	324	0	24	0	0	0	0	0	24	0	0	63	0	0	0	0	0	0	0	0	0	0	0	0	0	5	0	0	0	48	0	0	0	10	0	0	0	18	6	0	0	0	0	22	27	69	0	0	0
Dorea sp. 5-2	324	0	17	0	0	0	0	0	53	0	0	130	0	0	0	0	0	0	0	0	0	0	0	0	0	6	0	0	0	0	0	0	0	0	0	0	0	21	20	0	0	0	0	23	30	18	0	0	0
Lactobacillus casei	324	0	0	0	0	0	0	0	4	0	0	0	0	0	0	0	157	13	0	0	0	0	0	0	0	0	0	0	0	87	0	0	0	23	0	0	0	28	0	0	0	0	0	0	0	0	0	0	2
Prevotella sp. CAG:1031	324	0	6	0	0	0	0	0	19	0	0	204	0	0	0	0	0	0	16	0	0	0	0	0	0	12	0	0	0	0	0	0	0	0	0	0	0	24	0	0	0	0	0	14	18	0	0	0	0
Pseudomonas sp. VLB120	324	0	0	0	0	0	0	0	4	0	8	0	0	0	0	0	0	0	0	0	41	95	0	0	0	0	0	8	0	7	0	0	0	0	0	0	100	13	0	0	0	0	0	0	0	0	0	0	0
Bacteroides oleiciplenus	323	5	8	2	0	0	5	0	36	0	0	48	0	0	0	0	0	0	17	0	0	0	0	0	0	21	0	8	0	26	0	0	0	15	0	0	0	29	0	0	0	0	0	0	38	14	0	0	0
Clostridium sp. CAG:1013	323	0	9	0	0	0	0	0	73	0	0	34	0	0	0	0	0	0	0	0	0	0	0	0	0	6	0	0	0	0	0	0	0	0	0	0	0	10	26	0	0	0	0	18	114	23	0	0	0
Prevotella sp. CAG:485	323	0	3	0	0	0	0	0	11	0	0	197	0	0	0	0	0	0	13	0	0	0	0	0	0	0	0	0	0	0	0	0	0	0	0	0	0	21	0	0	0	0	0	25	13	0	0	0	0
Pseudomonas sp. FH4	323	0	0	0	0	0	0	0	23	22	44	5	0	0	0	4	0	19	0	0	9	7	46	28	0	0	0	0	0	8	23	0	0	11	0	0	13	0	0	0	0	0	0	0	0	0	0	0	0
Bacteroides sp. D20	322	0	7	0	0	0	0	0	15	0	0	32	0	0	0	0	0	0	157	0	0	0	0	0	0	23	0	0	0	11	0	0	0	0	0	0	0	0	0	0	0	0	0	0	33	38	0	0	0
Firmicutes bacterium CAG:272	322	0	6	0	0	0	0	0	12	0	0	126	0	0	0	0	0	0	0	0	0	0	0	0	0	0	0	0	0	0	0	0	0	0	0	0	0	97	0	0	0	0	0	46	13	0	0	0	0
Prevotella timonensis	322	0	3	1	0	0	0	0	7	0	0	161	0	0	0	0	0	0	0	0	0	0	0	0	0	28	0	0	0	37	0	0	0	27	0	0	0	13	0	0	0	0	0	9	14	22	0	0	0
Tatumella sp. UCD-D_suzukii	322	52	0	0	153	0	0	0	0	0	0	0	0	0	0	0	0	0	0	0	0	0	0	0	0	0	0	0	0	0	64	0	0	10	0	0	0	0	0	0	0	0	0	0	41	0	0	0	0
Bacteroides sp. HPS0048	321	14	7	7	0	12	14	0	13	0	0	73	0	0	0	0	0	0	18	0	0	0	0	0	0	21	0	0	0	6	0	0	0	35	0	0	0	26	0	0	0	0	0	8	15	0	0	0	8
Bacillus pumilus	320	0	0	0	0	0	0	9	0	0	0	0	0	0	0	0	0	0	0	0	0	0	0	0	0	0	0	0	0	0	0	32	0	0	0	0	0	0	4	0	0	0	0	0	0	0	0	0	0
Clostridium sp. CAG:417	320	0	13	0	0	0	0	0	32	0	0	68	0	0	25	0	0	0	0	0	0	0	0	0	0	0	0	0	0	0	0	0	0	0	0	0	3	63	15	0	0	0	0	69	21	0	0	0	0
Clostridium sp. KNHs209	320	0	10	0	0	0	0	0	7	0	0	66	0	0	0	0	0	0	0	0	0	0	0	0	0	0	0	0	0	0	0	0	0	0	0	0	0	18	0	0	0	0	4	17	0	0	0	0	0
Kandleria vitulina	320	0	20	3	14	0	0	0	6	0	0	26	0	0	0	0	0	0	0	0	0	0	0	0	0	8	0	0	0	0	0	0	0	0	0	0	0	8	0	0	0	0	0	170	0	51	0	0	0
Thiocystis violascens	320	0	0	0	0	0	0	0	0	0	0	0	0	0	0	309	0	0	0	0	0	0	0	0	0	0	0	11	0	0	0	0	0	0	0	0	0	0	0	0	0	0	0	0	0	0	0	0	0
[Ruminococcus] obeum	320	0	16	0	0	0	0	0	42	0	0	98	0	0	0	0	0	0	0	0	4	0	0	0	0	20	0	0	0	9	0	0	0	0	0	0	3	28	10	0	0	0	0	22	23	40	0	0	0
Bacteroides xylanisolvens	319	0	10	0	0	0	4	0	15	0	0	37	0	0	0	0	0	0	17	0	0	0	0	0	0	60	0	0	0	32	0	0	0	14	0	0	0	0	0	0	0	0	0	0	22	71	0	0	0
Clostridium carboxidivorans	319	15	13	23	0	15	15	4	8	0	14	10	0	0	0	6	18	0	5	0	7	5	11	0	0	10	0	0	0	10	9	0	0	0	0	0	5	8	8	0	0	23	0	0	0	0	0	0	0
Coprobacillus sp. CAG:826	319	0	46	0	0	0	0	0	32	0	0	115	0	0	0	0	0	0	0	0	0	0	0	0	0	0	0	0	0	0	0	0	0	0	0	0	0	22	6	0	0	0	0	13	37	0	0	0	0
Acinetobacter sp. CIP 102136	316	0	0	2	0	0	3	0	15	22	38	5	0	0	0	7	0	31	0	0	2	0	22	0	0	7	0	0	0	7	13	0	0	0	0	0	0	0	11	0	0	0	0	0	0	0	0	0	0
Eubacterium rectale	316	0	18	0	0	0	0	0	10	0	0	104	0	0	106	0	0	0	0	0	0	0	0	0	0	4	0	0	0	0	0	0	0	0	0	0	3	48	0	0	0	0	0	23	0	0	0	0	0
Fusobacterium gonidiaformans	316	54	13	29	0	63	38	0	0	0	0	0	0	0	0	0	0	0	0	0	0	0	0	0	0	21	0	0	0	65	0	0	0	18	0	0	0	0	0	0	0	0	0	0	0	0	0	0	3
Gemmobacter nectariphilus	316	0	0	0	0	0	0	0	0	0	0	0	0	0	0	6	0	0	0	0	0	0	0	0	0	0	0	0	0	0	0	0	0	0	0	0	0	0	0	0	0	0	0	90	0	0	0	0	0
Succinivibrio dextrinosolvens	316	0	122	0	0	0	0	0	0	0	0	34	0	0	0	0	0	0	0	0	0	0	0	0	0	23	0	0	0	0	0	0	0	0	0	0	0	72	0	0	0	0	0	41	0	0	0	0	0
Gelidibacter mesophilus	315	0	0	0	0	0	0	0	0	0	0	0	0	0	0	0	0	0	0	0	110	27	0	0	0	0	0	0	0	0	0	0	0	0	0	0	91	34	0	0	0	0	0	0	0	0	0	0	3
Acetobacter persici	314	0	0	0	39	0	0	0	0	0	0	0	0	0	0	0	207	0	0	0	0	0	0	0	0	0	0	0	0	0	0	0	0	27	0	0	0	0	0	0	0	0	0	0	23	0	0	0	0
Bacteroides acidifaciens	313	4	7	1	0	0	0	0	12	0	0	31	0	0	0	0	0	0	39	0	0	0	0	0	0	54	0	0	0	53	0	0	0	45	0	0	0	7	0	0	0	0	0	0	13	37	0	0	0
Eubacterium plexicaudatum	313	0	26	2	0	0	0	0	31	0	0	137	0	0	0	0	0	0	0	0	0	0	9	0	0	7	0	0	0	0	0	0	0	0	0	0	0	19	8	0	0	0	0	32	32	10	0	0	0
Pseudomonas sp. RIT357	313	0	0	0	0	0	0	0	33	0	67	5	0	0	0	0	0	16	0	0	7	4	81	35	0	0	0	0	0	8	22	0	0	0	0	0	3	0	0	0	0	0	0	0	0	0	0	0	0
Bordetella avium	312	4	0	9	0	7	4	0	8	21	22	0	0	0	0	3	13	12	0	0	0	0	15	0	21	7	0	16	35	8	26	0	0	0	0	0	0	0	0	0	0	0	0	0	0	0	0	0	0
Cronobacter turicensis	312	0	0	0	0	0	0	7	5	0	15	0	0	0	0	0	16	12	10	0	5	7	16	0	0	5	0	0	0	10	12	0	0	14	0	0	4	0	0	0	0	8	0	0	0	0	0	0	0
Paraprevotella clara	310	0	22	0	0	0	0	0	41	0	0	55	0	0	0	0	0	0	0	0	2	0	0	0	0	33	0	0	0	36	0	0	0	30	0	0	0	6	0	0	0	0	0	0	60	25	0	0	0
uncultured bacterium AST2	310	0	0	0	0	0	0	0	0	0	0	0	0	0	0	0	0	0	0	0	5	4	0	0	0	0	0	0	0	0	0	0	0	0	0	0	5	0	0	0	0	0	0	0	0	0	0	0	0
Sedimentibacter sp. B4	308	0	4	1	0	0	0	0	6	0	0	18	0	0	0	12	26	0	0	0	0	0	0	0	0	0	0	14	0	0	0	0	0	0	0	0	0	10	17	0	10	0	0	17	0	0	0	0	0
Ketogulonicigenium vulgare	305	0	0	0	0	0	0	0	0	0	0	0	0	0	0	0	14	0	0	0	0	0	0	0	0	0	0	0	0	0	0	0	0	0	0	0	0	0	0	0	0	0	0	15	0	0	0	0	0
Tannerella forsythia	305	9	5	6	0	13	11	0	11	0	0	45	0	0	0	0	0	0	0	0	0	0	0	0	0	19	0	0	0	15	0	0	0	0	0	16	0	11	0	12	0	6	6	16	18	0	0	0	4
Paraprevotella xylaniphila	303	0	5	0	0	0	0	0	55	0	0	89	0	0	0	0	0	0	0	0	0	0	0	0	0	25	0	0	0	16	0	0	0	17	0	0	0	10	0	0	0	0	0	0	73	13	0	0	0
Prevotella stercorea CAG:629	303	0	0	0	0	0	0	0	0	0	0	71	0	0	0	0	0	0	0	0	0	0	0	0	0	59	0	0	0	36	0	0	0	56	0	0	0	11	0	0	0	0	0	0	0	60	0	0	0
Pseudomonas sp. 20_BN	303	0	0	0	0	0	0	0	10	0	0	0	0	0	0	0	0	0	0	0	2	0	0	0	0	0	0	128	0	0	0	0	0	0	0	0	0	0	0	0	14	0	0	0	0	9	0	0	0
Acinetobacter sp. NIPH 2171	302	0	0	1	0	0	0	0	7	0	20	0	0	0	0	0	0	14	0	0	3	0	11	0	0	0	0	0	0	6	0	0	0	0	0	0	3	0	0	0	0	0	0	11	0	0	0	0	0
Bacteroides stercorirosoris	302	3	6	1	0	0	4	0	22	0	0	134	0	0	0	4	0	0	8	0	0	0	0	0	0	15	0	0	0	10	0	0	0	0	0	0	0	30	0	0	0	0	0	10	14	11	0	0	4
Barnesiella intestinihominis	302	0	0	0	0	0	0	0	26	0	0	67	0	0	0	0	0	0	4	0	11	12	0	0	0	24	0	0	0	23	0	0	0	31	0	0	0	9	0	0	0	0	0	9	46	19	0	0	5
Epilithonimonas lactis	302	0	0	0	0	0	0	0	6	19	14	0	0	0	0	0	10	0	0	0	57	13	10	0	0	0	0	0	0	0	6	0	0	16	0	0	41	16	0	0	0	0	0	48	0	0	0	0	2
Achromobacter xylosoxidans	301	0	0	2	0	0	0	0	5	0	9	0	0	0	0	5	16	0	33	0	2	0	0	0	0	0	0	20	0	6	15	0	0	31	0	0	3	0	0	0	9	4	0	8	0	0	0	0	0
Butyrivibrio fibrisolvens	300	0	14	0	0	0	0	0	16	0	0	133	0	0	0	0	0	0	0	0	0	0	0	0	0	4	0	0	0	0	0	0	0	0	0	0	0	34	8	0	0	0	0	75	16	0	0	0	0
Pseudomonas fuscovaginae	300	0	0	1	0	0	0	0	23	0	21	0	0	0	0	0	0	0	0	0	22	20	22	0	0	0	0	51	0	6	14	0	0	0	0	0	16	6	0	0	12	0	0	0	0	10	0	0	0
Staphylococcus saprophyticus	298	0	0	0	0	0	0	0	0	0	0	0	0	0	62	0	15	0	0	0	0	0	0	0	0	6	0	0	0	0	0	0	0	0	0	0	0	0	0	0	0	0	0	0	0	0	0	0	0
[Clostridium] bolteae	298	0	32	0	0	0	0	0	21	0	0	59	0	0	0	0	0	0	51	0	0	0	0	0	0	8	0	0	0	10	0	0	0	0	0	0	0	25	7	0	0	0	0	17	29	21	0	0	0
Clostridium sp. CAG:1193	297	0	19	0	0	0	0	0	5	0	0	36	0	0	0	0	0	0	0	0	0	0	0	0	0	0	0	0	0	0	0	0	0	0	0	0	0	219	0	0	0	0	0	18	0	0	0	0	0
Pseudomonas sp. ML96	297	0	0	0	0	0	0	0	17	0	0	0	0	0	0	0	0	0	0	21	0	0	0	0	0	0	0	118	0	0	0	0	0	0	0	13	0	0	0	0	15	0	0	0	0	10	0	0	0
Bacteroides sp. 1_1_14	296	0	3	0	0	0	0	0	8	0	0	13	0	0	0	0	0	0	168	0	0	0	0	0	0	8	0	0	0	4	0	0	0	16	0	0	0	0	0	0	0	0	0	0	13	9	0	0	2
Pseudomonas synxantha	295	0	0	2	0	0	0	0	34	0	52	6	0	0	0	4	0	0	0	0	24	23	59	39	0	0	0	0	0	16	15	0	0	0	0	0	12	5	4	0	0	0	0	0	0	0	0	0	0
Arsenophonus nasoniae	293	4	0	4	0	0	0	0	10	0	8	0	0	0	0	0	8	0	16	0	49	38	9	0	0	4	0	0	0	5	17	0	0	0	0	0	39	24	0	0	0	6	0	0	0	0	0	0	0
Enterobacter sp. MGH 16	293	0	0	0	0	0	0	6	0	0	0	0	0	0	0	0	151	0	4	0	4	4	16	0	0	0	0	0	0	0	0	0	0	0	0	0	5	0	0	0	0	21	0	0	0	0	0	0	0
Bacteroides salyersiae	291	4	17	4	0	0	3	0	29	0	0	44	0	0	0	3	0	0	14	0	0	0	0	0	0	19	5	0	0	13	0	0	0	13	0	0	0	11	0	0	0	2	0	56	29	7	0	0	3
Enterococcus villorum	290	7	3	4	0	0	3	2	4	0	5	0	0	0	0	38	0	0	7	0	0	0	0	0	0	5	0	0	0	0	6	0	0	0	0	0	0	5	11	10	0	3	0	0	0	7	0	0	13
Acinetobacter brisouii	289	0	0	0	0	0	0	0	7	0	26	3	0	0	58	3	0	15	0	0	0	0	10	0	0	5	0	0	0	6	0	0	0	0	0	0	0	0	0	0	0	0	0	42	0	0	0	0	4
Acinetobacter venetianus	289	0	0	0	0	0	0	7	14	0	37	3	0	0	0	6	0	15	0	0	2	0	20	0	17	6	0	0	0	11	13	0	0	0	0	0	0	0	7	0	0	0	0	15	0	0	0	0	0
Corynebacterium nuruki	289	0	0	0	0	0	0	0	0	0	0	0	0	0	0	0	17	0	0	0	0	0	0	0	0	0	0	0	0	0	0	0	0	10	0	13	0	0	0	0	0	0	0	159	8	0	0	0	0
Lachnospiraceae bacterium 3-2	289	0	20	0	0	0	0	0	34	0	0	154	0	0	0	0	0	0	0	0	0	0	0	0	0	6	0	0	0	4	0	0	0	0	0	0	0	17	10	0	0	0	0	21	15	8	0	0	0
Pseudomonas pelagia	288	0	0	0	0	0	0	0	24	0	0	0	0	0	0	0	0	0	0	17	8	4	0	0	0	0	0	122	0	0	0	0	0	0	0	0	5	0	0	0	17	0	0	0	0	15	0	0	0
Bacteroides rodentium	287	0	34	0	0	0	0	0	32	0	0	50	0	0	0	0	0	0	76	0	0	0	0	0	0	24	0	0	0	15	0	0	0	0	0	0	0	8	0	0	0	0	0	0	30	11	0	0	0
Acinetobacter sp. YZS-X1-1	286	0	0	2	0	0	0	0	11	0	33	0	0	0	0	5	0	21	0	0	0	0	22	0	0	7	0	0	0	0	11	0	0	0	0	0	0	0	10	0	0	0	0	11	0	0	0	0	0
Roseburia intestinalis	286	0	67	0	0	0	0	0	16	0	0	94	0	0	0	0	0	0	0	0	0	0	0	0	0	7	0	0	0	7	0	0	0	0	0	0	0	36	5	0	0	0	0	21	20	13	0	0	0
Lachnospiraceae bacterium 7_1_58FAA	285	0	19	0	0	0	0	0	34	0	0	60	0	0	0	3	7	0	0	0	0	0	0	0	0	20	0	0	0	0	0	0	0	0	0	0	0	30	5	0	0	0	0	26	43	26	0	0	0
Pseudomonas plecoglossicida	285	0	0	0	0	0	0	0	7	0	12	0	0	0	0	0	0	0	0	0	53	30	13	0	0	0	0	13	0	10	0	0	0	16	0	0	52	12	0	0	0	0	0	0	0	0	0	0	0
Eubacterium sp. CAG:274	284	0	111	0	0	0	0	0	4	0	0	44	0	0	0	0	0	0	0	0	0	0	0	0	0	0	0	0	0	0	0	0	0	11	0	0	0	6	0	0	0	0	0	0	108	0	0	0	0
[Clostridium] mangenotii	283	7	4	7	0	12	15	0	6	0	0	10	0	0	0	10	0	0	19	0	0	0	0	0	0	10	0	10	0	8	29	0	0	12	0	11	0	9	13	0	8	0	5	0	0	0	0	0	0
Acinetobacter sp. MN12	282	0	0	0	0	0	0	1	7	16	43	4	0	0	0	7	0	30	0	0	0	0	22	0	0	4	0	0	0	9	13	0	0	13	0	0	0	0	6	18	0	0	0	0	0	0	0	0	0
Enterobacter sp. T1-1	282	0	0	0	0	0	0	0	0	0	0	0	0	0	0	0	0	0	0	0	0	0	0	0	0	0	0	0	0	0	0	0	0	0	0	0	0	0	0	0	0	0	0	0	0	0	0	0	0
Firmicutes bacterium CAG:321	281	0	7	0	0	0	0	0	4	0	0	113	0	0	0	0	0	0	0	0	0	0	0	0	0	0	0	0	0	0	0	0	0	0	0	0	7	131	0	0	0	0	0	10	9	0	0	0	0
Flavobacterium columnare	281	0	10	0	0	0	0	2	0	0	0	0	0	0	0	0	0	0	0	0	39	11	0	0	0	0	0	0	0	12	0	0	0	0	0	0	24	8	0	0	0	0	6	12	27	0	28	0	0
Anaerotruncus sp. CAG:528	277	0	9	0	0	0	0	0	34	0	0	215	0	0	0	0	0	0	0	0	0	0	0	0	0	0	0	0	0	0	0	0	0	0	0	0	0	10	0	0	0	0	0	9	0	0	0	0	0
Anaerotruncus sp. G3(2012)	277	0	9	0	0	0	0	0	27	0	0	44	0	0	0	0	0	0	0	0	0	0	0	0	0	9	4	0	0	0	0	0	0	0	0	0	0	14	8	0	17	0	5	37	41	14	0	0	0
Enterobacter sp. DC1	276	0	0	0	0	0	0	8	0	0	0	0	0	0	0	0	67	0	7	0	8	11	0	0	0	0	0	0	0	0	0	0	0	0	0	0	4	0	0	0	0	4	0	0	0	0	0	0	0
Erwinia billingiae	276	0	0	0	0	0	0	0	13	24	26	0	0	0	0	5	0	12	4	0	3	0	27	0	16	6	0	9	23	9	23	0	0	27	0	0	0	0	6	0	0	3	4	0	0	0	0	0	0
Acetobacter aceti	275	0	0	1	9	0	0	0	0	0	14	0	0	0	0	0	162	0	0	0	0	0	0	0	0	0	0	0	0	0	0	0	0	27	0	0	0	0	0	0	0	0	0	0	21	0	0	0	0
Corynebacterium glycinophilum	275	0	0	0	0	0	0	0	0	0	0	0	0	0	0	0	10	0	0	0	0	0	0	0	0	0	0	0	0	0	0	0	0	0	0	0	5	0	0	0	0	0	0	32	0	0	0	0	34
Marinospirillum minutulum	275	0	0	0	0	0	0	0	0	0	0	0	0	0	0	0	0	0	0	0	25	14	0	0	0	0	0	159	0	0	0	0	0	0	0	0	16	5	0	0	7	0	0	0	0	0	0	0	0
Pseudomonas sp. HPB0071	275	0	0	0	0	0	0	0	30	0	5	0	0	0	0	0	0	0	0	25	3	0	0	0	0	0	0	43	0	0	0	0	0	0	0	16	0	0	0	0	34	0	0	0	0	27	0	0	0
Firmicutes bacterium CAG:129	274	0	10	0	0	0	0	0	19	0	0	97	0	0	0	0	0	0	0	0	0	0	0	0	0	0	0	0	0	0	0	0	0	0	0	0	0	71	0	0	0	0	0	19	23	0	0	0	0
Olsenella uli	274	0	0	0	0	0	0	0	118	0	0	5	0	0	0	0	0	0	0	0	0	0	0	0	0	0	0	0	0	0	0	0	0	0	0	0	0	0	62	0	0	0	0	15	74	0	0	0	0
Prevotella maculosa	274	0	0	0	0	0	0	0	9	0	0	71	0	0	0	0	0	0	0	0	3	0	0	0	0	40	0	0	0	17	0	0	0	93	0	0	0	12	0	0	0	0	0	0	16	7	0	0	0
Azospirillum sp. CAG:260	273	0	11	0	0	0	0	0	5	0	0	21	0	0	0	0	0	0	0	0	3	11	0	0	0	16	0	0	0	16	0	0	0	13	0	0	0	5	0	0	0	2	0	0	68	0	0	0	0
Coprobacillus sp. CAG:698	273	0	5	0	0	0	0	0	0	0	0	21	0	0	0	0	0	0	0	0	0	0	0	0	0	0	0	0	0	0	0	0	0	0	0	0	0	230	0	0	0	0	0	13	0	0	0	0	0
Lachnospiraceae bacterium 2_1_46FAA	273	0	15	1	0	0	0	0	28	0	9	38	0	0	0	0	0	0	0	0	0	0	0	0	0	31	7	0	0	18	0	0	0	15	0	0	0	7	6	0	0	0	0	11	15	39	0	0	0
Enterobacter sp. MGH 23	272	0	0	0	0	0	0	11	0	0	0	0	0	0	0	0	14	0	9	0	20	22	0	0	0	0	0	0	0	0	0	0	0	0	0	0	16	17	0	0	0	2	0	0	0	0	0	0	0
Yersinia intermedia	272	0	0	0	0	0	0	5	21	19	44	6	0	0	0	7	9	23	0	0	0	0	29	0	20	8	0	0	0	16	17	0	0	17	0	0	0	0	7	0	6	4	0	0	0	0	0	0	0
Clostridium sp. CAG:242	271	0	9	0	0	0	0	0	57	0	0	22	0	0	0	0	0	0	3	0	0	0	0	0	0	15	0	0	0	0	0	0	0	0	0	0	0	14	12	0	9	0	0	10	30	43	0	0	0
[Clostridium] methylpentosum	270	0	12	0	0	0	0	0	25	0	0	45	0	0	0	0	0	0	6	0	0	0	0	0	0	18	5	0	0	0	0	0	0	0	0	0	0	15	6	0	12	0	7	14	28	17	0	0	0
Acidiphilium sp. CAG:727	269	0	4	0	0	0	0	0	10	0	0	79	0	0	0	0	0	0	0	0	0	0	0	0	0	0	0	0	0	0	0	0	0	0	0	0	0	43	0	0	0	0	0	37	96	0	0	0	0
Alkaliflexus imshenetskii	269	0	0	0	0	0	0	0	4	0	0	13	0	0	0	0	0	0	0	0	38	6	0	0	0	5	0	0	0	0	0	0	0	0	0	0	28	12	0	0	0	0	0	10	0	0	0	0	0
Pectobacterium betavasculorum	269	0	0	0	0	0	0	0	0	0	0	0	0	0	0	0	118	0	0	0	0	0	0	0	0	0	0	0	0	0	0	0	0	0	0	0	0	0	0	0	0	0	0	0	0	0	0	0	0
Lysinibacillus manganicus	268	0	0	0	0	0	0	0	0	0	0	0	0	0	0	0	0	0	0	0	0	0	0	0	0	0	0	16	0	0	0	0	0	0	0	0	0	0	5	0	0	0	0	0	0	0	0	0	0
[Clostridium] scindens	268	0	17	0	0	0	0	0	59	0	0	82	0	0	0	0	0	0	0	0	0	0	0	0	0	6	0	0	0	4	0	0	0	0	0	0	0	14	15	0	0	0	0	21	28	22	0	0	0
Brachybacterium faecium	267	0	0	0	0	0	0	0	0	0	0	0	0	0	0	0	0	0	0	0	0	0	0	0	0	0	0	0	0	0	0	0	0	0	0	0	0	0	0	0	0	0	0	78	0	0	0	0	0
Clostridium sp. CAG:1000	267	0	6	0	0	0	0	0	0	0	0	57	0	0	0	0	0	0	0	0	0	0	0	0	0	0	0	0	0	0	0	0	0	0	0	0	0	165	0	0	0	0	0	27	0	0	0	0	0
Lysinimicrobium mangrovi	267	0	0	0	0	0	0	0	0	0	5	0	0	0	0	0	0	0	0	0	0	0	0	0	0	0	0	0	0	0	0	0	0	0	0	0	0	0	0	0	0	0	0	74	0	0	0	0	0
Aeromonas fluvialis	266	0	0	2	0	0	0	0	0	0	0	0	0	0	0	0	0	0	4	0	50	30	0	0	0	0	0	0	0	0	0	0	0	0	0	0	31	29	0	0	0	87	0	0	0	0	0	0	0
Bacteroides sp. CAG:144	266	0	3	2	0	0	0	0	46	0	0	78	0	0	0	0	0	0	0	0	0	0	0	0	0	18	0	0	0	6	0	0	0	11	0	0	0	10	0	0	0	3	0	11	60	0	0	0	2
Ochrobactrum intermedium	266	0	0	0	0	0	0	0	0	0	0	0	0	0	0	0	0	0	16	0	0	0	0	0	0	0	0	0	0	0	0	0	0	0	0	0	0	0	0	0	0	0	0	63	0	0	0	0	8
Citrobacter rodentium	265	0	0	2	0	0	0	2	5	0	18	0	0	0	0	0	0	15	0	0	0	0	13	0	0	10	0	0	0	7	6	0	0	0	0	0	0	0	0	0	0	6	0	0	0	0	0	0	0
Clostridiales bacterium VE202-14	265	0	7	0	0	0	0	0	108	0	0	37	0	0	0	5	0	0	0	0	0	0	0	0	0	0	0	0	0	0	0	0	0	0	0	0	0	7	12	0	0	0	0	11	53	7	0	0	0
Pseudomonas sp. CFT9	265	0	0	0	0	0	0	0	28	0	41	6	0	0	0	3	0	12	0	0	28	8	54	42	0	0	0	0	0	6	12	0	0	0	0	0	16	5	4	0	0	0	0	0	0	0	0	0	0
[Clostridium] saccharolyticum	265	0	5	0	0	0	0	0	43	0	0	45	0	0	0	0	14	0	0	0	0	0	0	0	0	0	0	0	0	5	0	0	0	0	0	0	0	17	11	0	0	0	0	8	27	10	0	0	0
Luteimonas mephitis	263	0	0	0	0	0	0	0	0	0	5	0	0	0	0	0	10	0	0	0	0	0	0	0	0	0	0	0	0	0	0	0	0	0	0	0	0	0	0	0	0	0	0	63	0	0	0	0	0
Tannerella sp. 6_1_58FAA_CT1	262	0	0	0	0	0	0	0	53	0	0	30	0	0	0	0	0	0	0	0	0	0	0	0	0	55	0	0	0	8	0	0	0	0	0	0	0	6	6	0	0	0	0	0	83	17	0	0	2
Lachnospiraceae bacterium M18-1	261	0	35	0	0	0	0	0	49	0	0	86	0	0	0	0	0	0	0	0	0	0	0	0	0	0	0	0	0	0	0	0	0	0	0	0	0	12	8	0	0	0	0	17	33	9	0	0	0
Prevotella sp. P5-125	261	0	0	0	0	0	0	0	4	0	0	140	0	0	0	0	0	0	0	0	0	0	0	0	0	25	0	0	0	19	0	0	0	36	0	0	0	27	0	0	0	0	0	0	0	10	0	0	0
Tetragenococcus halophilus	261	0	4	2	0	0	0	0	0	0	0	0	0	0	0	8	8	0	9	0	0	0	0	0	0	5	0	0	0	6	7	0	0	0	0	0	0	5	6	12	7	3	5	11	0	0	0	0	11
Vibrio mimicus	261	3	3	20	0	9	12	0	4	0	0	0	0	0	0	0	0	0	4	0	12	10	0	0	0	0	0	0	0	0	0	0	0	0	0	0	16	8	0	10	6	67	0	0	0	0	0	0	0
Frateuria aurantia	260	3	0	2	20	0	0	0	0	0	0	0	0	0	114	0	0	0	0	0	0	0	0	0	0	0	0	8	0	0	0	0	0	102	0	0	0	0	0	0	0	0	0	0	0	0	0	0	0
Xenorhabdus szentirmaii	260	3	0	9	0	0	4	2	5	0	5	0	0	0	0	0	0	0	9	0	4	0	9	0	0	5	0	0	0	14	6	0	0	0	0	0	0	0	0	0	0	8	0	39	0	0	0	0	0
Bacteroides sartorii	258	0	17	0	0	0	0	0	16	0	6	47	0	0	0	0	0	0	49	0	0	0	0	0	0	13	0	0	0	28	0	0	0	0	0	0	0	15	0	0	0	0	0	11	24	16	0	0	0
Chelatococcus sp. GW1	258	0	0	0	0	0	0	0	0	0	0	0	0	0	0	0	0	0	0	0	32	18	0	0	0	0	0	0	0	0	0	0	0	0	0	0	20	7	0	0	0	0	0	15	0	0	0	0	0
Clostridium sp. CAG:273	258	0	12	0	0	0	0	0	27	0	0	34	0	0	0	0	0	0	0	0	0	0	0	0	0	19	0	0	0	0	0	0	0	0	0	0	0	37	11	0	0	0	0	14	64	40	0	0	0
Prolixibacter bellariivorans	258	0	0	0	0	0	0	0	8	0	0	25	0	0	0	0	0	0	0	0	18	24	0	0	0	6	0	0	0	7	0	0	0	0	0	0	8	7	0	27	6	4	5	10	12	0	0	0	0
Pseudomonas sp. 2-92(2010)	258	0	0	0	0	0	0	0	29	0	65	6	0	0	0	0	0	19	0	0	4	0	66	32	0	0	0	0	0	9	18	0	0	10	0	0	0	0	0	0	0	0	0	0	0	0	0	0	0
Clostridium sp. ASF502	257	0	38	0	0	0	0	0	49	0	0	89	0	0	0	0	0	0	0	0	0	0	0	0	0	0	0	0	0	0	0	0	0	0	0	0	0	16	8	0	0	0	0	23	22	8	0	0	0
Eggerthella sp. CAG:1427	257	0	4	0	0	0	0	0	30	0	0	55	0	0	0	0	0	0	0	0	0	0	0	0	0	0	0	0	0	14	0	0	0	0	0	0	0	15	15	0	0	0	0	8	106	0	0	0	0
Actinotalea fermentans	256	0	0	0	0	0	0	0	0	0	0	0	0	0	0	0	0	0	0	0	0	0	0	0	0	0	0	0	0	0	0	0	0	0	0	0	0	0	0	0	0	0	0	38	0	0	0	0	0
Alistipes sp. CAG:268	256	0	4	0	0	0	0	0	42	0	0	60	0	0	0	0	0	0	0	0	0	0	0	0	0	5	0	0	0	9	0	0	0	0	0	0	0	6	5	0	0	0	0	31	52	0	0	0	0
Roseburia sp. CAG:100	256	0	15	0	0	0	0	0	6	0	0	195	0	0	0	0	0	0	0	0	0	0	0	0	0	0	0	0	0	0	0	0	0	0	0	0	0	24	0	0	0	0	0	16	0	0	0	0	0
bacterium MS4	256	0	5	0	0	0	0	0	22	0	0	45	0	0	0	0	0	0	0	0	0	0	0	0	0	8	0	0	0	0	0	0	0	0	0	0	0	9	4	0	10	0	8	10	15	9	0	0	0
Bacillus badius	255	3	0	0	0	0	3	0	4	0	0	0	0	0	0	0	0	0	0	0	0	0	0	0	0	0	0	15	0	0	0	0	0	0	0	0	0	0	10	0	0	0	0	0	0	0	0	0	0
Clostridium sp. CL-2	254	18	11	12	0	8	11	0	7	0	0	49	0	0	0	3	0	0	0	0	0	0	0	0	0	41	0	0	0	0	0	0	0	0	0	0	0	9	7	0	0	0	0	37	0	8	0	0	0
Eubacterium sp. AB3007	254	0	0	0	0	0	0	0	9	0	0	41	0	0	0	0	0	0	0	0	0	0	0	0	0	0	0	0	0	0	0	0	0	0	0	0	0	22	0	0	0	0	0	89	0	0	0	0	0
Clostridium sp. ATCC 29733	253	0	5	0	0	0	0	0	37	0	0	25	0	0	0	0	0	0	4	0	0	0	0	0	0	19	5	0	0	0	0	0	0	0	0	0	0	20	12	0	9	0	5	14	37	12	0	0	0
Devosia sp. LC5	253	0	0	0	0	0	0	0	0	0	0	0	0	0	0	0	0	0	0	0	0	0	0	0	0	0	0	0	0	0	0	0	0	0	0	0	0	0	0	0	0	0	0	140	0	0	0	0	0
Bifidobacterium pullorum	252	0	0	0	0	0	0	0	35	0	0	0	0	0	0	0	0	0	0	0	0	0	0	0	0	0	0	0	0	0	0	0	0	0	0	0	0	0	35	0	0	0	0	0	182	0	0	0	0
Chryseobacterium haifense	252	0	0	0	0	0	0	0	0	0	9	0	0	0	0	0	8	0	0	0	26	7	11	0	0	0	0	0	0	4	8	0	0	0	0	0	24	10	0	0	0	0	0	99	0	0	0	0	3
Pseudomonas chloritidismutans	251	0	0	0	0	0	0	0	7	0	15	3	0	0	0	4	0	0	0	0	31	24	10	0	0	0	0	63	0	4	15	0	0	0	0	0	20	6	0	0	0	0	0	0	0	0	0	0	0
Acinetobacter sp. CIP 110321	249	0	0	0	0	0	0	25	5	0	22	0	0	0	0	4	0	0	0	0	0	0	17	0	16	0	0	0	0	6	10	0	0	0	0	0	0	0	0	0	0	0	0	14	0	0	0	0	0
Blautia sp. CAG:37	249	0	5	0	0	0	0	0	28	0	0	51	0	0	0	0	0	0	0	0	0	0	0	0	0	51	0	0	0	0	0	0	0	22	0	0	0	26	11	0	0	0	0	26	20	0	0	0	0
Dorea longicatena	249	0	15	0	0	0	0	0	36	0	0	113	0	0	0	0	0	0	0	0	0	0	0	0	0	7	0	0	0	0	0	0	0	0	0	0	0	15	13	0	0	0	0	15	20	15	0	0	0
Corynebacterium terpenotabidum	248	0	0	0	0	0	0	0	0	0	0	3	0	0	0	0	7	0	0	0	0	0	0	0	0	0	0	0	0	0	0	0	0	11	0	0	0	0	0	0	0	0	0	144	0	0	0	0	0
Enterobacter sp. SST3	248	0	0	0	0	0	0	8	0	0	6	0	0	0	0	0	71	0	0	0	3	5	0	0	0	0	0	0	0	0	0	0	0	0	0	0	0	0	0	0	0	9	0	0	0	0	0	0	0
Halomonas halocynthiae	248	0	0	2	0	0	0	0	0	0	0	0	0	0	0	0	0	0	0	0	51	28	0	0	0	0	0	102	0	0	0	0	0	0	0	0	29	14	0	0	0	0	0	0	0	0	0	0	0
candidate division TM7 bacterium JGI 0001002-L20	248	0	5	0	0	0	0	0	9	0	16	3	0	0	0	0	44	0	0	0	0	0	0	0	0	0	0	0	0	0	0	0	0	0	0	0	0	0	0	0	0	0	0	108	0	0	0	0	0
Clostridiaceae bacterium L21-TH-D2	247	0	0	0	0	0	0	0	0	0	0	3	0	0	0	23	0	0	0	0	0	0	0	0	0	0	0	31	0	0	0	0	0	0	0	0	0	0	27	0	8	0	0	0	0	0	0	0	0
Ochrobactrum anthropi	247	0	0	0	0	0	0	0	0	0	0	0	0	0	0	0	0	0	58	0	0	0	0	0	0	0	0	0	0	0	0	0	0	0	0	0	0	0	0	0	0	0	0	74	0	0	0	0	6
Olsenella sp. oral taxon 809	247	0	0	0	0	0	0	0	109	0	0	4	0	0	0	0	0	0	0	0	0	0	0	0	0	0	0	0	0	0	0	0	0	0	0	0	0	0	59	0	0	0	0	11	64	0	0	0	0
Acinetobacter gyllenbergii	246	0	0	0	0	0	0	2	11	0	37	5	0	0	0	7	0	22	0	0	0	0	25	0	0	0	0	0	0	11	17	0	0	0	0	0	0	0	8	0	0	0	0	17	0	0	0	0	0
Cronobacter pulveris	246	0	0	1	0	0	0	3	11	0	30	5	0	13	0	7	0	36	0	0	4	4	23	0	0	6	0	0	0	12	14	0	0	16	0	0	3	0	5	0	0	4	0	0	0	0	0	0	0
Flavobacterium sasangense	246	0	0	0	0	0	0	0	0	0	0	0	0	0	0	4	0	0	0	0	85	20	0	0	0	0	0	0	0	6	0	0	0	0	0	0	54	23	0	0	0	0	0	17	0	0	0	0	0
Pantoea sp. PSNIH2	246	0	0	0	0	0	0	0	5	0	4	0	0	0	0	0	0	0	7	0	9	12	0	0	0	0	0	0	0	0	0	0	0	11	0	0	12	0	0	0	0	14	0	0	0	0	0	0	0
Lysinibacillus sinduriensis	245	0	0	0	0	0	0	0	0	0	0	0	0	0	0	0	0	0	0	0	0	0	0	0	0	0	0	0	0	0	0	0	0	0	0	0	0	0	0	0	0	0	0	0	0	0	0	0	0
Pseudomonas taeanensis	245	0	0	0	0	0	0	0	11	0	0	0	0	0	0	3	0	0	0	0	6	6	9	0	0	0	0	131	0	0	0	0	0	0	0	0	3	0	0	0	11	0	0	0	0	10	0	0	0
Rhodopirellula maiorica	245	0	0	0	0	0	0	0	0	0	0	0	0	0	0	0	0	0	0	0	0	0	0	0	0	0	0	0	0	0	0	0	0	0	0	0	0	0	0	0	0	0	0	184	0	0	0	0	0
Terrisporobacter glycolicus	245	6	3	12	0	0	37	0	4	0	0	55	0	0	0	3	0	0	13	0	0	0	0	0	0	0	0	0	0	0	7	0	0	0	0	0	0	88	5	0	0	0	0	12	0	0	0	0	0
Prevotella dentalis	244	0	0	0	0	0	0	0	0	0	0	72	0	0	0	0	0	0	0	0	0	0	0	0	0	42	0	0	0	7	0	0	0	74	0	0	0	7	0	0	0	0	0	0	0	34	0	0	0
Aeromonas sanarellii	243	0	0	0	0	0	0	0	0	0	0	0	0	0	0	0	0	0	6	0	63	38	0	0	0	0	0	0	0	0	0	0	0	0	0	0	47	43	0	0	0	6	0	0	0	0	0	0	0
Eubacterium limosum	243	0	5	2	0	0	0	0	12	0	0	42	0	0	0	6	0	0	8	0	0	0	0	0	0	0	0	0	0	4	0	0	0	0	0	0	0	27	8	0	0	0	0	25	24	8	0	0	2
Microbacterium testaceum	243	0	0	0	0	0	0	0	0	0	0	0	0	0	0	0	0	0	0	0	0	0	0	0	0	0	0	0	0	0	0	0	0	0	0	0	0	0	0	0	0	0	0	16	0	0	0	0	0
Olsenella profusa	243	0	0	0	0	0	0	0	103	0	0	9	0	0	0	0	0	0	0	0	0	0	0	0	0	0	0	0	0	0	0	0	0	0	0	0	0	0	51	0	0	0	0	15	65	0	0	0	0
Clostridium sp. KLE 1755	242	0	34	0	0	0	0	0	31	0	0	66	0	0	0	0	0	0	0	0	0	0	0	0	0	6	0	0	0	0	0	0	0	0	0	0	0	20	8	0	0	0	0	19	45	13	0	0	0
Enterobacter lignolyticus	242	0	0	1	0	0	0	4	16	0	24	3	0	11	0	5	19	25	0	0	2	7	29	0	0	0	0	0	0	12	15	0	0	13	0	0	0	0	5	0	0	4	0	0	0	0	0	0	0
Gordonia paraffinivorans	242	0	0	0	0	0	0	0	0	0	0	0	0	0	0	0	0	0	0	0	0	0	0	0	0	0	0	0	0	0	0	0	0	0	0	0	0	0	0	0	0	0	0	14	0	0	0	0	0
Joostella marina	242	0	0	0	0	0	0	0	0	0	0	0	0	0	0	0	0	0	0	0	79	19	0	0	0	0	0	0	0	0	0	0	0	0	0	0	53	20	0	0	0	0	0	0	0	0	0	0	0
Azotobacter chroococcum	241	0	0	0	0	0	0	0	14	0	0	0	0	0	0	0	0	0	0	0	6	0	0	0	0	0	0	114	0	0	0	0	0	0	0	0	6	0	0	0	24	0	0	0	0	16	0	0	10
Odoribacter sp. CAG:788	240	0	11	3	0	0	3	0	39	0	0	24	0	0	0	4	0	0	0	0	0	0	0	0	0	31	0	0	0	0	0	0	0	0	0	0	0	0	5	28	0	3	0	0	19	17	0	0	7
Corynebacterium marinum	239	0	0	0	0	0	0	0	0	0	0	0	0	0	0	0	18	0	0	0	0	0	0	0	0	0	0	0	0	0	0	0	0	0	0	0	0	0	0	0	0	0	0	148	0	0	0	0	0
Riemerella columbina	239	0	4	0	0	0	0	0	0	0	0	0	0	0	0	0	0	0	0	0	36	9	0	0	0	0	0	0	0	0	0	0	0	0	0	0	25	10	0	0	0	0	0	11	20	0	27	0	11
Timonella senegalensis	238	0	0	0	0	0	0	0	0	0	0	0	0	0	0	0	7	0	0	0	0	0	0	0	0	0	0	0	0	0	0	0	0	0	0	0	0	0	0	0	0	0	0	110	0	0	0	0	0
[Clostridium] sticklandii	238	0	3	5	0	0	0	0	0	0	0	7	0	0	0	11	0	0	0	0	0	0	0	0	0	0	0	14	0	0	0	0	0	0	0	0	0	6	9	0	7	0	0	22	0	0	0	0	0
Leucobacter komagatae	237	0	0	0	0	0	0	0	0	0	0	0	0	0	0	7	0	0	0	0	4	3	0	0	0	0	0	0	0	0	0	0	0	0	0	0	3	0	0	0	0	0	0	47	0	0	0	0	0
Oscillibacter sp. CAG:241	237	0	5	0	0	0	0	0	13	0	0	74	0	0	0	0	0	0	0	0	0	0	0	0	0	0	0	0	0	0	0	0	0	0	0	0	0	75	5	0	0	0	0	27	15	0	0	0	0
Clostridium sp. CAG:302	236	0	5	0	0	0	0	0	0	0	0	130	0	0	0	0	0	0	0	0	0	0	0	0	0	0	0	0	0	0	0	0	0	0	0	0	0	78	0	0	0	0	0	10	0	0	0	0	0
Nosocomiicoccus sp. NP2	236	0	0	0	0	0	0	0	0	0	0	0	0	0	0	0	0	0	0	0	0	0	0	0	0	0	0	0	0	0	0	0	0	0	0	0	0	5	0	0	0	0	0	0	0	0	0	0	0
Selenomonas ruminantium	236	0	9	0	0	0	0	0	11	0	0	66	0	0	0	0	0	0	0	0	0	0	0	0	0	5	0	0	0	7	0	0	0	0	0	0	0	29	5	0	0	0	0	45	20	0	0	0	9
Serratia sp. M24T3	236	0	0	0	0	0	0	4	18	25	29	4	0	0	0	4	0	15	0	0	3	0	24	0	0	5	0	0	0	9	26	0	0	19	0	0	3	0	6	0	0	2	0	0	0	0	0	0	0
Leminorella grimontii	234	0	3	3	0	0	0	1	34	0	7	0	0	0	0	0	0	0	0	0	2	0	13	0	0	12	5	0	0	0	6	0	0	0	0	0	0	0	0	24	23	4	0	0	0	20	0	0	0
Pseudomonas sp. StFLB209	234	0	0	0	0	0	0	0	12	0	9	0	0	0	0	0	0	0	0	0	11	10	0	0	0	0	0	81	0	5	0	0	0	21	0	0	8	7	0	0	11	0	0	0	0	10	0	0	0
Psychrobacter maritimus	234	0	0	0	0	0	0	0	0	0	0	0	0	0	0	0	0	0	0	0	0	0	0	0	0	0	0	0	0	0	0	0	0	0	0	0	0	0	0	0	0	0	0	0	0	0	0	0	0
Acetobacter pomorum	233	0	0	4	10	0	0	0	0	0	0	0	0	0	0	0	119	0	0	0	0	0	0	0	0	0	0	0	0	0	0	0	0	19	0	0	0	0	0	0	0	0	0	0	58	0	0	0	0
Prevotella sp. MA2016	233	0	0	0	0	0	0	0	4	0	0	158	0	0	0	0	0	0	0	0	0	0	0	0	0	8	0	0	0	0	0	0	0	0	0	0	0	25	0	0	0	0	0	22	0	0	0	0	0
Pseudomonas sp. FH1	233	0	0	0	0	0	0	0	30	0	50	5	0	0	0	0	0	0	0	0	6	6	63	39	0	0	0	0	0	11	17	0	0	0	0	0	6	0	0	0	0	0	0	0	0	0	0	0	0
Acinetobacter sp. HA	232	0	0	2	0	0	0	3	11	0	22	3	0	0	0	6	0	13	0	0	0	0	19	0	0	0	0	0	0	6	12	0	0	0	0	0	0	0	9	0	0	0	0	14	0	0	0	0	0
Aerococcus viridans	232	0	0	4	0	0	0	0	0	0	8	0	0	0	0	0	11	0	0	0	0	0	0	0	0	0	0	14	0	7	0	34	0	15	0	0	0	6	0	0	0	0	0	43	0	0	0	0	2
Faecalitalea cylindroides	232	0	19	0	0	0	0	0	61	0	0	41	0	0	0	0	0	0	0	0	0	0	0	0	0	0	0	0	0	0	0	0	0	0	0	0	0	12	49	0	0	0	0	9	26	0	0	0	0
Firmicutes bacterium CAG:534	232	0	8	0	0	0	0	0	5	0	0	125	0	0	0	0	0	0	0	0	0	0	0	0	0	0	0	0	0	0	0	0	0	0	0	0	0	94	0	0	0	0	0	0	0	0	0	0	0
Helcococcus kunzii	232	0	0	0	0	0	0	0	0	0	0	0	0	0	0	12	0	0	0	0	0	0	0	0	0	0	0	0	0	0	0	0	0	0	0	0	0	0	59	0	0	0	0	116	0	0	0	0	0
Prevotella sp. CAG:924	232	0	0	0	0	0	0	0	24	0	0	121	0	0	0	0	0	0	0	0	0	0	0	0	0	10	0	0	0	8	0	0	0	11	0	0	0	7	0	0	0	0	0	0	42	9	0	0	0
Ruminococcus sp. CAG:60	232	0	25	0	0	0	0	0	21	0	0	78	0	0	29	0	0	0	0	0	0	0	0	0	0	6	0	0	0	0	0	0	0	0	0	0	0	11	5	0	0	0	0	17	12	28	0	0	0
Serratia sp. ATCC 39006	232	0	0	0	0	0	0	0	17	0	17	0	0	0	0	4	20	16	0	0	11	8	22	0	15	4	0	0	0	5	10	0	0	11	0	0	5	5	0	0	7	2	0	0	0	0	0	0	0
Synergistes jonesii	232	0	0	0	0	0	0	0	59	0	0	4	0	0	0	8	0	0	0	0	0	0	0	0	0	0	0	0	0	0	0	0	0	0	0	0	0	10	12	0	0	0	5	0	75	0	0	0	0
[Clostridium] asparagiforme	231	0	16	0	0	0	0	0	23	0	0	30	0	0	0	0	0	0	35	0	0	0	0	0	0	0	0	0	0	6	0	0	0	0	0	0	0	16	9	0	0	0	0	10	32	10	0	0	0
Clostridium paraputrificum	230	40	19	27	0	16	23	0	5	0	0	33	0	0	0	3	0	0	0	0	2	0	0	0	0	8	0	0	0	0	0	0	0	12	0	0	0	17	0	0	0	0	0	17	0	0	0	0	0
Escherichia hermannii	230	0	0	0	0	0	0	3	7	0	9	0	0	0	0	0	0	0	0	0	0	0	0	0	0	0	0	0	0	0	0	0	0	0	0	0	0	0	0	0	0	66	0	0	0	0	0	0	0
Paracoccus denitrificans	230	0	0	0	0	0	0	0	0	0	0	0	0	0	0	0	0	0	0	0	0	0	0	0	0	0	0	0	0	0	0	0	0	0	0	0	0	0	0	0	0	0	0	57	0	0	0	0	0
Clostridium sp. CAG:451	229	0	11	0	0	0	0	0	38	0	0	41	0	0	0	0	0	0	0	0	0	0	0	0	0	0	0	0	0	0	0	0	0	0	0	0	0	22	35	0	0	0	0	36	46	0	0	0	0
Corynebacterium halotolerans	229	0	0	0	0	0	0	0	0	0	0	0	0	0	0	0	17	0	0	0	0	0	0	0	0	0	0	0	0	0	0	0	0	0	0	0	0	0	0	0	0	0	0	24	0	0	0	0	0
Draconibacterium orientale	229	0	0	0	0	0	0	0	10	0	0	28	0	0	0	0	0	0	0	0	6	3	0	0	0	12	0	0	0	0	0	0	0	0	0	0	4	10	0	0	0	5	0	25	9	0	0	0	6
Asaia astilbis	228	0	0	0	0	0	0	0	0	0	0	0	0	0	0	0	16	0	0	0	0	0	0	0	0	0	0	0	0	0	0	0	0	0	0	0	0	0	0	0	0	0	0	0	0	0	0	0	26
Halomonas sp. HAL1	228	0	0	0	0	0	0	0	0	0	0	0	0	0	0	0	0	0	0	0	91	34	0	0	0	0	0	0	0	0	0	0	0	0	0	0	51	27	0	0	0	0	0	0	0	0	0	0	0
Oribacterium sp. oral taxon 078	227	0	11	1	0	0	3	0	18	0	0	89	0	0	0	0	0	0	0	0	0	0	0	0	0	0	0	0	0	0	0	0	0	0	0	0	0	26	6	0	0	0	0	46	16	11	0	0	0
Alcanivorax pacificus	226	0	0	0	0	0	0	0	0	0	0	0	0	0	0	0	0	0	0	0	0	0	0	0	0	0	0	65	0	0	0	0	0	0	0	0	0	0	0	0	0	4	0	0	0	0	0	0	0
Firmicutes bacterium CAG:449	226	0	20	0	0	0	0	0	18	0	0	96	0	0	0	0	0	0	0	0	0	0	0	0	0	0	0	0	0	0	0	0	0	0	0	0	0	29	5	0	0	0	0	31	27	0	0	0	0
Klebsiella sp. AS10	226	0	0	0	0	0	0	5	0	0	5	0	0	0	0	0	0	0	27	0	35	55	0	0	0	0	0	0	0	5	0	0	0	0	0	0	44	6	0	0	0	3	0	0	0	0	0	0	0
Bacteroidales bacterium ph8	225	0	4	0	0	0	0	0	51	0	0	54	0	0	0	0	0	0	0	0	0	0	0	0	0	0	0	0	0	0	0	0	0	0	0	0	0	10	11	0	0	0	0	55	27	0	0	0	2
Clostridium sp. CAG:533	225	0	6	0	0	0	0	0	4	0	0	123	0	0	0	0	0	0	0	0	0	0	0	0	0	0	0	0	0	0	0	0	0	0	0	0	0	66	0	0	0	0	0	14	0	0	0	0	0
Firmicutes bacterium CAG:212	225	0	139	0	0	0	0	0	31	0	0	46	0	0	0	0	0	0	0	0	0	0	0	0	0	0	0	0	0	0	0	0	0	0	0	0	0	0	0	0	0	0	0	9	0	0	0	0	0
Pseudomonas sp. TKP	225	0	0	0	0	0	0	0	23	0	39	3	0	0	0	0	0	0	0	0	13	14	61	35	0	0	0	0	0	10	11	0	0	0	0	0	8	0	0	0	0	0	0	0	0	0	0	0	0
Eubacterium sp. CAG:202	224	0	10	2	0	0	0	0	0	0	0	61	0	0	0	0	0	0	0	0	0	0	0	0	0	0	0	0	0	0	0	0	0	0	0	0	70	24	0	0	0	0	0	38	0	0	0	0	0
Flavobacterium beibuense	224	0	0	0	0	0	0	0	0	0	0	0	0	0	0	0	0	0	0	0	65	15	0	0	0	0	0	0	0	0	0	0	0	0	0	0	58	16	0	0	0	2	0	12	0	0	0	0	0
Lactobacillus buchneri	224	0	0	0	0	0	0	0	0	0	0	0	0	0	0	0	187	12	0	0	0	0	0	0	0	0	0	0	0	12	0	0	0	0	0	0	0	6	0	0	0	0	0	0	0	0	0	0	3
Prevotella oralis	224	0	3	0	0	0	0	0	7	0	0	154	0	0	0	0	0	0	0	0	0	0	0	0	0	16	0	0	0	8	0	0	0	16	0	0	0	8	0	0	0	0	0	0	12	0	0	0	0
Prevotella sp. CAG:617	224	0	6	0	0	0	0	0	32	0	0	75	0	0	0	0	0	0	0	0	5	0	0	0	0	26	0	0	0	10	0	0	0	0	0	0	0	9	0	0	0	0	0	0	61	0	0	0	0
Alloprevotella rava	223	0	3	0	0	0	0	0	7	0	0	94	0	0	0	0	0	0	0	0	0	0	0	0	0	28	0	0	0	27	0	0	0	13	0	0	0	9	0	0	0	0	0	9	18	15	0	0	0
Citrobacter werkmanii	222	0	0	3	0	0	3	0	7	0	17	0	0	0	0	3	0	16	4	0	0	0	12	0	0	0	0	0	0	10	13	0	0	0	0	0	0	0	0	0	0	85	0	0	0	0	0	0	0
Paenisporosarcina sp. TG20	222	0	0	0	0	0	0	0	0	0	0	0	0	0	0	0	0	0	0	0	0	0	0	0	0	0	0	9	0	0	0	0	0	0	0	0	0	0	0	0	0	0	0	0	0	0	0	0	0
Slackia heliotrinireducens	222	0	0	0	0	0	0	0	18	0	0	17	0	0	0	0	0	0	0	0	0	0	0	0	0	0	0	0	0	0	0	0	0	0	0	0	0	7	10	0	0	0	0	75	11	0	0	0	0
Advenella kashmirensis	221	0	0	1	0	0	0	0	0	0	0	0	0	0	0	0	0	0	5	0	0	0	0	0	0	0	0	24	0	0	0	0	0	0	0	0	0	0	0	0	0	0	0	0	0	0	0	0	0
Flavobacteriaceae bacterium 3519-10	221	0	0	0	0	0	0	0	0	0	14	0	0	0	0	0	11	0	0	0	24	8	0	0	0	0	0	0	0	0	0	0	0	0	0	0	19	9	0	0	0	0	0	82	10	0	0	0	0
Gordonibacter pamelaeae	221	0	0	0	0	0	0	0	22	0	0	9	0	0	0	0	0	0	0	0	0	0	0	0	0	5	0	0	0	0	0	0	0	0	0	0	0	10	17	0	0	0	0	30	31	32	0	0	0
Planomicrobium sp. ES2	221	0	0	0	0	0	0	0	0	0	0	0	0	0	0	0	0	0	0	0	0	0	0	0	0	0	0	8	0	0	0	0	0	0	0	0	0	0	0	0	0	0	0	0	0	0	0	0	0
Acinetobacter sp. CIP 101966	220	0	0	1	0	0	0	0	12	17	32	3	0	0	0	8	0	23	0	0	0	0	27	0	0	0	0	0	0	8	13	0	0	0	0	0	0	0	12	0	0	0	0	11	0	0	0	0	0
Akkermansia muciniphila	220	0	0	0	0	0	0	0	5	0	0	3	0	0	0	0	0	0	202	0	0	0	0	0	0	0	0	0	0	0	0	0	0	0	0	0	0	0	0	0	0	0	0	0	10	0	0	0	0
Anaerotruncus colihominis	220	0	5	0	0	0	0	0	24	0	0	35	0	0	0	0	0	0	0	0	0	0	0	0	0	10	0	0	0	0	0	0	0	0	0	0	0	19	7	0	13	0	0	22	29	19	0	0	0
Cronobacter dublinensis	220	0	0	1	0	0	0	2	6	0	9	0	0	0	32	0	8	0	0	0	0	0	12	0	0	0	0	0	0	6	16	0	0	14	0	0	0	0	0	0	0	6	0	0	0	0	0	0	0
Eubacterium sp. CAG:86	220	0	34	0	0	0	0	0	0	0	0	60	0	0	0	0	0	0	0	0	0	0	0	0	0	5	0	0	0	0	0	0	0	0	0	0	0	37	0	0	0	0	0	0	73	11	0	0	0
Clostridium sp. ATCC BAA-442	219	0	5	0	0	0	0	0	27	0	0	32	0	0	0	0	0	0	0	0	0	0	0	0	0	5	0	0	0	5	0	0	0	0	0	0	0	29	5	0	0	0	0	14	66	31	0	0	0
[Clostridium] citroniae	219	0	24	0	0	0	0	0	23	0	0	48	0	0	0	0	0	0	21	0	0	0	0	0	0	5	0	0	0	6	0	0	0	0	0	0	0	11	5	0	0	0	0	12	20	26	0	0	0
Clostridium sp. KNHs214	218	13	13	24	0	14	13	0	0	0	0	9	0	0	0	7	0	0	0	0	0	0	0	0	0	0	0	10	0	0	0	0	0	0	0	0	0	5	7	0	0	0	4	0	0	0	0	0	0
Leuconostoc gelidum	218	4	0	0	0	0	0	0	4	0	9	0	0	13	23	0	12	0	0	0	0	0	11	0	0	0	0	0	0	53	8	0	59	11	0	0	0	0	5	0	0	0	0	0	0	0	0	0	3
Microbacterium gubbeenense	218	0	0	0	0	0	0	0	0	0	0	0	0	0	0	0	7	0	0	0	0	0	0	0	0	0	0	0	0	0	0	0	0	0	0	0	0	0	0	0	0	0	0	70	0	0	0	0	0
Thiorhodovibrio sp. 970	218	0	0	0	0	0	0	0	0	0	0	0	0	0	0	218	0	0	0	0	0	0	0	0	0	0	0	0	0	0	0	0	0	0	0	0	0	0	0	0	0	0	0	0	0	0	0	0	0
Anaerotruncus sp. CAG:390	217	0	5	0	0	0	0	0	9	0	0	84	0	0	0	0	0	0	0	0	0	0	0	0	0	0	0	0	0	0	0	0	0	0	0	0	0	63	0	0	0	0	0	44	12	0	0	0	0
Lactobacillus suebicus	217	0	0	0	0	0	0	0	0	0	0	3	0	0	0	0	43	0	0	0	0	0	0	0	0	0	0	0	0	12	0	0	0	11	0	0	0	28	0	0	0	0	0	0	0	0	0	0	0
Propionicicella superfundia	217	0	0	0	0	0	0	0	0	0	10	7	0	0	0	0	29	0	0	0	0	0	0	0	0	0	0	0	0	0	0	0	0	0	0	0	0	0	0	0	0	0	0	151	0	0	0	0	0
Mucispirillum schaedleri	216	0	4	0	0	0	0	0	76	0	0	37	0	0	0	0	0	0	0	0	0	0	0	0	0	0	0	0	0	0	0	0	0	0	0	0	0	0	17	0	0	0	0	0	82	0	0	0	0
Alkanindiges illinoisensis	215	3	0	2	0	0	0	0	6	0	9	0	0	0	0	0	15	0	0	0	25	12	0	0	0	0	0	20	0	0	0	0	0	0	0	0	14	14	0	0	0	0	0	11	0	0	0	0	0
[Eubacterium] cellulosolvens	215	0	7	0	0	0	0	0	11	0	0	70	0	0	0	0	0	0	0	0	0	0	0	0	0	0	0	0	0	0	0	0	0	0	0	0	0	15	4	0	0	0	0	58	13	0	0	0	0
Pseudomonas entomophila	214	0	0	0	0	0	0	0	0	0	4	0	0	0	0	0	0	0	0	0	69	50	0	0	0	0	0	18	0	0	0	0	0	12	0	0	35	12	0	0	0	0	0	0	0	0	0	0	0
Ruminococcus callidus	214	0	4	0	0	0	0	0	12	0	0	110	0	0	0	0	0	0	0	0	0	0	0	0	0	0	0	0	0	0	0	0	0	0	0	0	0	19	0	0	0	0	0	38	12	0	0	0	0
Prevotella bergensis	213	0	0	0	0	0	0	0	4	0	0	105	0	0	0	0	0	0	0	0	0	0	0	0	0	11	0	0	0	9	0	0	0	0	0	0	0	8	0	0	0	0	0	10	0	7	0	0	0
Pseudoclavibacter soli	213	0	0	0	0	0	0	0	0	0	0	0	0	0	0	0	16	0	0	0	0	0	0	0	0	0	0	0	0	0	0	0	0	0	0	0	0	0	0	0	0	0	0	11	0	0	0	0	0
Capnocytophaga cynodegmi	212	3	3	2	0	0	5	0	0	0	0	6	0	0	0	0	0	0	0	0	40	9	0	0	0	13	0	0	0	0	0	0	0	0	0	0	32	12	0	13	0	3	0	9	11	0	0	0	0
[Clostridium] methoxybenzovorans	212	3	13	2	0	0	0	0	10	0	0	46	0	0	0	0	16	0	0	0	0	0	0	0	0	0	0	0	0	0	0	0	0	0	0	0	0	12	0	0	0	0	0	13	16	7	0	0	0
Clostridium sp. CAG:269	211	0	15	0	0	0	0	0	11	0	0	35	0	0	0	0	0	0	0	0	0	0	0	0	0	34	0	0	0	0	0	0	0	0	0	0	0	23	0	0	0	0	0	24	54	15	0	0	0
Streptococcus canis	211	0	0	0	0	0	0	0	0	0	0	0	0	0	0	0	0	0	0	0	0	0	0	0	0	0	0	0	0	0	0	0	0	0	0	0	0	0	0	0	0	0	0	0	0	0	0	0	0
Clostridium sp. CAG:492	210	0	12	0	0	0	0	0	8	0	0	72	0	0	0	0	0	0	0	0	0	0	0	0	0	0	0	0	0	0	0	0	0	0	0	0	0	33	0	0	0	0	0	70	15	0	0	0	0
Candidatus Contendobacter odensis	209	0	0	0	0	0	0	0	0	30	0	0	0	0	0	172	0	0	0	0	0	0	0	0	0	0	0	0	0	0	0	0	0	0	0	0	0	0	0	0	0	0	0	0	0	0	0	0	0
Enterococcus columbae	209	0	6	2	0	0	0	3	7	0	0	0	0	0	0	11	0	0	8	0	0	0	12	0	0	5	4	0	0	4	8	0	0	0	0	0	0	0	14	19	0	5	5	12	0	0	0	0	11
Pseudomonas cremoricolorata	209	0	0	0	0	0	0	0	13	0	5	0	0	0	0	0	0	0	0	0	23	18	0	0	0	0	0	68	0	0	0	0	0	0	0	0	13	0	0	0	16	0	0	0	0	11	0	0	0
Acinetobacter sp. NIPH 973	208	0	0	0	0	0	0	5	12	26	30	4	0	0	0	6	0	16	0	0	0	0	34	0	0	6	0	0	0	0	13	0	0	13	0	0	0	0	8	0	0	0	0	0	0	0	0	0	0
Eubacterium acidaminophilum	208	0	0	2	0	0	0	0	8	0	5	10	0	17	0	10	0	0	0	0	0	0	0	0	0	12	0	0	27	8	35	0	0	12	0	12	0	7	13	0	0	0	0	14	0	0	0	0	0
Pseudomonas sp. CF161	208	0	0	0	0	0	0	0	16	0	39	4	0	0	0	0	0	12	0	0	5	4	37	0	0	0	0	19	0	12	12	0	0	0	0	0	3	0	0	0	6	0	0	0	0	0	0	0	0
Streptococcus equinus	208	0	0	4	0	0	0	0	0	0	0	7	0	0	0	0	0	0	0	0	0	0	0	0	0	33	0	0	0	6	0	0	0	0	0	0	0	8	0	0	0	0	0	59	0	0	0	0	0
Prevotella baroniae	207	0	3	0	0	0	0	0	7	0	0	125	0	0	0	0	0	0	0	0	0	0	0	0	0	14	0	0	0	5	0	0	0	16	0	0	0	16	0	0	0	0	0	0	0	7	0	0	0
Enterobacter sp. UCD-UG_FMILLET	206	0	0	0	0	0	0	9	0	0	0	0	0	0	0	0	73	0	0	0	2	0	0	0	0	0	0	0	0	0	0	0	0	0	0	0	0	0	0	0	0	3	0	0	0	0	0	0	0
Moraxella bovoculi	206	0	0	0	0	0	0	0	4	0	0	0	0	0	0	0	0	0	0	0	7	4	0	0	0	0	0	0	0	0	0	0	0	0	0	0	4	0	0	0	0	0	0	0	0	0	0	0	0
Aeromonas dhakensis	205	0	0	2	0	0	0	0	0	0	0	0	0	0	0	0	0	0	0	0	17	13	0	0	0	0	0	0	0	0	0	0	0	0	0	0	15	16	0	0	0	124	0	0	0	0	0	0	0
Oscillibacter sp. KLE 1728	205	0	4	0	0	0	0	0	62	0	0	39	0	0	0	0	0	0	0	0	0	0	0	0	0	0	0	0	0	0	0	0	0	0	0	0	0	15	8	0	0	0	0	0	69	8	0	0	0
Youngiibacter fragilis	205	0	3	0	0	0	0	0	6	0	0	21	0	0	0	5	0	0	0	0	0	0	0	0	0	0	0	0	0	0	0	0	0	0	0	0	0	9	11	0	0	0	0	32	0	0	0	0	0
Asaia prunellae	204	0	0	0	0	0	0	0	0	0	0	0	0	0	0	0	8	0	0	0	0	0	0	0	0	0	0	0	0	0	0	0	0	0	0	0	0	0	0	0	0	0	0	0	0	0	0	0	42
Bacteroides nordii	204	6	6	3	0	0	6	0	19	0	0	31	0	0	0	0	0	0	27	0	0	0	0	0	0	14	0	8	0	24	0	0	0	10	0	0	0	7	0	0	0	0	0	0	18	13	0	0	0
Bacteroides sp. CAG:714	204	0	4	0	0	0	0	0	41	0	0	22	0	0	0	0	0	0	0	0	0	0	0	0	0	9	0	8	0	25	0	0	0	11	0	0	0	0	5	0	0	0	0	0	69	10	0	0	0
Clostridium sp. CAG:440	204	0	14	0	0	0	0	0	21	0	0	54	0	0	0	0	0	0	0	0	0	0	0	0	0	9	0	0	0	0	0	0	0	0	0	0	0	26	14	0	0	0	0	25	28	13	0	0	0
Enterobacter sp. BIDMC 29	204	0	0	0	0	0	0	12	0	0	6	0	0	0	0	0	26	0	4	0	8	11	9	0	0	0	0	0	0	0	0	0	0	0	0	0	4	0	0	0	0	5	0	0	0	0	0	0	0
Sporosarcina sp. D27	204	0	0	0	0	0	0	0	0	0	0	0	0	0	0	0	0	0	0	0	0	0	0	0	0	0	0	8	0	0	0	0	0	0	0	0	0	0	5	0	0	0	0	0	0	0	0	0	0
Bacillus sp. KW-12	203	0	0	0	0	0	0	0	0	0	0	0	0	0	0	0	0	0	0	0	0	0	0	0	0	0	0	12	0	0	0	0	0	0	0	0	0	0	0	0	0	0	0	0	0	0	0	0	0
Firmicutes bacterium CAG:882	203	0	64	0	0	0	0	0	9	0	0	78	0	0	0	0	0	0	0	0	0	0	0	0	0	0	0	0	0	0	0	0	0	0	0	0	0	21	0	0	0	0	0	20	11	0	0	0	0
Candidatus Soleaferrea massiliensis	202	0	3	0	0	0	0	0	9	0	0	29	0	0	0	0	0	0	0	0	0	0	0	0	0	13	6	0	0	0	0	0	0	0	0	0	0	12	0	0	16	0	8	8	0	17	0	0	0
Clostridium sp. CAG:510	202	0	10	0	0	0	0	0	7	0	0	112	0	0	0	0	0	0	0	0	0	0	0	0	0	0	0	0	0	0	0	0	0	0	0	0	0	41	0	0	0	0	0	18	0	0	0	0	0
Lachnospiraceae bacterium A2	202	0	14	0	0	0	0	0	25	0	0	72	0	0	0	0	0	0	10	0	0	0	0	0	0	5	0	0	0	0	0	0	0	0	0	0	0	17	0	0	0	0	0	26	23	6	0	0	0
Pseudomonas moraviensis	202	0	0	0	0	0	0	0	26	0	57	8	0	0	0	3	0	11	0	0	5	7	51	0	0	0	0	0	0	10	20	0	0	0	0	0	4	0	0	0	0	0	0	0	0	0	0	0	0
Bacillus sp. CAG:988	201	0	19	0	0	0	0	0	22	0	0	25	0	0	0	0	0	0	0	0	0	0	0	0	0	0	0	0	0	0	0	0	0	0	0	0	0	14	19	0	0	0	0	20	82	0	0	0	0
Butyrivibrio sp. AE2032	201	0	5	0	0	0	0	0	5	0	0	44	0	0	0	0	0	0	0	0	0	0	0	0	0	0	0	0	0	0	0	0	0	0	0	0	0	14	0	0	0	0	0	75	0	0	0	0	0
Prevotella buccae	201	0	0	0	0	0	0	0	0	0	0	85	0	0	0	0	0	0	0	0	0	0	0	0	0	28	0	0	0	13	0	0	0	20	0	0	0	9	0	0	0	0	0	0	0	28	0	0	0
Bifidobacterium animalis	200	0	0	0	0	0	0	0	5	0	0	5	0	0	0	0	0	0	0	0	0	0	0	0	0	0	0	0	0	0	0	0	0	0	0	0	0	0	0	0	0	0	0	0	0	0	0	0	0
Clostridium sp. CAG:710	200	0	27	0	0	0	0	0	8	0	0	75	0	0	0	0	0	0	0	0	0	0	0	0	0	0	0	0	0	0	0	0	0	0	0	0	0	49	5	0	0	0	0	25	0	0	0	0	0
Oxalobacter formigenes	200	0	0	3	0	0	0	0	37	0	0	20	0	0	0	0	0	0	0	0	0	0	0	0	0	5	0	0	0	0	0	0	0	0	0	0	0	36	0	12	24	0	0	0	10	18	0	0	0
[Eubacterium] siraeum	199	0	7	0	0	0	0	0	17	0	0	70	0	0	0	0	0	0	0	0	0	0	0	0	0	0	0	0	0	0	0	0	0	0	0	0	0	54	7	0	0	0	0	22	18	0	0	0	0
uncultured Thiohalocapsa sp. PB-PSB1	199	0	0	1	0	0	0	0	0	0	0	0	0	0	0	198	0	0	0	0	0	0	0	0	0	0	0	0	0	0	0	0	0	0	0	0	0	0	0	0	0	0	0	0	0	0	0	0	0
Arcobacter sp. L	198	4	3	1	0	0	4	0	0	0	0	0	0	0	37	0	0	0	0	0	0	0	0	0	0	0	0	0	0	0	0	0	0	0	0	30	0	0	0	0	0	0	0	0	0	0	0	0	4
Bacteroides sp. 9_1_42FAA	198	0	5	0	0	0	0	0	20	0	0	19	0	0	0	0	0	0	40	0	0	0	0	0	0	14	0	0	0	18	0	0	0	22	0	0	0	0	0	0	0	0	0	0	19	30	0	0	0
Odoribacter laneus	198	0	0	0	0	0	0	0	6	0	0	12	0	0	0	0	0	0	0	0	0	0	0	0	0	13	0	0	0	10	0	0	0	17	0	0	0	0	0	0	0	0	0	0	9	100	0	0	6
Stenoxybacter acetivorans	198	22	9	23	0	69	30	0	9	0	0	0	0	0	0	0	0	0	0	0	0	0	0	0	0	0	0	0	0	0	0	0	0	0	0	0	0	0	0	0	9	0	0	0	0	0	0	0	3
Flavobacterium indicum	196	0	0	0	0	0	0	0	0	0	0	0	0	0	0	0	0	0	0	0	79	23	0	0	0	0	0	0	0	0	0	0	0	0	0	0	53	16	0	0	0	0	0	13	0	0	0	0	0
Enterobacter sp. MGH 15	195	0	0	0	0	0	0	1	3	0	8	0	0	0	0	0	0	0	0	0	0	0	10	0	0	0	0	0	0	5	6	0	0	0	0	0	0	0	0	0	0	0	0	0	0	0	0	0	0
Kineosphaera limosa	195	0	0	0	0	0	0	0	0	0	17	5	0	0	0	0	34	0	11	0	0	0	0	0	0	0	0	0	0	0	0	0	0	0	0	0	0	0	0	0	0	0	0	59	0	0	0	0	0
Aeromonas australiensis	194	0	0	3	0	0	3	0	0	0	0	0	0	0	0	0	0	0	0	0	27	17	0	0	0	0	0	0	0	0	0	0	0	0	0	0	29	24	0	0	0	55	0	0	0	0	0	0	0
Chlamydia psittaci	194	0	0	0	0	0	0	0	13	0	0	0	0	0	0	0	0	0	0	0	0	0	0	0	0	0	0	0	0	7	0	0	0	0	0	0	0	0	0	0	0	0	0	0	0	0	0	0	0
Firmicutes bacterium CAG:466	194	0	0	0	0	0	0	0	8	0	0	13	0	0	0	0	0	0	0	0	0	0	0	0	0	85	0	0	0	0	0	0	0	27	0	0	0	0	0	0	0	0	0	0	12	49	0	0	0
Lachnospiraceae bacterium COE1	194	0	17	0	0	0	0	0	14	0	0	97	0	0	0	0	0	0	0	0	0	0	0	0	0	6	0	0	0	0	0	0	0	0	0	0	0	27	0	0	0	0	0	23	10	0	0	0	0
Pedobacter glucosidilyticus	194	0	0	0	0	0	0	0	0	0	0	6	0	0	0	0	0	0	0	0	57	11	0	0	0	0	0	0	0	0	0	0	0	0	0	0	35	16	0	0	0	0	0	14	0	0	0	0	4
Aeromonas jandaei	193	6	3	14	0	0	6	0	0	0	0	0	0	0	0	0	0	0	0	0	3	4	0	0	0	0	0	0	0	0	0	0	0	0	0	0	3	0	0	0	0	154	0	0	0	0	0	0	0
Clostridium sp. SY8519	193	0	4	0	0	0	0	0	10	0	0	71	0	0	0	0	0	0	0	0	0	0	0	0	0	0	0	0	0	0	0	0	0	0	0	0	0	9	0	0	0	0	0	59	11	0	0	0	0
Lachnospiraceae bacterium 3-1	193	0	25	0	0	0	0	0	20	0	0	80	0	0	0	0	0	0	8	0	0	0	0	0	0	0	0	0	0	0	0	0	0	0	0	0	0	14	4	0	0	0	0	18	18	6	0	0	0
Oscillibacter valericigenes	193	0	7	0	0	0	0	0	27	0	0	70	0	0	0	0	0	0	0	0	0	0	0	0	0	0	0	0	0	0	0	0	0	0	0	0	0	22	0	0	0	0	0	23	24	10	0	0	0
Clostridium sp. CAG:127	192	0	7	0	0	0	0	0	4	0	0	164	0	0	0	0	0	0	0	0	0	0	0	0	0	0	0	0	0	0	0	0	0	0	0	0	0	17	0	0	0	0	0	0	0	0	0	0	0
Pseudomonas extremaustralis	192	0	0	0	0	0	0	0	16	0	36	5	0	0	0	0	0	12	0	0	11	9	30	27	0	0	0	11	0	9	18	0	0	0	0	0	7	0	0	0	0	0	0	0	0	0	0	0	0
Pseudomonas knackmussii	192	0	0	0	0	0	0	0	18	0	0	0	0	0	0	0	0	0	0	20	3	0	0	0	0	0	0	71	0	0	0	0	0	0	0	0	0	0	0	0	26	0	0	0	0	20	0	0	2
Pseudomonas tolaasii	192	0	0	0	0	0	0	0	18	0	29	5	0	0	0	0	0	0	0	0	13	14	40	22	0	0	0	11	0	6	12	0	0	0	0	0	9	0	5	0	0	0	0	0	0	0	0	0	0
Psychrobacter sp. TB15	192	0	0	0	0	0	0	0	0	0	0	0	0	0	0	0	0	0	0	0	8	3	0	0	0	0	0	0	0	0	0	0	0	0	0	0	10	0	0	0	6	0	0	0	0	0	0	0	0
Clostridium intestinale	191	7	4	4	0	0	3	0	0	0	0	13	0	0	0	3	102	0	0	0	0	0	0	0	0	5	0	0	0	0	0	0	0	10	0	0	0	0	0	0	0	0	4	8	0	0	0	0	0
Lactobacillus gasseri	190	0	0	0	0	0	0	0	26	0	0	6	0	0	23	0	0	0	0	0	0	0	0	0	0	0	0	0	0	6	0	0	0	106	0	0	0	14	5	0	0	0	0	0	0	0	0	0	0
Paenirhodobacter enshiensis	190	0	0	0	0	0	0	0	0	0	0	0	0	0	20	0	12	0	0	0	0	0	0	0	0	0	0	0	0	0	0	0	0	0	0	0	0	0	0	0	0	0	0	8	0	0	0	0	5
Acidovorax sp. MR-S7	189	0	0	0	0	0	0	0	0	0	0	0	0	0	0	8	0	0	0	0	0	0	0	0	0	0	0	10	0	0	0	0	0	0	0	0	0	0	0	0	0	6	0	100	0	0	0	0	0
Clostridium sp. CAG:470	189	0	7	0	0	0	0	0	10	0	0	33	0	0	0	0	0	0	0	0	0	0	0	0	0	11	0	0	0	0	0	0	0	0	0	0	0	43	5	0	0	0	0	20	19	18	0	0	0
Dorea formicigenerans	189	0	16	0	0	0	0	0	25	0	0	61	0	0	0	0	0	0	0	0	0	0	0	0	0	12	0	0	0	0	0	0	0	11	0	0	0	13	6	0	0	0	0	20	10	15	0	0	0
Enterobacter sp. B509	189	0	0	0	0	0	0	3	0	0	7	0	0	0	0	0	31	0	4	0	0	3	0	0	0	0	0	0	0	0	0	0	0	0	0	0	0	0	0	0	0	3	0	0	0	0	0	0	0
Agrobacterium tumefaciens	188	0	0	2	0	0	0	0	3	0	0	0	0	0	0	6	10	0	4	0	2	0	0	0	0	0	0	0	0	0	0	0	0	0	0	0	0	0	0	0	0	0	0	29	0	0	0	0	3
Treponema denticola	188	0	9	0	0	0	0	0	4	0	0	99	0	0	0	4	0	0	0	0	0	0	0	0	0	0	0	0	0	0	0	0	0	0	0	0	0	35	8	0	0	0	0	13	16	0	0	0	0
Lachnospiraceae bacterium 28-4	187	0	15	0	0	0	0	0	16	0	0	66	0	0	0	0	0	0	0	0	0	0	0	0	0	0	0	0	0	5	0	0	0	0	0	0	0	31	6	0	0	0	0	22	17	9	0	0	0
Neisseria meningitidis	187	19	8	19	0	66	24	0	6	0	6	0	0	0	0	3	0	0	0	0	7	6	0	0	0	0	0	0	0	0	0	0	0	0	0	0	4	0	6	0	0	2	0	0	0	0	0	0	0
Pseudomonas sp. CF150	187	0	0	0	0	0	0	0	25	0	30	4	0	0	0	3	0	0	0	0	15	8	44	28	0	0	0	0	0	10	7	0	0	0	0	0	13	0	0	0	0	0	0	0	0	0	0	0	0
Yersinia frederiksenii	187	0	0	2	0	0	0	0	14	15	31	6	0	0	0	5	0	20	4	0	0	0	31	31	0	0	0	8	0	5	7	0	0	0	0	0	0	0	5	0	0	3	0	0	0	0	0	0	0
Leucobacter chromiiresistens	186	0	0	0	0	0	0	0	0	0	0	0	0	0	0	0	0	0	0	0	0	0	0	0	0	0	0	0	0	0	0	0	0	0	0	0	0	0	0	0	0	0	0	25	0	0	0	0	0
Ottowia thiooxydans	186	0	0	0	0	0	0	0	0	0	0	0	0	0	0	4	0	0	0	0	0	0	0	0	0	0	0	0	0	0	0	0	0	0	0	0	0	0	0	0	0	2	0	73	0	0	0	0	0
Prevotella histicola	186	0	5	0	0	0	0	0	4	0	0	74	0	0	0	0	0	0	0	0	0	0	0	0	0	23	0	0	0	9	0	0	0	23	0	0	0	9	0	0	0	0	0	0	17	11	0	0	0
Pseudomonas viridiflava	186	0	0	0	0	0	0	0	21	0	16	0	0	0	0	0	0	0	0	0	9	8	38	25	0	0	0	13	0	0	10	0	0	11	0	0	5	0	0	0	11	0	0	0	0	7	0	0	0
Acinetobacter sp. CIP 102529	185	0	0	4	0	0	0	5	11	0	30	3	0	0	0	6	0	18	0	0	0	0	25	0	0	0	0	0	0	8	6	0	0	0	0	0	0	0	5	0	0	0	0	0	0	0	0	0	0
Clostridiales bacterium oral taxon 876	185	5	4	5	0	0	4	0	0	0	0	10	0	0	0	3	0	0	0	0	0	0	0	0	0	0	0	0	0	0	0	0	0	0	0	0	0	0	6	0	0	0	0	0	0	0	0	0	0
Bacteroides sp. 3_1_40A	184	0	3	0	0	0	0	0	13	0	0	9	0	0	0	0	0	0	64	0	0	0	0	0	0	30	0	0	0	18	0	0	0	0	0	0	0	0	0	0	0	0	0	0	10	27	0	0	0
Enterobacter sp. MGH 24	184	0	0	0	0	0	0	3	0	0	0	0	0	0	0	0	27	0	0	0	5	6	0	0	0	0	0	0	0	0	0	0	0	0	0	0	0	0	0	0	0	2	0	0	0	0	0	0	0
Maribacter forsetii	184	0	0	0	0	0	0	0	0	0	0	0	0	0	0	0	0	0	0	0	62	15	0	0	0	0	0	0	0	0	0	0	0	0	0	0	57	22	0	0	0	0	0	0	0	0	0	0	0
[Clostridium] hylemonae	184	0	15	1	0	0	3	0	34	0	0	59	0	0	0	0	0	0	0	0	0	0	0	0	0	5	0	0	0	0	6	0	0	0	0	0	0	13	9	0	0	0	0	0	14	10	0	0	0
Bacillus amyloliquefaciens	182	3	0	2	0	0	0	0	0	0	0	0	0	0	30	0	0	0	0	0	0	0	0	0	0	0	0	0	0	6	0	64	0	28	0	0	0	0	0	0	0	0	0	0	0	0	0	0	0
Carnobacterium mobile	182	3	3	2	0	0	0	2	6	0	10	0	0	0	0	6	0	0	7	0	0	0	17	0	0	0	0	0	0	8	9	0	0	0	0	0	0	5	6	0	0	0	0	11	0	0	0	0	7
Clostridium celatum	182	10	8	8	0	8	5	0	0	0	0	71	0	0	0	0	0	0	4	0	0	0	0	0	0	0	0	0	0	0	0	0	0	0	0	0	0	28	0	0	0	0	0	17	0	0	0	0	0
Pseudoalteromonas haloplanktis	182	0	0	3	0	0	0	0	4	0	0	0	0	0	0	0	0	0	0	0	42	24	0	0	0	0	0	19	0	4	0	0	0	0	0	0	28	12	0	11	0	7	0	0	0	0	0	0	0
Pseudomonas sp. BRG-100	182	0	0	0	0	0	0	0	17	18	36	5	0	0	0	3	0	0	0	0	8	12	45	0	0	0	0	0	0	6	19	0	0	0	0	0	7	0	6	0	0	0	0	0	0	0	0	0	0
bacterium LF-3	182	0	10	1	0	0	0	0	7	0	0	22	0	0	0	0	0	0	0	0	0	0	0	0	0	34	0	0	0	9	0	0	0	18	0	0	0	0	0	0	8	0	0	0	0	73	0	0	0
Butyricimonas synergistica	181	3	27	1	0	0	0	0	51	0	0	43	0	0	0	0	0	0	3	0	2	0	0	0	0	13	0	0	0	0	0	0	0	0	0	0	0	5	0	0	0	0	0	0	20	7	0	0	0
Paracoccus versutus	181	0	0	0	0	0	0	0	0	0	0	0	0	0	0	0	0	0	0	0	0	0	0	0	0	0	0	0	0	0	0	0	0	0	0	0	0	0	0	0	0	0	0	41	0	0	0	0	0
Photorhabdus luminescens	181	4	0	4	0	0	4	2	9	0	9	0	0	0	0	0	0	0	8	0	3	0	0	0	0	6	0	8	0	6	0	0	0	0	0	0	3	0	0	0	11	10	0	11	0	0	0	0	0
Rikenella microfusus	181	0	5	0	0	0	3	0	23	0	0	31	0	0	0	0	0	0	0	0	0	0	0	0	0	12	0	0	0	0	0	0	0	0	0	0	0	5	4	16	0	5	0	11	31	0	0	0	7
Thioflavicoccus mobilis	181	0	0	0	0	0	0	0	0	0	0	0	0	0	0	181	0	0	0	0	0	0	0	0	0	0	0	0	0	0	0	0	0	0	0	0	0	0	0	0	0	0	0	0	0	0	0	0	0
Clostridium sp. CAG:62	180	0	20	0	0	0	0	0	4	0	0	83	0	0	0	0	0	0	0	0	0	0	0	0	0	0	0	0	0	0	0	0	0	0	0	0	0	10	0	0	0	0	0	63	0	0	0	0	0
Flavobacterium chungangense	180	0	0	0	0	0	0	0	0	0	0	4	0	0	0	0	0	0	0	0	55	14	0	0	0	0	0	0	0	0	0	0	0	0	0	0	47	11	0	0	0	0	0	0	0	0	0	0	0
Pantoea sp. Sc1	180	0	0	0	0	0	0	0	0	0	0	0	0	0	26	0	0	0	0	0	0	0	0	0	0	0	0	0	0	0	9	48	0	58	0	0	0	0	0	0	0	0	0	0	0	0	0	0	0
Prevotella sp. oral taxon 473	180	0	0	0	0	0	0	0	9	0	0	109	0	0	0	0	0	0	0	0	0	0	0	0	0	20	0	0	0	13	0	0	0	0	0	0	0	9	0	0	0	0	0	0	9	11	0	0	0
Clostridium sp. CAG:43	179	0	8	0	0	0	0	0	11	0	0	72	0	0	26	0	0	0	0	0	0	0	0	0	0	0	0	0	0	0	0	0	0	0	0	0	0	33	0	0	0	0	0	9	11	9	0	0	0
Odoribacter splanchnicus	179	0	17	0	0	0	0	0	33	0	0	31	0	0	0	0	0	0	0	0	0	0	0	0	0	31	0	0	0	10	0	0	0	0	0	0	0	9	0	0	0	0	0	0	20	24	0	0	0
Ruminococcus gauvreauii	179	0	8	0	0	0	0	0	23	0	0	52	0	0	0	0	0	0	6	0	0	0	0	0	0	0	0	0	0	0	0	0	0	0	0	0	0	13	5	0	0	0	0	24	19	8	0	0	0
Moraxella catarrhalis	178	4	0	2	0	7	3	0	9	0	14	0	0	0	0	3	0	0	0	0	28	15	19	0	0	0	0	0	0	0	19	0	0	10	0	0	12	18	4	0	0	0	0	0	0	0	0	0	0
Porphyromonas macacae	178	0	3	2	0	0	0	0	10	0	0	43	0	0	0	0	0	0	0	0	0	0	0	0	0	25	0	0	0	8	0	0	0	0	0	0	0	6	0	17	6	4	0	0	0	11	0	0	2
Pseudomonas sp. TJI-51	178	0	0	0	0	0	0	0	0	0	5	0	0	0	0	0	0	0	0	0	16	12	0	0	0	0	0	0	0	6	0	0	0	36	0	0	15	0	0	0	0	0	0	0	0	0	0	0	0
Serratia sp. DD3	178	3	0	2	0	0	0	2	18	16	16	3	0	0	0	4	0	19	5	0	4	4	17	0	0	6	0	0	0	7	8	0	0	0	0	0	0	0	0	0	9	13	0	0	0	0	0	0	0
Tsukamurella sp. 1534	178	0	0	0	0	0	0	0	0	0	0	0	0	0	0	0	0	11	0	0	0	0	0	0	0	0	0	0	0	0	0	0	0	0	0	0	0	0	0	0	0	0	0	0	0	0	0	0	5
Acholeplasma palmae	177	0	0	0	0	0	0	0	0	20	0	4	0	0	0	0	0	0	0	0	0	0	0	0	0	0	0	0	0	0	0	0	0	0	0	0	0	0	0	0	0	0	0	11	0	0	0	0	0
Alistipes indistinctus	177	0	5	0	0	0	0	0	16	0	0	28	0	0	0	0	0	0	0	0	0	0	0	0	0	9	0	0	0	0	0	0	0	0	0	0	0	5	0	0	0	0	0	14	64	0	0	0	4
Clostridium beijerinckii	177	12	9	8	0	0	8	0	4	15	0	24	0	0	0	0	0	0	0	0	0	0	0	0	0	0	0	0	0	9	0	0	0	0	0	0	0	5	5	0	0	0	0	10	0	0	0	0	0
Moraxella caprae	177	0	0	4	0	0	0	0	4	0	0	0	0	0	0	0	0	0	0	0	44	11	0	0	0	0	0	0	0	0	0	0	0	0	0	0	26	38	0	0	0	0	0	0	0	0	0	0	0
Allochromatium vinosum	176	0	0	0	0	0	0	0	0	0	0	0	0	0	0	176	0	0	0	0	0	0	0	0	0	0	0	0	0	0	0	0	0	0	0	0	0	0	0	0	0	0	0	0	0	0	0	0	0
Anaerovorax odorimutans	176	0	3	0	0	0	0	0	16	0	0	53	0	0	0	8	0	0	0	0	0	0	0	0	0	0	0	0	0	0	0	0	0	0	0	0	0	28	12	0	0	0	0	21	10	0	0	0	0
Flavobacterium johnsoniae	176	0	0	0	0	0	0	0	0	0	0	3	0	0	0	0	0	0	0	0	42	10	0	0	0	0	0	0	0	5	0	0	0	0	0	0	30	17	0	0	0	0	0	0	0	0	0	0	0
Alloprevotella tannerae	175	0	0	0	0	0	0	0	8	0	0	103	0	0	0	0	0	0	0	0	0	0	0	0	0	15	0	0	0	4	0	0	0	0	0	0	0	21	0	0	0	0	0	0	17	7	0	0	0
Blastopirellula marina	175	0	0	0	0	0	0	0	0	0	0	0	0	0	0	4	0	0	0	0	0	0	0	0	0	0	0	0	0	0	0	0	0	0	0	0	0	0	0	0	0	0	0	144	0	0	0	0	0
Kosakonia sacchari	175	0	0	0	0	0	0	0	0	0	4	0	0	0	0	0	0	0	0	0	3	4	0	0	0	0	0	0	0	0	0	0	0	18	0	0	4	0	0	0	0	2	0	0	0	0	0	0	0
Proteocatella sphenisci	175	12	8	23	0	33	9	0	0	0	0	10	0	0	0	6	0	0	0	0	0	0	0	0	0	0	0	0	0	0	0	0	0	0	0	0	0	0	6	0	0	0	0	16	0	0	0	0	0
Clostridium sp. CAG:352	174	0	6	2	0	0	0	0	20	0	0	74	0	0	0	0	0	0	0	0	0	0	0	0	0	7	0	0	0	0	0	0	0	0	0	0	4	23	0	0	0	0	0	15	10	7	0	0	0
Firmicutes bacterium CAG:83	174	0	0	0	0	0	0	0	9	0	0	51	0	0	0	0	0	0	0	0	0	0	0	0	0	0	0	0	0	0	0	0	0	0	0	0	0	69	0	0	0	0	0	20	11	0	0	0	0
Firmicutes bacterium CAG:95	174	0	8	0	0	0	0	0	8	0	0	104	0	0	0	0	0	0	0	0	0	0	0	0	0	0	0	0	0	0	0	0	0	0	0	0	0	42	0	0	0	0	0	12	0	0	0	0	0
Virgibacillus alimentarius	174	0	0	0	0	0	0	0	0	0	0	0	0	0	0	0	0	0	0	0	0	0	0	0	0	0	0	14	0	0	0	0	0	0	0	0	0	0	0	0	0	0	0	0	0	0	0	0	0
Wolbachia sp. wRi	174	0	0	0	0	0	7	2	0	0	0	0	0	0	0	19	0	0	11	0	3	0	0	0	0	5	23	0	0	0	10	0	0	0	0	14	6	6	13	0	8	3	12	0	0	8	0	0	0
Acetobacter sp. CAG:267	173	0	49	0	0	0	0	0	4	0	0	0	0	0	0	0	0	0	0	0	0	0	0	0	0	8	0	0	0	11	0	0	0	0	0	0	0	0	5	0	0	0	0	0	77	0	0	0	0
Aeromonas bivalvium	173	0	0	0	0	0	0	0	0	0	0	0	0	0	0	0	0	0	5	0	52	27	0	0	0	0	0	0	0	0	0	0	0	0	0	0	35	18	0	0	0	10	0	0	0	0	0	0	0
Porphyromonas levii	173	0	0	0	0	0	0	0	4	0	0	11	0	0	0	0	0	0	0	0	3	0	0	0	0	9	0	0	0	4	0	0	0	0	0	0	0	0	0	0	0	2	0	131	0	0	0	0	0
Zymophilus raffinosivorans	173	0	5	4	0	0	5	0	5	0	0	15	0	0	0	5	0	0	0	0	0	0	0	0	0	0	0	0	0	13	0	0	0	0	0	0	0	5	0	0	0	0	0	0	22	10	0	0	5
Eremococcus coleocola	172	3	0	2	0	0	0	0	0	0	0	0	0	0	0	0	0	0	7	0	0	0	0	0	0	0	0	0	0	4	0	0	0	0	0	0	0	6	0	0	0	0	0	77	0	0	0	0	4
Finegoldia magna	172	0	0	1	0	0	0	0	4	0	0	10	0	0	0	14	0	0	0	0	0	0	0	0	0	6	0	22	0	7	12	0	0	0	0	0	0	0	27	0	0	0	0	16	0	0	0	0	0
Clostridium sp. CAG:571	171	0	17	0	0	0	0	0	12	0	0	39	0	0	0	0	0	0	0	0	0	0	0	0	0	0	0	0	0	0	0	0	0	0	0	0	0	47	8	0	0	0	0	21	20	7	0	0	0
Enterobacter sp. EGD-HP1	171	0	0	1	0	0	0	6	0	0	6	0	0	0	0	0	56	0	3	0	4	5	0	0	0	0	0	0	0	0	0	0	0	0	0	0	3	0	0	0	0	4	0	0	0	0	0	0	0
Eubacterium sp. CAG:38	171	0	83	0	0	0	0	0	5	0	0	49	0	0	0	0	0	0	0	0	0	0	0	0	0	0	0	0	0	0	0	0	0	0	0	0	0	26	0	0	0	0	0	0	0	8	0	0	0
Flavobacteria bacterium MS024-3C	171	0	0	0	0	0	0	0	0	0	0	0	0	0	0	5	0	0	3	0	13	30	0	0	0	0	5	0	0	10	0	0	0	0	0	0	7	0	0	0	9	3	9	0	0	0	0	5	0
Janibacter hoylei	171	0	0	0	0	0	0	0	0	0	0	0	0	0	0	0	0	0	4	0	0	0	0	0	0	0	0	0	0	0	0	0	0	0	0	0	0	0	0	0	0	0	0	92	0	0	0	0	0
Prevotella salivae	171	0	0	0	0	0	0	0	14	0	0	84	0	0	0	0	0	0	0	0	0	0	0	0	0	15	0	0	0	6	0	0	0	13	0	0	0	12	0	0	0	0	0	0	12	10	0	0	0
Clostridium sp. CAG:465	170	0	23	0	0	0	0	0	4	0	0	32	0	0	0	0	0	0	0	0	0	0	0	0	0	0	0	0	0	0	0	0	0	0	0	0	0	11	0	0	0	0	0	0	23	0	0	0	0
Clostridium sp. CAG:505	170	0	0	0	0	0	0	0	4	0	0	10	0	0	0	0	0	0	0	0	0	0	0	0	0	74	0	0	0	0	0	0	0	30	0	0	0	0	0	0	0	0	0	0	0	52	0	0	0
Corallococcus sp. CAG:1435	170	0	3	0	0	0	0	0	14	0	0	23	0	0	0	0	0	0	0	0	0	0	0	0	0	0	0	0	0	0	0	0	0	0	0	0	0	23	0	0	0	0	0	14	47	0	0	0	0
Flavobacterium psychrophilum	170	0	0	0	0	0	0	0	3	0	0	11	0	0	0	0	0	0	0	0	48	14	0	0	0	0	0	0	0	5	0	0	0	0	0	0	31	13	0	0	0	0	0	12	0	0	0	0	0
Pseudomonas sp. CB1	170	0	0	0	0	0	0	0	17	0	6	0	0	0	0	0	0	0	0	0	2	0	12	0	0	0	0	73	0	0	0	0	0	0	0	0	0	0	0	0	14	0	0	0	0	10	0	0	0
Shinella sp. DD12	170	0	0	0	0	0	0	0	0	0	0	0	0	0	0	0	10	0	8	0	0	0	0	0	0	0	0	0	0	0	0	0	0	0	0	0	0	0	0	0	0	2	0	73	0	0	0	0	0
Aeromonas taiwanensis	169	0	0	0	0	0	0	0	0	0	0	0	0	0	0	0	0	0	5	0	45	31	0	0	0	0	0	0	0	0	0	0	0	0	0	0	29	24	0	0	0	14	0	0	0	0	0	0	0
Helicobacter pylori	169	0	5	4	0	8	0	0	7	0	0	9	0	0	0	4	0	0	0	0	0	0	0	0	0	5	0	0	0	5	0	0	0	0	0	0	0	0	6	0	0	2	0	0	0	0	17	48	3
Klebsiella sp.	169	0	0	1	0	0	0	49	0	0	0	0	0	0	0	0	0	0	0	0	2	0	0	0	0	0	0	0	0	0	0	0	0	0	0	0	0	0	0	0	0	12	0	0	0	0	0	0	0
Lachnospiraceae bacterium 1_4_56FAA	169	0	17	0	0	0	0	0	16	0	0	24	0	0	0	0	0	0	0	0	0	0	0	0	0	10	0	0	0	20	0	0	0	11	0	0	0	6	0	0	0	0	0	8	9	37	0	0	0
Prevotella sp. HUN102	169	0	0	0	0	0	0	0	6	0	0	108	0	0	0	0	0	0	0	0	0	0	0	0	0	8	0	0	0	0	0	0	0	14	0	0	0	9	0	0	0	0	0	16	0	8	0	0	0
Rickettsia endosymbiont of Ixodes scapularis	169	0	0	0	0	0	0	3	0	0	0	0	0	0	0	7	0	0	7	0	2	0	0	0	0	0	9	0	0	0	0	0	0	0	0	0	0	0	0	10	9	4	11	0	10	9	0	13	0
Escherichia albertii	168	0	0	5	0	0	0	3	6	0	9	0	0	0	0	0	8	0	4	0	0	0	9	0	0	39	0	0	0	6	6	0	0	0	0	0	0	0	0	0	0	3	0	0	0	0	0	0	0
Flavobacterium sp. Fl	168	0	0	2	0	0	3	0	0	0	4	3	0	0	0	0	0	0	0	0	10	3	0	0	0	0	0	0	0	0	0	0	0	0	0	0	6	0	5	30	0	0	9	15	0	0	0	0	13
Lachnospiraceae bacterium AC2029	168	0	3	0	0	0	0	0	9	0	0	48	0	0	0	0	0	0	0	0	0	0	0	0	0	0	0	0	0	0	0	0	0	0	0	0	0	15	0	0	0	0	0	53	9	0	0	0	0
[Clostridium] sporosphaeroides	168	0	0	0	0	0	0	0	5	0	0	14	0	0	0	0	18	0	0	0	0	0	0	0	0	0	0	0	0	0	0	0	0	0	0	0	0	5	0	0	0	0	0	0	13	0	0	0	0
Helicobacter bilis	167	0	9	0	0	0	0	0	0	0	0	0	0	0	0	0	0	0	0	0	0	0	0	0	0	29	0	0	0	48	0	0	0	27	0	0	0	0	0	0	0	0	0	0	0	8	0	0	0
Bacteroides eggerthii	166	0	10	1	0	0	0	0	26	0	0	23	0	0	0	0	0	0	29	0	0	0	0	0	0	12	0	0	0	16	0	0	0	0	0	0	0	6	0	0	0	0	0	0	31	12	0	0	0
Cronobacter sp. 1383	166	0	0	0	0	0	0	0	5	0	9	0	0	18	0	0	16	0	5	0	0	0	16	0	0	0	0	0	0	0	16	0	0	15	0	0	0	0	0	0	0	2	0	0	0	0	0	0	0
Neisseria weaveri	166	22	12	24	0	74	25	0	0	0	0	0	0	0	0	0	0	0	0	0	0	0	0	0	0	0	0	0	0	0	0	0	0	0	0	0	0	0	0	0	0	0	0	9	0	0	0	0	0
[Clostridium] symbiosum	166	0	16	0	0	0	0	0	17	0	0	39	0	0	0	0	0	0	6	0	0	0	0	0	0	0	0	0	0	0	0	0	0	0	0	0	0	11	5	0	0	0	0	25	20	10	0	0	0
Lactobacillus nodensis	165	0	0	0	0	0	0	0	0	0	0	0	0	0	19	0	0	0	6	0	0	0	0	0	0	0	0	0	0	61	0	0	0	34	0	0	0	19	0	0	0	14	0	0	0	0	0	0	0
Neisseria shayeganii	165	19	9	20	0	67	23	0	0	0	0	0	0	0	0	0	0	0	0	0	8	4	0	0	0	0	0	8	0	0	0	0	0	0	0	0	3	0	4	0	0	0	0	0	0	0	0	0	0
Prevotella buccalis	165	0	3	1	0	0	3	0	6	0	0	98	0	0	0	0	0	0	0	0	0	0	0	0	0	17	0	0	0	7	0	0	0	0	0	0	0	10	0	0	0	0	0	0	9	11	0	0	0
Prevotella sp. oral taxon 317	165	3	4	1	0	0	6	0	7	0	0	46	0	0	0	0	0	0	0	0	0	4	0	0	0	17	0	0	0	8	0	0	0	18	0	0	0	5	0	0	0	3	0	0	9	13	0	0	0
Cardiobacterium hominis	164	0	0	0	0	0	0	0	0	0	0	0	0	0	0	11	0	0	0	0	3	0	0	0	0	16	8	0	0	0	13	0	0	0	0	0	4	7	0	0	26	0	0	0	0	0	0	0	25
Desulfitobacterium hafniense	164	0	6	0	0	0	0	0	7	0	0	24	0	0	0	6	0	0	0	0	0	0	0	0	0	6	0	0	0	0	0	0	0	0	0	0	0	13	7	0	0	0	6	20	11	0	0	0	0
Firmicutes bacterium CAG:884	164	0	9	0	0	0	0	0	7	0	0	58	0	0	0	0	0	0	0	0	0	0	0	0	0	0	0	0	0	0	0	0	0	0	0	0	0	57	5	0	0	0	0	19	9	0	0	0	0
Thalassolituus oleivorans	164	0	0	2	0	0	0	0	0	0	0	0	0	0	0	0	0	0	0	0	3	0	0	0	0	0	0	19	0	0	0	0	0	0	0	0	3	0	0	0	0	0	0	0	0	0	0	0	0
Chryseobacterium sp. P1-3	163	0	0	0	0	0	0	0	11	0	20	4	0	0	0	3	0	0	0	0	22	4	27	0	0	0	0	0	0	6	11	0	0	0	0	0	14	6	0	0	6	0	0	16	0	0	0	0	0
Coraliomargarita sp. CAG:312	163	0	7	0	0	0	0	0	8	0	0	19	0	0	0	0	0	0	0	0	0	0	0	0	0	0	0	0	0	0	0	0	0	0	0	0	11	6	10	0	0	0	0	0	102	0	0	0	0
Corynebacterium ammoniagenes	163	0	0	0	0	0	0	0	0	0	0	0	0	0	0	0	21	25	0	0	0	0	0	0	0	0	0	0	0	0	0	0	0	0	0	0	0	0	0	0	0	0	0	41	0	0	0	0	0
Dickeya zeae	163	3	0	3	0	0	0	2	6	0	11	0	0	0	0	3	15	0	4	0	0	0	16	0	0	0	0	0	0	5	0	0	0	12	0	0	0	0	0	0	0	7	0	0	0	0	0	0	0
Dietzia alimentaria	163	0	0	0	0	0	0	0	0	0	0	0	0	0	0	0	0	0	0	0	0	0	0	0	0	0	0	0	0	0	0	0	0	0	0	0	0	0	0	0	0	0	0	123	0	0	0	0	0
Ureibacillus thermosphaericus	163	0	0	0	0	0	0	0	0	0	0	0	0	0	0	0	0	0	0	0	0	0	0	0	0	0	0	16	0	0	0	0	0	0	0	0	0	0	5	0	0	0	0	0	0	0	0	0	0
Vibrio coralliilyticus	163	0	0	2	0	0	0	0	0	0	0	0	0	0	0	0	0	0	0	0	45	34	0	0	0	0	0	0	0	0	0	0	0	0	0	0	22	12	0	0	0	0	0	0	0	0	0	0	0
Chryseobacterium gregarium	162	0	0	0	0	0	0	0	4	0	10	0	0	0	0	0	0	0	0	0	38	10	9	0	0	0	0	0	0	0	6	0	0	0	0	0	27	10	0	0	0	0	0	29	9	0	0	0	0
Epilithonimonas sp. FH1	162	0	0	0	0	0	0	0	0	0	5	0	0	0	0	0	6	0	0	0	30	15	0	0	0	0	0	0	0	0	0	0	0	0	0	0	21	11	0	0	0	0	0	38	8	0	0	0	2
Leptotrichia hofstadii	162	20	6	19	0	35	24	0	3	0	0	9	0	0	0	0	0	0	0	0	0	0	0	0	0	11	0	0	0	17	0	0	0	0	0	0	0	0	0	0	0	4	0	0	0	10	0	0	0
Photorhabdus asymbiotica	162	4	4	5	0	9	5	0	11	0	8	0	0	0	0	0	11	11	23	0	3	4	9	0	0	6	0	0	0	8	0	0	0	0	0	0	3	0	0	0	0	15	0	0	0	0	0	11	0
Pontibacillus litoralis	162	0	0	0	0	0	0	0	0	0	0	0	0	0	0	0	0	0	0	0	0	0	0	0	0	8	0	0	0	0	0	0	0	0	0	0	0	0	0	0	0	0	0	0	0	0	0	0	0
Psychrobacter sp. AC24	162	0	0	0	0	0	0	0	0	0	0	0	0	0	0	0	0	0	0	0	37	24	0	0	0	0	0	0	0	0	0	0	0	0	0	0	22	15	0	0	0	0	0	0	0	0	0	0	0
Thiorhodococcus drewsii	162	0	0	0	0	0	0	0	0	0	0	0	0	0	0	140	0	0	0	0	0	0	0	0	0	0	0	14	0	0	0	0	0	0	0	0	0	0	0	0	0	0	0	0	0	0	0	0	0
Bacteroides sp. 4_1_36	161	0	0	0	0	0	0	0	11	0	0	19	0	0	0	0	0	0	78	0	0	0	0	0	0	16	0	0	0	0	0	0	0	0	0	0	0	13	0	0	0	0	0	0	11	10	0	0	0
Lactobacillus jensenii	161	0	0	2	0	0	0	0	8	0	0	12	0	0	0	0	7	0	0	0	0	0	0	0	0	6	0	0	0	11	0	0	0	0	0	0	0	14	5	0	0	0	0	0	0	0	0	0	2
Azovibrio restrictus	160	0	0	2	0	0	0	0	0	0	0	0	0	0	0	7	0	0	0	0	0	0	0	0	0	0	0	0	0	0	0	0	0	0	0	0	0	0	0	0	0	0	0	0	0	0	0	0	5
Brevibacterium senegalense	160	0	0	0	0	0	0	0	0	0	0	0	0	0	0	0	0	0	0	0	0	0	0	0	0	0	0	0	0	0	0	0	0	0	0	0	0	0	0	0	0	0	0	66	0	0	0	0	0
Clostridiales bacterium 9401234	160	0	0	0	0	0	0	0	0	0	0	0	0	0	0	9	0	0	0	0	0	0	0	0	0	0	0	0	0	0	0	0	0	0	0	0	0	0	9	0	0	0	0	0	0	0	0	0	0
Clostridium lundense	160	19	5	11	0	6	13	0	4	0	0	7	0	0	0	7	0	0	0	0	0	0	0	0	0	11	0	0	0	6	21	0	0	12	0	0	0	0	10	0	0	0	4	0	0	0	0	0	0
Thermomonas fusca	160	0	0	0	0	0	0	0	0	0	24	0	0	0	0	0	8	0	0	0	0	0	0	0	0	0	0	0	0	0	0	0	0	0	0	0	0	0	0	0	0	0	0	48	0	0	0	0	0
Bacteroides uniformis CAG:3	159	0	0	0	0	0	0	0	4	0	0	19	0	0	0	0	0	0	90	0	4	0	0	0	0	14	0	0	0	4	0	0	0	0	0	0	6	0	0	0	0	0	0	0	9	9	0	0	0
Flavobacterium hydatis	159	0	0	0	0	0	0	0	0	0	0	0	0	0	0	0	0	0	0	0	46	18	0	0	0	0	0	0	0	0	0	0	0	0	0	0	26	12	0	0	0	0	0	0	0	0	0	0	4
Intestinibacter bartlettii	159	0	0	2	0	0	5	0	4	0	0	84	0	0	0	0	0	0	0	0	0	0	0	0	0	8	0	0	0	0	0	0	0	12	0	0	0	28	0	0	0	3	0	13	0	0	0	0	0
Ruminococcus sp. CAG:382	159	0	5	4	0	0	4	0	6	0	0	48	0	0	0	0	0	0	0	0	0	0	0	0	0	0	0	0	0	0	0	0	0	0	0	0	0	52	0	0	0	0	0	19	0	0	0	0	0
Clostridium sp. BL8	158	13	0	6	0	0	7	0	0	0	0	6	0	0	0	3	0	0	0	0	0	0	0	0	0	0	0	0	0	0	0	0	0	0	0	0	0	0	0	0	0	0	0	0	0	0	0	0	0
Planomicrobium glaciei	158	0	0	0	0	0	0	0	0	0	0	0	0	0	0	0	0	0	0	0	0	0	0	0	0	0	0	0	0	0	0	0	0	0	0	0	0	0	0	0	0	0	0	0	0	0	0	0	0
[Clostridium] aerotolerans	158	0	4	0	0	0	0	0	0	0	0	9	0	0	0	0	8	0	0	0	0	0	0	0	0	0	0	0	0	5	0	0	0	0	0	0	0	0	0	0	0	0	0	0	0	0	0	0	0
Flavobacterium sp. 316	157	0	0	0	0	0	0	0	0	0	0	0	0	0	0	0	0	0	0	0	25	5	0	0	0	0	0	0	0	0	0	0	0	0	0	0	16	0	0	11	0	0	0	8	0	0	0	0	27
Paracoccus sphaerophysae	157	0	0	0	0	0	0	0	0	0	5	0	0	0	0	0	0	0	7	0	0	0	0	0	0	0	0	0	0	0	0	0	0	0	0	0	0	0	0	0	0	0	0	97	0	0	0	0	0
Prevotella melaninogenica	157	0	5	0	0	0	0	0	15	0	0	66	0	0	0	0	0	0	0	0	0	0	0	0	0	25	0	0	0	5	0	0	0	14	0	0	0	6	0	0	0	0	0	0	0	0	0	0	0
Psychrilyobacter atlanticus	157	21	9	15	0	24	16	0	0	0	0	0	0	0	0	0	0	0	0	0	0	0	0	0	0	10	0	0	0	18	0	0	0	0	0	0	0	0	0	0	0	0	0	0	0	0	0	0	0
Pseudomonas sp. CFII64	156	0	0	0	0	0	0	0	15	0	20	0	0	0	0	0	0	0	0	0	3	4	17	0	0	0	0	8	0	4	9	0	0	0	0	0	0	0	0	0	0	0	0	0	0	0	0	0	0
Acidaminococcus sp. CAG:917	155	0	5	0	0	0	0	0	28	0	0	13	0	0	0	0	0	0	0	0	0	0	0	0	0	0	0	0	0	0	0	0	0	0	0	0	0	23	0	0	0	0	0	0	86	0	0	0	0
Firmicutes bacterium M10-2	155	0	5	0	0	0	0	0	7	0	0	24	0	0	0	0	0	0	0	0	0	0	0	0	0	6	0	0	0	0	0	0	0	0	0	0	0	0	9	0	0	0	0	0	0	0	0	0	0
Klebsiella sp. 07A044	155	0	0	2	0	0	0	61	0	0	0	0	0	0	0	0	0	0	0	0	2	0	11	0	0	0	0	0	0	0	0	0	0	0	0	0	0	0	0	0	0	9	0	0	0	0	0	0	0
Mycoplasma sp. CAG:776	155	0	23	0	0	0	0	0	16	0	0	46	0	0	0	0	0	0	0	0	0	0	0	0	0	0	0	0	0	0	0	0	0	0	0	0	0	20	9	0	0	0	0	12	29	0	0	0	0
Pirellula staleyi	155	0	0	0	0	0	0	0	0	0	0	0	0	0	0	4	0	0	0	0	0	0	0	0	0	0	0	0	0	0	0	0	0	0	0	0	0	0	0	0	0	0	0	107	0	0	0	0	0
Propionibacterium freudenreichii	155	0	0	0	0	0	0	0	0	0	0	0	0	0	0	0	47	0	12	0	0	0	0	0	0	0	0	0	0	0	0	0	0	0	0	0	0	0	0	0	0	0	0	69	0	0	0	0	4
Thiorhodococcus sp. AK35	155	0	0	0	0	0	0	0	0	0	0	0	0	0	0	155	0	0	0	0	0	0	0	0	0	0	0	0	0	0	0	0	0	0	0	0	0	0	0	0	0	0	0	0	0	0	0	0	0
Anaerococcus lactolyticus	153	0	0	0	0	0	0	0	0	0	0	0	0	0	0	0	0	0	0	0	0	0	0	0	0	0	0	0	0	0	0	0	0	0	0	0	0	0	5	0	0	2	0	20	0	0	0	0	0
Bacteroides sp. D2	153	0	7	2	0	0	5	0	11	0	0	28	0	0	0	0	0	0	7	0	0	0	0	0	0	30	0	0	0	13	0	0	0	0	0	0	0	0	0	0	0	0	0	0	13	0	0	0	0
Lysobacter defluvii	153	0	0	0	0	0	0	0	0	0	0	0	0	0	0	0	0	0	0	0	0	0	0	0	0	0	0	0	0	0	0	0	0	0	0	0	0	0	0	0	0	0	0	24	0	0	0	0	0
Psychrobacter sp. TB47	153	0	0	0	0	0	0	0	0	0	0	0	0	0	0	0	0	0	0	0	36	26	0	0	0	0	0	0	0	0	0	0	0	0	0	0	23	13	0	0	0	0	0	0	0	0	0	0	0
Salmonella bongori	153	0	0	0	0	0	0	19	7	0	18	0	0	0	0	3	0	14	0	0	0	0	18	0	0	11	0	0	0	10	11	0	0	16	0	0	0	0	0	0	0	6	0	0	0	0	0	0	0
Weissella hellenica	153	0	0	4	0	0	0	0	0	0	0	0	0	0	36	0	27	0	0	0	0	0	0	0	0	8	0	0	0	15	0	0	0	12	0	0	0	8	0	0	6	0	0	0	0	0	0	0	17
Aestuariimicrobium kwangyangense	152	0	0	0	0	0	0	0	0	0	0	0	0	0	0	0	8	0	0	0	0	0	0	0	0	0	0	0	0	0	0	0	0	0	0	0	0	0	0	0	0	0	0	144	0	0	0	0	0
Clostridiales bacterium VE202-21	152	0	16	0	0	0	0	0	38	0	0	27	0	0	0	0	0	0	0	0	0	0	0	0	0	0	0	0	0	0	0	0	0	0	0	0	0	9	9	0	0	0	0	9	22	0	0	0	0
Clostridium sp. CAG:575	152	0	7	0	0	0	0	0	14	0	0	30	0	0	0	0	0	0	0	0	0	0	0	0	0	8	0	0	0	0	0	0	0	0	0	0	0	19	6	0	0	0	0	18	19	11	0	0	0
Ilyobacter polytropus	152	21	7	16	0	26	14	0	0	0	5	4	0	0	0	0	0	0	0	0	0	0	0	0	0	14	0	0	0	30	0	0	0	15	0	0	0	0	0	0	0	0	0	0	0	0	0	0	0
Prevotella oris	152	0	3	0	0	0	0	0	10	0	0	75	0	0	0	0	0	0	0	0	0	0	0	0	0	14	0	0	0	0	0	0	0	10	0	0	0	10	0	0	0	0	0	0	11	7	0	0	3
Bacillus thermoamylovorans	151	0	0	1	0	0	0	0	0	0	0	5	0	0	0	0	0	0	0	0	0	0	0	0	0	0	0	14	0	0	0	0	0	21	0	0	0	0	6	0	0	0	0	0	0	0	0	0	2
Caldilinea aerophila	151	0	0	0	0	0	0	0	0	0	0	0	0	0	0	0	0	0	0	0	0	0	0	0	0	0	0	0	0	0	0	0	0	0	0	0	0	0	0	0	0	0	0	72	0	0	0	0	0
Firmicutes bacterium CAG:227	151	0	14	0	0	0	0	0	27	0	0	82	0	0	0	0	0	0	0	0	0	0	0	0	0	4	0	0	0	0	0	0	0	0	0	0	0	12	0	0	0	0	0	0	12	0	0	0	0
Ruminococcus gnavus CAG:126	151	0	11	2	0	0	0	0	9	0	0	13	0	0	0	0	0	0	0	0	0	0	0	0	0	6	0	0	0	68	0	0	0	13	0	0	0	0	0	0	0	0	0	0	0	22	0	0	0
Streptococcus mitis	151	0	4	1	0	0	0	126	0	0	0	6	0	0	0	0	0	0	0	0	0	0	0	0	0	0	0	0	0	0	0	0	0	0	0	0	0	6	0	0	0	0	0	0	0	0	0	0	2
Treponema pedis	151	5	5	3	0	0	4	7	5	0	0	56	0	0	0	0	0	0	0	0	2	4	0	0	0	0	0	0	0	7	0	0	0	0	0	0	0	22	0	0	0	0	0	16	8	0	0	0	0
Yersinia pseudotuberculosis	151	3	0	4	0	0	0	0	8	0	16	4	0	0	0	0	0	15	6	0	6	4	14	0	0	5	0	0	0	10	17	0	0	0	0	0	5	0	0	0	0	5	0	0	0	0	0	0	0
Aggregatibacter actinomycetemcomitans	150	5	4	11	0	11	5	1	12	0	0	0	0	0	0	0	0	0	5	0	3	0	0	0	0	6	0	9	0	0	0	0	0	0	0	0	0	0	0	0	9	7	0	0	0	7	0	0	0
Helcococcus sueciensis	150	0	0	0	0	0	0	0	0	0	0	0	0	0	0	13	0	0	0	0	0	0	0	0	0	0	0	0	0	0	0	0	0	0	0	0	0	0	51	0	0	0	0	24	0	0	0	0	0
Lactobacillus ruminis	150	0	6	0	0	0	0	0	6	0	0	29	0	0	0	0	11	0	0	0	0	0	0	0	0	28	0	0	0	4	0	0	0	0	0	0	5	5	0	0	0	0	0	0	0	0	0	0	3
Lysinibacillus boronitolerans	150	4	0	2	0	6	3	0	0	0	0	0	0	0	0	0	0	0	0	0	0	0	0	0	0	0	0	19	0	0	0	0	0	0	0	0	0	0	0	0	8	0	0	0	0	0	0	0	0
Pseudomonas japonica	150	0	0	0	0	0	0	0	5	0	0	0	0	0	0	0	0	0	0	0	13	11	0	0	0	0	0	19	0	5	0	0	0	12	0	0	7	0	0	0	0	0	0	0	0	0	0	0	0
Clostridium sp. CAG:288	149	0	13	0	0	0	0	0	10	0	0	100	0	0	0	0	0	0	0	0	0	0	0	0	0	0	0	0	0	0	0	0	0	0	0	0	0	10	0	0	0	0	0	0	16	0	0	0	0
Clostridium sp. CAG:590	149	0	7	0	0	0	0	0	7	0	0	119	0	0	0	0	0	0	0	0	0	0	0	0	0	0	0	0	0	0	0	0	0	0	0	0	0	7	0	0	0	0	0	9	0	0	0	0	0
Firmicutes bacterium CAG:791	149	0	0	0	0	14	0	0	5	0	0	37	0	0	0	0	0	0	0	0	0	0	0	0	0	0	0	0	0	0	0	0	0	0	0	0	0	9	0	0	0	0	0	61	0	0	0	0	0
Gallibacterium anatis	149	6	4	7	0	0	6	0	15	0	0	3	0	0	0	3	0	0	0	0	5	0	0	0	0	8	0	12	0	0	0	0	0	0	0	0	3	0	5	13	9	5	0	12	0	7	0	0	0
Prevotella bivia	149	0	5	0	0	0	0	0	10	0	0	75	0	0	0	0	0	0	0	0	0	0	0	0	0	23	0	0	0	9	0	0	0	0	0	0	0	7	0	0	0	0	0	0	10	10	0	0	0
Shigella boydii	149	0	0	4	0	0	0	3	0	0	6	0	0	0	0	0	0	0	6	0	0	0	0	0	0	71	0	0	0	0	0	0	0	11	0	0	0	8	0	0	0	6	0	0	0	0	0	0	0
butyrate-producing bacterium SS3/4	149	0	6	0	0	0	0	0	8	0	0	51	0	0	0	0	0	0	0	0	0	0	0	0	0	0	0	0	0	12	0	0	0	0	0	0	0	36	0	0	0	0	0	18	11	7	0	0	0
Clostridium pasteurianum	148	6	5	5	0	0	5	0	7	0	0	14	0	0	0	4	0	0	0	0	0	0	0	0	0	6	0	0	0	0	0	0	0	0	0	0	0	8	6	0	0	0	0	8	0	0	0	0	0
Pseudoclavibacter faecalis	148	0	0	0	0	0	0	0	0	0	0	0	0	0	0	0	39	0	0	0	0	0	0	0	0	0	0	0	0	0	0	0	0	0	0	0	0	0	0	0	0	0	0	26	0	0	0	0	0
[Clostridium] cellulosi	148	0	4	0	0	0	0	0	8	0	0	28	0	0	0	0	0	0	0	0	0	0	0	0	0	7	0	0	0	0	0	0	0	0	0	0	0	9	0	0	11	0	6	14	0	9	0	0	2
Alistipes finegoldii	147	0	0	0	0	0	0	0	17	0	0	7	0	0	0	0	0	0	0	0	0	0	0	0	0	0	0	0	0	0	0	0	0	0	0	0	0	0	0	0	0	0	0	8	38	0	0	0	34
Chryseobacterium daeguense	147	0	0	0	0	0	0	0	4	0	10	0	0	0	0	0	0	0	0	0	21	16	0	0	0	0	0	0	0	0	0	0	0	0	0	0	13	5	0	0	0	0	0	27	0	0	0	0	10
Clostridium sp. CAG:245	147	0	12	0	0	0	0	0	25	0	0	29	0	0	0	0	0	0	0	0	0	0	0	0	0	0	0	0	0	0	0	0	0	0	0	0	0	38	9	0	0	0	0	14	20	0	0	0	0
Lawsonia intracellularis	147	0	136	0	0	0	0	0	6	0	0	0	0	0	0	0	0	0	0	0	0	0	0	0	0	0	0	0	0	0	0	0	0	0	0	0	0	0	0	0	0	0	0	0	0	0	0	0	0
Oscillibacter ruminantium	147	0	8	0	0	0	0	0	15	0	0	62	0	0	0	0	0	0	0	0	0	0	0	0	0	0	0	0	0	0	0	0	0	0	0	0	0	20	0	0	0	0	0	19	12	11	0	0	0
Taylorella asinigenitalis	147	5	0	4	0	13	6	1	5	0	5	0	0	0	0	0	0	0	0	0	6	5	0	0	0	5	0	8	0	0	0	0	0	0	0	0	0	0	0	0	7	5	0	0	0	0	0	0	0
Chryseobacterium antarcticum	146	0	0	0	0	0	0	0	0	0	6	3	0	0	0	0	0	0	0	0	30	7	0	0	0	0	0	0	0	0	0	0	0	0	0	0	15	11	0	0	0	0	0	24	13	0	0	0	0
Clostridium sp. 01	146	3	3	3	0	0	5	0	4	0	0	9	0	0	0	4	0	0	0	0	0	0	0	0	0	8	0	0	0	0	0	0	0	35	0	0	6	18	6	0	0	0	0	34	0	0	0	0	0
Clostridium sp. CAG:411	146	0	16	0	0	0	0	0	0	0	0	74	0	0	0	0	0	0	0	0	0	0	0	0	0	0	0	0	0	0	0	0	0	0	0	0	0	20	0	0	0	0	0	20	0	0	0	0	0
Clostridium sp. CAG:632	146	0	5	0	0	0	0	0	5	0	0	126	0	0	0	0	0	0	0	0	0	0	0	0	0	0	0	0	0	0	0	0	0	0	0	0	0	10	0	0	0	0	0	0	0	0	0	0	0
Coriobacterium glomerans	146	0	0	0	0	0	0	2	39	0	0	4	0	0	0	5	0	0	0	0	0	0	0	0	0	0	0	0	0	0	0	0	0	0	0	0	0	0	32	0	0	0	0	0	30	7	0	0	0
Granulicoccus phenolivorans	146	0	0	0	0	0	0	0	0	0	0	3	0	0	0	0	7	0	0	0	0	0	0	0	0	0	0	0	0	0	0	0	0	0	0	0	0	0	0	0	0	0	0	136	0	0	0	0	0
Haemophilus parasuis	146	3	10	4	0	0	3	0	10	0	4	3	0	0	0	0	0	0	5	0	10	5	0	0	0	9	0	0	0	0	0	0	0	0	0	0	5	6	0	0	0	4	0	12	0	0	0	0	0
Pseudobutyrivibrio ruminis	146	0	10	0	0	0	0	0	9	0	0	66	0	0	0	0	0	0	0	0	0	0	0	0	0	0	0	0	0	0	0	0	0	0	0	0	0	20	0	0	0	0	0	30	11	0	0	0	0
Pseudomonas sp. URMO17WK12:I11	146	0	0	0	0	0	0	0	0	0	0	0	0	0	0	0	0	0	0	0	52	55	0	0	0	0	0	0	0	0	0	0	0	0	0	0	19	14	0	0	0	0	0	0	0	0	0	0	0
Agrobacterium larrymoorei	145	0	0	0	0	0	0	0	0	0	0	0	0	0	0	0	0	0	0	0	0	0	0	0	0	0	0	0	0	0	0	0	0	0	0	0	0	0	0	0	0	0	0	0	0	0	0	0	0
Bacillus alcalophilus	145	0	0	0	0	0	0	0	0	0	0	0	0	0	0	0	0	0	0	0	0	0	0	0	0	0	0	0	0	0	0	0	0	0	0	0	0	0	0	0	0	0	0	0	0	0	0	0	0
Bacteroides intestinalis CAG:315	145	0	7	1	0	0	4	0	13	0	0	26	0	0	0	0	0	0	8	0	0	0	0	0	0	8	0	0	0	14	0	0	0	0	0	0	0	8	0	12	0	6	0	0	14	0	0	0	0
Brevibacterium linens	145	0	0	0	0	0	0	0	0	0	0	0	0	0	0	0	0	0	0	0	0	0	0	0	0	0	0	0	0	0	0	0	0	0	0	0	0	0	0	0	0	0	0	86	0	0	0	0	0
Cellulosilyticum lentocellum	145	0	5	2	0	0	0	0	11	0	0	39	0	0	0	6	0	0	0	0	0	0	0	0	0	0	0	0	0	12	0	0	0	0	0	0	0	16	6	0	0	0	0	28	0	0	0	0	0
Chryseobacterium palustre	145	0	0	0	0	0	0	0	4	0	8	0	0	0	0	0	0	0	0	0	33	5	0	0	0	0	0	0	0	0	0	0	0	0	0	0	23	11	0	0	0	0	0	44	0	0	0	0	0
Clostridium sp. CAG:217	145	0	6	0	0	0	0	0	15	0	0	58	0	0	0	0	0	0	0	0	0	0	0	0	0	0	0	0	0	0	0	0	0	0	0	0	4	40	0	0	0	0	0	14	0	0	0	0	0
Enterobacter sp. R4-368	145	0	0	0	0	0	0	0	0	0	8	0	0	0	0	0	0	0	0	0	0	0	0	0	0	0	0	0	0	0	7	0	0	13	0	0	0	0	0	0	0	3	0	0	0	0	0	0	0
Xenorhabdus nematophila	145	7	3	12	0	0	4	0	10	0	10	0	0	0	0	0	21	0	23	0	4	6	0	0	0	0	0	0	0	7	0	0	0	0	0	0	0	0	5	0	0	29	0	0	0	0	0	0	0
Flavonifractor plautii	144	0	5	0	0	0	0	0	29	0	0	14	0	0	0	0	0	0	0	0	0	0	0	0	0	8	0	0	0	0	0	0	0	0	0	0	0	8	6	0	0	0	0	10	28	36	0	0	0
Planctomyces maris	144	0	0	0	0	0	0	0	0	0	0	0	0	0	0	3	0	0	0	0	0	0	0	0	0	0	0	0	0	0	0	0	0	0	0	0	0	0	0	0	0	0	0	125	0	0	0	0	0
Pluralibacter gergoviae	144	0	0	0	0	0	0	110	0	0	4	0	0	0	0	0	0	0	0	0	0	0	0	0	0	0	0	0	0	0	0	0	0	0	0	0	0	0	0	0	11	0	0	0	0	0	0	0	4
Acholeplasma sp. CAG:878	143	0	13	0	0	0	0	0	13	0	0	47	0	0	0	0	0	0	0	0	0	0	0	0	0	0	0	0	0	0	0	0	0	0	0	0	0	31	0	0	0	0	0	25	14	0	0	0	0
Eubacterium sp. 14-2	143	0	14	0	0	0	0	0	16	0	0	67	0	0	0	0	0	0	6	0	0	0	0	0	0	0	0	0	0	0	0	0	0	0	0	0	0	13	0	0	0	0	0	14	13	0	0	0	0
Prevotella sp. P6B1	143	0	0	0	0	0	0	0	4	0	0	119	0	0	0	0	0	0	0	0	0	0	0	0	0	5	0	0	0	0	0	0	0	0	0	0	0	15	0	0	0	0	0	0	0	0	0	0	0
Proteus sp. 3M	143	0	0	7	0	0	0	0	0	0	0	0	0	0	0	0	0	0	39	0	0	0	0	0	0	0	0	0	0	0	0	0	0	0	0	0	0	0	0	0	0	4	0	0	0	0	0	7	0
Staphylococcus vitulinus	143	0	0	0	0	0	0	0	0	0	0	0	0	0	0	0	0	0	0	0	0	0	0	0	0	0	0	0	0	0	0	0	0	0	0	0	0	0	0	0	0	0	0	0	0	0	0	0	0
Tepidanaerobacter acetatoxydans	143	0	3	0	0	0	0	0	4	0	0	7	0	0	0	11	0	0	0	0	0	0	0	0	0	0	0	10	0	0	0	0	0	0	0	0	0	6	7	0	0	0	0	0	0	0	0	0	0
Clostridium sp. CL-6	142	18	9	14	0	13	8	0	7	0	0	16	0	0	0	5	0	0	0	0	0	0	0	0	0	0	0	0	0	0	0	0	0	0	0	0	0	10	7	0	0	0	0	12	0	0	0	0	0
Corynebacterium aurimucosum	142	0	0	0	0	0	0	0	0	0	0	0	0	0	0	0	64	13	0	0	0	0	0	0	0	0	0	0	0	0	0	0	0	0	0	0	0	0	0	0	0	0	0	0	0	0	0	0	0
Pseudomonas sp. 313	142	0	0	0	0	0	0	0	11	0	0	0	0	0	0	0	0	0	0	0	3	0	0	0	0	0	0	61	0	0	11	0	0	0	0	0	0	0	0	0	13	0	0	0	0	12	0	0	0
Tyzzerella nexilis	142	0	7	0	0	0	0	0	20	0	0	32	0	0	0	0	0	0	0	0	0	0	0	0	0	8	0	0	0	21	0	0	0	0	0	0	0	16	5	0	0	0	0	0	21	12	0	0	0
Achromobacter piechaudii	141	0	0	2	0	0	0	0	0	0	0	0	0	0	0	0	16	0	0	0	0	0	0	0	0	0	0	13	0	7	0	0	0	0	0	0	0	0	0	0	0	4	0	0	0	0	0	0	0
Aequorivita capsosiphonis	140	0	0	0	0	0	0	0	0	0	0	0	0	0	0	0	0	0	0	0	39	9	0	0	0	0	0	17	0	0	0	0	0	0	0	0	29	15	0	0	0	0	0	0	0	0	0	0	0
Clostridium sp. MSTE9	140	0	3	0	0	0	0	0	0	0	0	5	0	0	0	0	10	0	0	0	0	0	0	0	0	0	0	0	0	0	0	0	0	0	0	0	0	0	0	0	0	0	0	0	0	0	0	0	0
Enorma massiliensis	140	0	0	0	0	0	0	0	46	0	0	0	0	0	0	0	0	0	0	0	0	0	0	0	0	0	0	0	0	0	0	0	0	0	0	0	0	0	35	0	0	0	0	0	49	0	0	0	0
Pseudomonas sp. BAY1663	140	0	0	0	0	0	0	0	8	0	0	0	0	0	0	0	0	0	0	0	0	0	0	0	0	0	0	83	0	0	0	0	0	0	0	0	0	0	0	0	7	0	0	0	0	0	0	0	0
Ruminococcus sp. CAG:17	140	0	18	0	0	0	0	0	12	0	0	54	0	0	0	0	10	0	0	0	0	0	0	0	0	0	0	0	0	0	0	0	0	0	0	0	0	11	0	0	0	0	0	11	12	9	0	0	0
Aster yellows phytoplasma	139	5	11	4	0	7	3	2	5	0	0	3	25	0	0	3	0	0	5	0	0	0	0	0	0	5	0	0	0	0	6	0	0	0	0	14	0	0	0	0	0	0	0	0	0	0	0	6	3
Bordetella hinzii	139	0	0	0	0	0	0	0	0	0	0	0	0	0	0	4	9	0	0	0	0	0	0	0	0	0	0	16	0	0	0	0	0	0	0	0	0	0	0	0	6	0	0	0	0	0	0	0	0
Candidatus Arthromitus sp. SFB-rat-Yit	139	0	0	0	0	0	0	0	0	0	0	0	0	0	0	0	0	0	0	0	0	0	0	0	0	139	0	0	0	0	0	0	0	0	0	0	0	0	0	0	0	0	0	0	0	0	0	0	0
Candidatus Stoquefichus massiliensis	139	0	17	0	0	0	0	0	48	0	0	44	0	0	0	0	0	0	0	0	0	0	0	0	0	0	0	0	0	0	0	0	0	0	0	0	0	0	7	0	0	0	0	9	0	8	0	0	0
Chitinophaga pinensis	139	0	0	0	0	0	0	0	0	0	0	11	0	0	0	0	0	0	0	0	10	10	0	0	0	0	0	0	0	0	0	0	0	0	0	0	7	0	0	0	0	0	0	11	0	0	0	0	0
Eubacterium sp. CAG:115	139	0	5	0	0	0	0	0	0	0	0	115	0	0	0	0	0	0	0	0	0	0	0	0	0	0	0	0	0	0	0	0	0	0	0	0	0	19	0	0	0	0	0	0	0	0	0	0	0
Gluconacetobacter diazotrophicus	139	0	0	0	0	0	0	0	0	0	7	0	0	0	0	0	96	0	0	0	0	0	0	0	0	0	0	0	0	0	0	0	0	22	0	0	0	0	0	0	0	0	0	0	10	0	0	0	0
Prevotella disiens	139	0	5	0	0	0	0	0	9	0	0	64	0	0	0	0	0	0	0	0	0	0	0	0	0	16	0	0	0	14	0	0	0	0	0	0	0	5	0	0	0	0	0	0	9	16	0	0	0
Roseburia hominis	139	0	13	0	0	0	0	0	9	0	0	75	0	0	0	0	0	0	0	0	0	0	0	0	0	0	0	0	0	6	0	0	0	0	0	0	0	13	0	0	0	0	0	23	0	0	0	0	0
Aeromonas sp. ZOR0002	138	0	0	0	0	0	0	0	0	0	0	0	0	0	0	0	0	0	4	0	34	22	0	0	0	0	0	0	0	0	0	0	0	0	0	0	28	20	0	0	0	10	0	0	0	0	0	0	0
Flavobacterium daejeonense	138	0	0	1	0	0	0	0	0	0	0	4	0	0	0	0	0	0	0	0	41	7	0	0	0	0	0	0	0	0	0	0	0	0	0	0	35	11	0	0	0	0	0	0	0	0	0	0	0
Klebsiella sp. 18A069	138	0	0	1	0	0	0	45	0	0	0	0	0	0	0	0	25	0	3	0	0	0	0	0	0	0	0	0	0	5	0	0	0	0	0	0	0	0	0	0	0	9	0	0	0	0	0	0	2
Lactobacillus fabifermentans	138	0	0	0	0	0	0	2	0	0	0	6	0	0	0	0	11	0	3	0	0	0	0	0	0	0	0	0	0	67	0	0	0	10	0	0	0	20	0	0	0	2	0	0	0	0	0	0	11
Variovorax paradoxus	138	0	0	2	0	0	0	0	4	0	4	0	0	0	0	6	0	0	0	0	9	0	0	0	0	0	0	16	0	0	0	0	0	0	0	0	0	0	0	0	9	4	0	9	0	0	0	0	0
Candidatus Alistipes marseilloanorexicus	137	0	4	0	0	0	0	0	17	0	0	36	0	0	0	0	0	0	0	0	0	0	0	0	0	5	0	0	0	0	0	0	0	0	0	0	0	10	0	0	0	0	0	13	32	0	0	0	3
Eubacterium ventriosum	137	0	10	0	0	0	0	0	14	0	0	69	0	0	0	0	0	0	0	0	0	0	0	0	0	0	0	0	0	0	0	0	0	0	0	0	0	8	4	0	0	0	0	21	0	11	0	0	0
Firmicutes bacterium CAG:56	137	0	8	0	0	0	0	0	17	0	0	84	0	0	0	0	0	0	0	0	0	0	0	0	0	0	0	0	0	0	0	0	0	0	0	0	0	9	0	0	0	0	0	12	0	7	0	0	0
Flavobacterium succinicans	137	0	0	0	0	0	0	0	0	0	0	0	0	0	0	0	0	0	0	0	49	13	0	0	0	0	0	0	0	0	0	0	0	0	0	0	35	13	0	0	0	0	0	0	0	0	0	0	0
Lactobacillus murinus	137	0	0	0	0	0	0	0	0	0	0	0	0	0	0	0	0	0	25	0	0	0	0	0	0	49	0	0	0	0	0	0	0	34	0	0	0	0	0	0	0	0	0	0	0	0	0	0	0
Pantoea sp. A4	137	5	0	8	0	0	0	0	6	0	0	0	0	0	0	0	0	0	0	0	2	0	0	0	0	0	0	0	0	0	17	38	0	13	0	0	0	0	0	0	0	0	0	0	0	0	0	0	0
Prevotella amnii	137	0	5	0	0	0	0	0	4	0	0	50	0	0	0	0	0	0	0	0	0	0	0	0	0	15	0	0	0	22	0	0	0	11	0	0	0	0	0	0	0	0	0	0	0	30	0	0	0
Clostridium saccharoperbutylacetonicum	136	10	6	10	0	10	7	0	0	0	0	13	0	0	0	0	0	0	0	0	0	0	8	0	0	0	0	0	0	0	0	0	0	0	0	0	0	0	0	0	0	0	0	0	0	0	0	0	0
Microbacterium sp. G3	136	0	0	0	0	0	0	0	0	0	0	0	0	0	0	0	0	0	0	0	0	0	0	0	0	0	0	0	0	0	0	0	0	0	0	0	0	0	0	0	0	0	0	119	0	0	0	0	0
[Eubacterium] hallii	136	0	4	0	0	0	0	0	5	0	0	76	0	0	0	0	0	0	0	0	0	0	0	0	0	5	0	0	0	0	0	0	0	0	0	0	0	12	0	0	0	0	0	0	0	0	0	0	0
Enterobacter sp. MGH 25	135	0	0	0	0	0	0	7	0	0	0	0	0	0	0	0	0	0	10	0	20	23	0	0	0	0	0	0	0	0	0	0	0	0	0	0	20	12	0	0	0	0	0	0	0	0	0	0	0
Lysinibacillus fusiformis	135	5	0	3	0	0	6	0	0	0	0	3	0	0	0	6	0	0	0	0	0	0	0	0	0	0	0	0	0	0	0	0	0	0	0	0	0	0	0	0	0	0	0	0	0	0	0	0	0
Bacteroides sp. 1_1_6	134	0	0	0	0	0	3	0	5	0	0	11	0	0	19	0	0	0	59	0	0	0	0	0	0	5	0	0	0	29	0	0	0	0	0	0	0	0	0	0	0	0	0	0	0	0	0	0	0
Paenibacillus sp. FSL R7-277	134	0	0	0	0	0	0	0	0	0	0	0	0	0	0	0	0	0	0	0	0	0	0	0	0	0	0	0	0	0	0	0	0	0	0	0	0	0	0	0	0	0	0	0	0	0	0	0	0
Paenisporosarcina sp. HGH0030	134	0	0	0	0	0	0	0	0	0	0	0	0	0	0	0	0	0	0	0	0	0	0	0	0	0	0	10	0	0	0	0	0	0	0	0	0	0	0	0	0	0	0	0	0	0	0	0	0
Parasutterella excrementihominis	134	0	3	0	0	0	4	0	0	0	0	0	0	0	0	0	0	0	0	0	8	5	0	0	0	8	0	0	0	0	0	0	0	0	0	0	3	0	0	0	0	0	0	0	0	0	0	0	0
Porphyromonas gulae	134	0	0	2	0	0	0	0	8	0	0	21	0	0	0	5	0	0	0	0	0	0	0	0	0	8	0	0	0	0	0	0	0	0	0	0	0	8	0	16	0	5	0	0	0	0	0	0	3
Pseudomonas savastanoi	134	0	0	0	0	0	0	0	15	0	27	3	0	0	0	3	0	0	0	0	9	11	25	0	0	0	0	18	0	5	11	0	0	0	0	0	7	0	0	0	0	0	0	0	0	0	0	0	0
Shewanella putrefaciens	134	0	0	0	0	0	0	1	0	0	6	0	0	0	26	0	0	0	0	0	3	0	0	0	0	0	0	86	0	8	0	0	0	0	0	0	4	0	0	0	0	0	0	0	0	0	0	0	0
Butyrivibrio sp. CAG:318	133	0	18	2	9	0	0	0	7	0	0	48	0	0	0	0	0	0	0	0	0	0	0	0	0	7	0	0	0	0	0	0	0	0	0	0	3	10	0	0	0	0	0	14	0	15	0	0	0
Clostridium sp. M62/1	133	0	5	0	0	0	0	0	34	0	0	26	0	0	0	0	0	0	0	0	0	0	0	0	0	0	0	0	0	0	0	0	0	0	0	0	0	19	15	0	0	0	0	0	27	7	0	0	0
Microbacterium paraoxydans	133	0	0	0	0	0	0	0	0	0	0	0	0	0	0	0	12	0	0	0	0	0	0	0	0	0	0	0	0	0	0	0	0	0	0	0	0	0	0	0	0	0	0	34	0	0	0	0	0
Acholeplasma modicum	132	0	0	0	0	0	0	0	0	0	0	0	0	0	0	0	0	0	0	0	0	0	0	0	0	0	0	0	0	0	0	0	0	0	0	0	0	23	0	0	0	0	0	12	0	0	0	0	0
Citrobacter sp. KTE30	132	0	0	2	0	0	0	0	0	0	6	0	0	0	0	0	0	0	0	0	0	0	10	0	0	0	0	0	0	6	0	0	0	0	0	0	0	0	0	0	0	41	0	0	0	0	0	0	0
Clostridium sp. CAG:793	132	0	5	0	0	0	0	0	7	0	0	21	0	0	0	0	0	0	0	0	0	0	0	0	0	0	0	0	0	0	0	0	0	0	0	0	0	17	13	0	0	0	0	16	44	0	0	0	0
Clostridium sp. MS1	132	3	3	3	0	0	0	0	4	0	0	17	0	0	0	5	0	0	0	0	0	0	0	0	0	0	0	0	0	0	0	0	0	0	0	0	0	5	7	0	0	0	8	0	0	0	0	0	0
Dickeya solani	132	0	0	1	0	0	0	0	4	0	0	0	0	0	0	0	8	0	0	0	2	0	0	0	0	0	0	0	0	0	0	0	0	0	0	0	0	0	0	0	0	2	0	0	0	0	0	0	0
Prevotella nigrescens	132	0	0	0	0	0	0	0	4	0	0	56	0	0	0	0	0	0	0	0	0	0	0	0	0	12	0	0	0	15	0	0	0	15	0	0	0	7	0	0	0	0	0	0	0	20	0	0	0
Acholeplasma laidlawii	131	0	0	0	0	0	0	0	0	0	0	0	0	0	0	0	0	0	0	0	0	0	0	0	0	0	0	0	0	0	0	0	0	0	0	0	0	8	0	0	0	0	0	43	0	0	0	0	0
Acinetobacter sp. ANC 4105	131	0	0	0	0	0	0	0	7	0	15	0	0	0	0	3	0	12	0	0	0	0	11	0	0	0	0	0	0	0	6	0	0	0	0	0	0	0	0	0	0	0	0	9	0	0	0	0	0
Bacillus stratosphericus	131	0	0	0	0	0	0	3	0	0	0	0	0	0	0	0	0	0	0	0	0	0	0	0	0	0	0	0	0	0	0	0	0	0	0	0	0	0	0	0	0	0	0	0	0	0	0	0	0
Bacteroides clarus	131	0	3	0	0	0	0	0	7	0	0	6	0	0	0	0	0	0	5	0	0	0	0	0	0	21	0	0	0	27	0	0	0	49	0	0	0	0	0	0	0	0	0	0	13	0	0	0	0
Cardiobacterium valvarum	131	0	0	3	0	0	0	0	0	0	0	0	0	0	0	13	0	0	0	0	9	0	0	0	0	12	9	0	0	0	8	0	0	0	0	0	6	15	0	0	19	3	0	0	0	0	0	0	12
Aeromonas enteropelogenes	130	0	0	3	0	0	0	0	0	0	0	0	0	0	0	0	0	0	0	0	20	13	0	0	0	0	0	0	0	0	0	0	0	0	0	0	11	13	0	0	0	70	0	0	0	0	0	0	0
Butyrivibrio proteoclasticus	130	0	6	0	0	0	0	0	7	0	0	54	0	0	0	0	0	0	0	0	0	0	0	0	0	0	0	0	0	0	0	0	0	0	0	0	0	17	0	0	0	0	0	38	8	0	0	0	0
Firmicutes bacterium CAG:582	129	0	12	0	0	0	0	0	7	0	0	51	0	0	0	0	0	0	0	0	0	0	0	0	0	0	0	0	0	0	0	0	0	0	0	0	0	38	0	0	0	0	0	21	0	0	0	0	0
Lachnospira multipara	129	0	26	0	0	0	0	0	6	0	0	52	0	0	0	0	0	0	0	0	0	0	0	0	0	0	0	0	0	0	0	0	0	0	0	0	0	17	0	0	0	0	0	19	0	9	0	0	0
Tsukamurella paurometabola	129	0	0	0	0	0	0	0	0	0	0	0	0	0	0	0	0	0	0	0	0	0	0	0	0	0	0	0	0	0	0	0	0	0	0	0	0	0	0	0	0	0	0	0	0	0	0	0	3
Acinetobacter beijerinckii	128	0	0	0	0	0	0	0	6	0	14	0	0	0	0	3	0	0	0	0	2	0	12	0	0	0	0	0	0	0	6	0	0	0	0	0	0	0	4	0	0	2	0	26	0	0	0	0	0
Acinetobacter sp. NIPH 2036	128	0	0	0	0	0	0	0	7	0	29	3	0	0	0	5	0	11	0	0	3	5	22	0	0	0	0	0	0	0	7	0	0	0	0	0	0	0	5	0	0	0	0	0	0	0	0	0	0
Acinetobacter sp. NIPH 809	128	0	0	0	0	0	0	0	5	0	21	0	0	0	0	4	0	15	0	0	2	0	12	0	0	0	0	0	0	0	9	0	0	0	0	0	0	0	0	0	0	0	0	0	0	0	0	0	0
Chryseobacterium sp. OV259	128	0	0	0	0	0	0	0	0	0	10	0	0	0	0	0	0	0	0	0	21	8	0	0	0	0	0	0	0	12	0	0	0	0	0	0	10	0	0	0	0	0	0	45	0	0	0	0	0
Clostridium sp. 7_2_43FAA	128	9	6	7	0	0	5	0	19	0	0	10	0	0	0	0	0	0	0	0	0	0	0	0	0	6	0	0	0	0	0	0	0	0	0	0	0	0	0	0	0	0	0	0	0	0	0	0	0
Erwinia amylovora	128	4	0	2	0	0	0	0	9	0	9	0	0	0	0	0	22	13	0	0	2	0	9	0	0	6	0	0	0	0	15	0	0	15	0	0	0	0	0	0	0	2	0	0	0	0	0	0	0
Halomonas campaniensis	128	0	0	0	0	0	0	0	0	0	0	0	0	0	0	0	0	0	0	0	56	7	0	0	0	0	0	0	0	0	0	0	0	0	0	0	40	18	0	0	0	0	0	0	0	0	0	0	0
Prevotella sp. S7 MS 2	128	3	0	0	0	0	0	0	4	0	0	94	0	0	0	0	0	0	0	0	0	0	0	0	0	13	0	0	0	7	0	0	0	0	0	0	0	7	0	0	0	0	0	0	0	0	0	0	0
Pseudomonas protegens	128	0	0	0	0	0	0	0	13	0	29	0	0	0	0	0	0	0	0	0	6	5	27	0	0	0	0	20	0	13	11	0	0	0	0	0	4	0	0	0	0	0	0	0	0	0	0	0	0
Psychrobacter sp. DAB_AL60	128	0	0	0	0	0	0	0	0	0	0	0	0	0	0	0	0	0	0	0	21	25	0	0	0	0	0	0	0	0	0	0	0	0	0	0	14	5	0	0	0	0	0	0	0	0	0	0	0
Aquimarina muelleri	127	0	0	0	0	0	0	0	0	49	0	0	0	0	0	0	0	0	0	0	10	3	0	0	0	0	0	0	0	0	0	0	0	0	0	0	6	0	0	0	0	0	0	0	0	0	16	0	0
Lachnospiraceae bacterium AD3010	127	0	7	0	0	0	0	0	7	0	0	50	0	0	0	0	0	0	0	0	0	0	0	0	0	0	0	0	0	0	0	0	0	0	0	0	0	19	0	0	0	0	0	35	0	0	0	0	0
Pseudaminobacter salicylatoxidans	127	0	0	0	0	0	0	0	0	0	0	0	0	0	0	0	0	0	74	0	0	0	0	0	0	0	0	0	0	0	0	0	0	0	0	0	0	0	0	0	0	0	0	39	0	0	0	0	0
Pseudomonas sp. EGD-AK9	127	0	0	0	0	0	0	0	6	0	0	0	0	0	0	3	0	0	0	0	0	0	0	0	0	0	0	74	0	0	0	0	0	0	0	0	0	0	0	0	8	0	0	0	0	6	0	0	0
Ruminococcus sp. CAG:353	127	0	18	0	0	0	0	0	7	0	0	62	0	0	0	0	0	0	0	0	0	0	0	0	0	0	0	0	0	0	0	0	0	0	0	0	0	14	0	0	0	0	0	15	0	0	0	0	0
Brachybacterium muris	126	0	0	0	0	0	0	0	0	0	0	0	0	0	0	0	0	0	0	0	0	0	0	0	0	0	0	0	0	0	0	0	0	0	0	0	0	0	0	0	0	0	0	40	0	0	0	0	0
Clostridium sp. CAG:567	126	0	6	0	0	0	0	0	7	0	0	22	0	0	0	0	0	0	0	0	0	0	0	0	0	0	0	0	0	0	0	0	0	0	0	0	17	58	4	0	0	0	0	0	12	0	0	0	0
Dietzia sp. UCD-THP	126	0	0	0	0	0	0	0	0	0	0	0	0	0	0	0	0	0	0	0	0	0	0	0	0	0	0	0	0	0	0	0	0	0	0	0	0	0	0	0	0	0	0	80	0	0	0	0	0
Firmicutes bacterium CAG:194	126	0	9	0	0	0	0	0	5	0	0	81	0	0	0	0	0	0	0	0	0	0	0	0	0	0	0	0	0	0	0	0	0	0	0	0	0	21	0	0	0	0	0	10	0	0	0	0	0
Granulicatella adiacens	126	0	0	5	0	0	0	108	0	0	0	0	0	0	0	0	0	0	0	0	0	0	0	0	0	0	0	0	0	0	0	0	0	0	0	0	0	0	0	0	0	0	0	9	0	0	0	0	0
Prevotella corporis	126	0	0	0	0	0	0	0	0	0	0	74	0	0	0	0	0	0	0	0	0	0	0	0	0	5	0	0	0	0	0	0	0	0	0	0	0	8	0	0	0	0	0	27	0	0	0	0	0
Acinetobacter sp. CIP 51.11	125	0	0	0	0	0	0	0	8	0	18	0	0	0	0	0	0	0	0	0	0	0	10	0	0	0	0	0	0	0	0	0	0	0	0	0	0	0	0	0	0	0	0	16	0	0	0	0	0
Acholeplasma brassicae	124	0	3	0	0	0	0	0	0	0	0	7	0	0	0	0	0	0	0	0	0	0	0	0	0	0	0	0	0	0	0	0	0	0	0	0	0	10	0	0	0	0	0	22	0	0	0	0	0
Collinsella aerofaciens	124	0	3	0	0	0	0	0	29	0	0	10	0	0	0	0	0	0	0	0	0	0	0	0	0	14	0	0	0	0	0	0	0	0	0	0	0	0	14	0	0	0	0	0	22	16	0	0	0
Prevotella sp. P6B4	124	0	0	0	0	0	0	0	4	0	0	73	0	0	0	0	0	0	0	0	0	0	0	0	0	9	0	0	0	11	0	0	0	17	0	0	0	10	0	0	0	0	0	0	0	0	0	0	0
Enterobacter sp. Ag1	123	0	0	0	0	0	0	0	13	0	23	4	0	0	0	5	0	17	0	0	0	0	33	0	0	0	0	0	0	4	11	0	0	11	0	0	0	0	0	0	0	0	0	0	0	0	0	0	0
Lactobacillus ingluviei	123	0	0	0	0	0	0	0	45	0	0	0	0	0	0	0	0	0	0	0	0	0	0	0	0	0	0	0	0	0	0	0	0	10	0	0	0	0	18	0	0	0	0	0	0	0	0	0	0
Mycoplasma sp. CAG:472	123	0	7	0	0	0	0	0	4	0	0	31	0	0	0	0	0	0	0	0	0	0	0	0	0	0	0	0	0	0	0	0	0	0	0	0	0	64	0	0	0	0	0	17	0	0	0	0	0
Photorhabdus temperata	123	3	0	3	0	0	3	0	8	0	8	0	0	0	0	0	0	0	10	0	6	5	0	0	0	10	0	0	0	7	8	0	0	0	0	0	4	0	0	0	8	8	0	15	0	0	0	0	0
Prevotella saccharolytica	123	0	0	0	0	0	0	0	7	0	0	92	0	0	0	0	0	0	0	0	0	0	0	0	0	9	0	0	0	0	0	0	0	0	0	0	0	7	0	0	0	0	0	0	8	0	0	0	0
Shimwellia blattae	123	3	0	0	0	0	0	4	12	0	12	0	0	0	0	3	16	0	5	0	3	4	10	0	0	0	0	9	0	0	8	0	0	0	0	0	3	0	0	0	0	5	0	0	0	0	0	0	0
Cellulophaga algicola	122	0	0	0	0	0	0	0	0	0	0	0	0	0	0	0	0	0	0	0	41	8	0	0	0	0	0	0	0	0	0	0	0	0	0	0	33	10	0	0	0	0	0	0	0	0	0	0	0
Coprococcus sp. HPP0074	122	0	10	0	0	0	0	0	6	0	0	17	0	0	0	0	0	0	0	0	0	0	0	0	0	13	0	0	0	12	0	0	0	0	0	0	0	16	0	0	0	0	0	17	0	23	0	0	0
Erwinia tracheiphila	122	0	0	0	0	0	0	40	5	0	5	0	0	0	0	0	0	0	4	0	4	5	0	0	0	0	0	0	0	0	11	0	0	0	0	0	4	0	0	0	0	6	0	0	0	0	0	0	0
Lactobacillus versmoldensis	122	0	0	0	0	0	0	0	0	0	0	0	0	0	0	0	0	0	0	0	0	0	0	0	0	0	0	0	0	55	0	0	0	20	0	0	0	10	0	0	0	5	0	0	0	0	0	0	0
Paracoccus sp. N5	122	0	0	0	0	0	0	0	0	0	0	0	0	0	0	0	0	0	9	0	0	0	0	0	0	0	0	0	0	0	0	0	0	0	0	0	0	0	0	0	0	0	0	77	0	0	0	0	0
Pseudomonas rhodesiae	122	0	0	0	0	0	0	0	20	0	25	4	0	0	0	0	0	0	0	0	2	0	41	25	0	0	0	0	0	5	0	0	0	0	0	0	0	0	0	0	0	0	0	0	0	0	0	0	0
Sporosarcina sp. EUR3 2.2.2	122	0	0	0	0	0	0	0	0	0	0	0	0	0	0	0	0	0	0	0	0	0	0	0	0	0	0	8	0	0	0	0	0	0	0	0	0	0	0	0	0	0	0	0	0	0	0	0	0
Aureimonas altamirensis	121	0	0	0	0	0	0	0	0	0	0	0	0	0	0	0	0	0	0	0	0	0	0	0	0	0	0	0	0	0	0	0	0	0	0	0	0	0	0	0	0	0	0	48	0	0	0	0	0
Blautia sp. CAG:237	121	0	7	0	0	0	0	0	26	0	0	37	0	0	0	0	0	0	0	0	0	0	0	0	0	10	0	0	0	0	0	0	0	0	0	0	0	0	10	0	0	0	0	14	0	17	0	0	0
Clostridium sp. CAG:306	121	0	5	0	0	0	0	0	0	0	0	16	0	0	0	0	0	0	0	0	0	0	0	0	0	0	0	0	0	0	0	0	0	0	0	0	0	14	0	0	0	0	0	0	25	0	0	0	0
Halomonas sp. KO116	121	0	0	0	0	0	0	0	0	0	0	0	0	0	0	0	0	0	0	0	61	12	0	0	0	0	0	0	0	0	0	0	0	0	0	0	31	17	0	0	0	0	0	0	0	0	0	0	0
Lysobacter sp. A03	121	0	0	0	0	0	0	0	0	0	0	0	0	0	0	0	0	0	0	0	8	6	0	0	0	0	0	8	0	0	0	0	0	0	0	0	5	0	0	0	0	0	0	33	0	0	0	0	0
Roseburia sp. CAG:18	121	0	7	0	0	0	0	0	6	0	0	66	0	0	0	0	0	0	0	0	0	0	0	0	0	0	0	0	0	0	0	0	0	0	0	0	0	27	0	0	0	0	0	15	0	0	0	0	0
Bacillus sp. FJAT-14515	120	0	0	0	0	0	0	0	0	0	0	0	0	0	0	0	0	0	0	0	0	0	0	0	0	0	0	0	0	0	0	0	0	0	0	0	0	0	0	0	0	0	0	0	0	0	0	0	0
Bacteroides sp. CAG:98	120	0	5	0	0	0	0	0	0	0	0	5	0	0	0	0	0	0	5	0	0	0	0	0	0	33	0	0	0	7	0	0	0	0	0	0	0	0	0	0	0	0	0	0	0	0	0	0	0
Paracoccus sp. TRP	120	0	0	0	0	0	0	0	0	0	0	0	0	0	0	0	0	0	4	0	0	0	0	0	0	0	0	0	0	0	0	0	0	0	0	0	0	0	0	0	0	0	0	38	0	0	0	0	0
Acinetobacter sp. ATCC 27244	119	0	0	0	0	0	0	12	10	0	23	4	0	0	0	6	0	14	0	0	2	0	14	0	0	0	0	0	0	0	8	0	0	0	0	0	0	0	6	0	0	0	0	0	0	0	0	0	0
Flavobacterium sp. CF136	119	0	0	0	0	0	0	0	0	0	0	0	0	0	0	0	0	0	0	0	46	17	0	0	0	0	0	0	0	0	0	0	0	0	0	0	27	9	0	0	0	0	0	0	0	0	0	0	0
Sutterella sp. CAG:397	119	0	14	0	0	0	0	0	22	0	0	15	0	0	0	0	0	0	0	0	0	0	0	0	0	15	0	0	0	0	0	0	0	0	0	0	0	0	6	0	0	0	0	0	47	0	0	0	0
Candidatus Microthrix parvicella	118	0	0	0	0	0	0	0	0	0	0	0	0	0	0	0	0	0	0	0	0	0	0	0	0	0	0	0	0	0	0	0	0	0	0	0	0	0	0	0	0	0	0	82	0	0	0	0	0
Clostridium sp. CAG:448	118	0	3	0	0	0	0	0	5	0	0	48	0	0	0	0	0	0	0	0	0	0	0	0	0	0	0	0	0	0	0	0	0	0	0	0	0	14	0	0	0	0	0	39	9	0	0	0	0
Eubacterium sp. CAG:786	118	0	8	0	0	0	0	0	3	0	0	92	0	0	0	0	0	0	0	0	0	0	0	0	0	0	0	0	0	0	0	0	0	0	0	0	0	15	0	0	0	0	0	0	0	0	0	0	0
Flavobacterium soli	118	0	0	0	0	0	0	0	0	0	0	0	0	0	0	0	0	0	0	0	40	9	0	0	0	0	0	0	0	0	0	0	0	0	0	0	30	12	0	0	0	0	0	9	0	0	0	0	0
Mycoplasma arginini	118	0	0	0	0	0	0	0	0	0	0	0	0	0	0	0	0	0	0	0	0	0	0	0	0	0	0	0	0	0	0	0	0	0	0	0	0	0	0	0	0	0	0	0	0	0	0	0	0
Paenibacillus sp. A9	118	0	0	0	0	0	0	0	0	0	0	0	0	0	0	0	0	0	0	0	0	0	0	0	0	0	0	0	0	0	0	0	0	0	0	0	0	0	0	0	0	0	0	0	0	0	0	0	0
Pectobacterium sp. SCC3193	118	0	0	0	0	0	0	0	0	0	0	0	0	0	0	0	83	0	0	0	0	0	0	0	0	0	0	0	0	0	0	0	0	0	0	0	0	0	0	0	0	0	0	0	0	0	0	0	0
Pseudomonas sp. GM80	118	0	0	0	0	0	0	0	17	0	32	3	0	0	0	0	0	0	0	0	0	0	28	26	0	0	0	0	0	0	12	0	0	0	0	0	0	0	0	0	0	0	0	0	0	0	0	0	0
Pseudomonas sp. Lz4W	118	0	0	0	0	0	0	0	14	0	29	3	0	0	0	0	0	17	0	0	3	3	19	0	0	0	0	0	0	13	14	0	0	0	0	0	3	0	0	0	0	0	0	0	0	0	0	0	0
Solitalea canadensis	118	0	0	0	0	0	0	0	0	0	0	8	0	0	0	0	0	0	0	0	24	8	0	0	0	0	0	0	0	0	0	0	0	0	0	0	18	7	0	11	0	0	0	8	0	0	0	0	0
Acinetobacter sp. CIP 56.2	117	0	0	0	0	0	0	0	5	0	35	0	0	0	0	4	0	12	0	0	0	0	9	0	0	0	0	0	0	0	8	0	0	0	0	0	0	0	0	0	0	0	0	9	0	0	0	0	0
Anaerophaga thermohalophila	117	0	3	0	0	0	0	0	9	0	0	19	0	0	0	0	0	0	0	0	5	0	0	0	0	7	0	0	0	0	0	0	0	0	0	0	4	6	0	0	0	3	0	10	10	0	0	0	9
Clostridium cadaveris	117	11	4	7	0	8	5	0	4	0	0	13	0	0	0	4	0	0	0	0	0	0	0	0	0	0	0	8	0	0	0	0	0	0	0	0	0	0	7	0	0	0	0	0	0	0	0	0	0
Clostridium sp. 12(A)	117	0	0	0	0	0	0	0	0	0	0	9	0	0	0	0	7	0	0	0	0	0	0	0	0	0	0	0	0	0	0	0	0	0	0	0	0	0	0	0	0	0	0	0	0	0	0	0	0
Jeotgalicoccus psychrophilus	117	0	0	0	0	0	0	0	0	0	0	0	0	0	0	0	0	0	0	0	0	0	0	0	0	0	0	0	0	0	0	0	0	0	0	0	0	0	0	0	0	0	0	0	0	0	0	0	0
Mycoplasma bovoculi	117	0	0	0	0	0	0	0	0	0	0	0	0	0	0	0	0	0	0	0	0	0	0	0	0	0	0	0	0	0	0	0	0	0	0	0	0	0	0	0	0	0	0	0	0	0	0	0	0
Serinicoccus profundi	117	0	0	0	0	0	0	0	0	0	0	0	0	0	0	0	0	0	0	0	0	0	0	0	0	0	0	0	0	0	0	0	0	0	0	0	0	0	0	0	0	0	0	60	0	0	0	0	0
Treponema primitia	117	0	6	0	0	0	0	0	5	0	0	51	0	0	0	5	0	0	0	0	0	0	0	0	0	0	0	0	0	0	0	0	0	0	0	0	0	9	0	0	0	0	6	9	19	0	0	0	0
Acinetobacter sp. ANC 3862	116	0	0	1	0	0	0	0	5	0	16	0	0	0	0	3	0	12	0	0	5	0	10	0	0	0	0	0	0	0	9	0	0	0	0	0	3	0	0	0	0	0	0	0	0	0	0	0	0
Acinetobacter sp. WC-487	116	0	0	0	0	0	0	2	8	0	18	3	0	0	0	0	0	0	0	0	3	0	15	0	0	0	0	0	0	0	8	0	0	0	0	0	0	0	0	0	0	0	0	0	0	0	0	0	0
Enterobacteriaceae bacterium B14	116	5	0	3	0	0	0	0	25	0	7	0	0	0	0	0	0	0	0	0	2	0	0	0	0	8	0	0	0	0	0	0	0	0	0	0	0	0	0	12	14	6	0	0	0	11	0	0	0
Eubacterium sp. CAG:581	116	0	6	0	0	0	0	0	4	0	0	42	0	0	0	0	0	0	0	0	0	0	0	0	0	0	0	0	0	0	0	0	0	0	0	0	10	21	0	0	0	0	0	18	8	0	0	0	0
Halomonas sp. KHS3	116	0	0	0	0	0	0	0	0	0	0	0	0	0	0	0	0	0	0	0	54	12	0	0	0	0	0	0	0	0	0	0	0	0	0	0	30	14	0	0	0	0	0	0	0	0	0	0	0
Prevotella sp. S7-1-8	116	0	0	0	0	0	0	0	4	0	0	91	0	0	0	0	0	0	0	0	0	0	0	0	0	13	0	0	0	0	0	0	0	0	0	0	0	8	0	0	0	0	0	0	0	0	0	0	0
Pseudomonas oleovorans	116	0	0	0	0	0	0	0	4	0	0	0	0	0	0	0	0	0	0	0	3	0	0	0	0	0	0	72	0	0	0	0	0	0	0	0	0	0	0	0	7	0	0	0	0	8	0	0	0
Streptococcus pneumoniae	116	0	3	3	0	0	0	38	0	0	0	4	0	0	0	3	0	0	0	0	0	0	0	0	0	5	0	0	0	11	0	0	0	0	0	0	0	5	0	0	0	2	6	12	0	6	0	0	4
Chryseobacterium hispalense	115	0	0	0	0	0	0	0	4	0	15	0	0	0	0	0	0	0	0	0	25	4	12	0	0	0	0	0	0	0	6	0	0	0	0	0	17	9	0	0	0	0	0	13	0	0	0	0	0
Firmicutes bacterium CAG:102	115	0	11	0	0	0	0	0	7	0	0	31	0	0	0	0	0	0	0	0	0	0	0	0	0	7	0	0	0	0	0	0	0	0	0	0	0	10	0	0	0	0	0	36	13	0	0	0	0
Mangrovibacter sp. MFB070	115	3	0	0	0	0	0	3	10	0	10	0	0	0	0	0	0	0	0	0	2	0	13	0	0	0	0	0	0	0	0	0	0	13	0	0	0	0	0	0	0	3	0	0	0	0	0	0	0
Pedobacter sp. NL19	115	0	0	0	0	0	0	0	0	0	0	4	0	0	0	0	0	0	0	0	16	3	0	0	0	0	0	0	0	41	0	0	0	0	0	0	12	7	0	0	0	0	0	8	0	0	0	0	0
Pseudomonas sp. CHM02	115	0	0	0	0	0	0	0	13	0	28	3	0	0	0	0	0	14	0	0	6	6	24	0	0	0	0	0	0	0	8	0	0	0	0	0	6	0	0	0	0	0	0	0	0	0	0	0	0
Roseburia sp. CAG:197	115	0	8	0	0	0	0	0	4	0	0	68	0	0	0	0	0	0	0	0	0	0	0	0	0	0	0	0	0	0	0	0	0	0	0	0	0	16	0	0	0	0	0	19	0	0	0	0	0
Sharpea azabuensis	115	0	10	0	0	0	0	0	7	0	0	37	0	0	0	0	0	0	0	0	0	0	0	0	0	5	0	0	0	0	0	0	0	0	0	0	0	10	4	0	0	0	0	11	0	0	0	0	0
Bordetella sp. FB-8	114	0	0	0	0	0	0	0	0	0	0	0	0	0	0	0	7	0	0	0	0	0	0	0	0	0	0	20	0	0	0	0	0	0	0	0	0	0	0	0	0	0	0	0	0	0	0	0	0
Flavobacterium reichenbachii	114	0	0	0	0	0	0	0	0	0	0	0	0	0	0	0	0	0	0	0	29	5	0	0	0	0	0	0	0	0	0	0	0	0	0	0	22	7	0	0	0	3	0	0	8	0	0	0	0
Gemmata obscuriglobus	114	0	0	0	0	0	0	0	0	0	0	0	0	0	0	0	0	0	0	0	0	0	0	0	0	0	0	0	0	0	0	0	0	0	0	0	0	0	0	0	0	0	0	81	0	0	0	0	0
Lonsdalea quercina	114	0	0	0	0	0	0	0	11	0	4	0	0	0	0	0	0	0	0	0	0	0	0	0	0	6	0	0	0	0	6	0	0	0	0	0	0	0	0	0	0	3	0	0	0	0	0	0	0
Tolumonas auensis	114	0	0	1	0	0	0	0	7	0	0	0	0	0	0	18	0	0	0	0	19	16	0	0	0	0	0	0	0	0	0	0	0	0	0	0	15	8	0	0	10	2	0	0	0	7	0	0	0
Anaerovibrio lipolyticus	113	0	7	0	0	0	0	0	4	0	0	52	0	0	0	0	0	0	0	0	0	0	0	0	0	0	0	0	0	0	0	0	0	0	0	0	0	14	0	0	0	0	0	36	0	0	0	0	0
Azospirillum sp. CAG:239	113	0	23	0	0	0	0	0	8	0	0	17	0	0	0	0	0	0	0	0	0	0	0	0	0	0	0	0	0	0	0	0	0	0	0	0	0	0	0	0	0	0	0	0	59	0	0	0	0
Clostridium sp. CAG:307	113	0	29	0	0	0	0	0	5	0	0	32	0	0	0	0	0	0	0	0	0	0	0	0	0	0	0	0	0	0	0	0	0	0	0	0	0	10	0	0	0	0	0	14	23	0	0	0	0
Clostridium sp. CAG:389	113	0	10	0	0	0	0	0	10	0	0	27	0	0	0	0	0	0	0	0	0	0	0	0	0	7	0	0	0	0	0	0	0	0	0	0	0	11	0	0	0	0	0	16	9	11	0	0	0
Psychrobacter sp. DAB_AL62B	113	0	0	0	0	0	0	0	0	0	0	0	0	0	0	0	0	0	0	0	24	13	0	0	0	0	0	0	0	0	0	0	0	0	0	0	29	10	0	0	0	0	0	0	0	0	0	0	0
Rheinheimera nanhaiensis	113	0	0	0	0	0	0	0	0	0	0	0	0	0	0	0	0	0	0	0	6	3	0	0	0	0	0	0	0	0	0	0	0	0	0	0	0	0	0	0	0	0	0	0	0	0	0	0	0
Ruminococcus sp. CAG:108	113	8	12	15	0	14	6	0	0	0	0	27	0	0	0	0	0	0	0	0	0	0	0	0	0	0	0	0	0	0	0	0	0	0	0	0	0	13	0	0	0	0	0	18	0	0	0	0	0
Acinetobacter sp. CIP 101934	112	0	0	0	0	0	0	0	6	0	21	0	0	0	0	0	0	15	5	0	3	0	10	0	0	5	0	0	0	0	8	0	0	0	0	0	0	0	0	0	0	0	0	0	0	0	0	0	0
Erwinia mallotivora	112	3	0	0	0	0	0	0	16	0	5	0	0	0	0	0	13	0	0	0	0	0	11	0	0	11	5	0	0	0	0	0	0	0	0	0	0	0	0	0	6	5	0	0	0	0	0	0	0
Firmicutes bacterium CAG:65	112	0	5	0	0	0	0	0	6	0	0	45	0	0	0	0	0	0	0	0	0	0	0	0	0	0	0	0	0	0	0	0	0	0	0	0	9	18	0	0	0	0	0	13	8	0	0	0	0
Parvimonas micra	112	3	0	2	0	0	4	0	0	0	0	0	0	0	0	6	0	0	0	0	0	0	0	0	0	0	0	0	0	0	7	0	0	0	0	0	0	10	10	0	0	0	0	0	0	0	0	0	0
Wolbachia endosymbiont of Culex pipiens	112	0	0	0	0	0	6	2	0	0	0	0	0	0	0	4	0	0	0	0	0	0	0	0	0	0	6	0	0	0	0	0	0	0	0	0	0	0	0	0	11	6	19	0	0	12	0	0	2
Gordonia hirsuta	111	0	0	0	0	0	0	0	0	0	0	0	0	0	0	0	0	11	0	0	0	0	0	0	0	0	0	0	0	0	0	0	0	0	0	0	0	14	0	0	0	0	0	35	0	0	0	0	0
Peptostreptococcaceae bacterium VA2	111	3	4	4	0	0	3	0	0	0	0	9	0	0	0	5	0	0	0	0	0	0	0	0	0	10	0	0	0	5	8	0	0	22	0	0	0	15	0	0	0	3	0	20	0	0	0	0	0
Peptostreptococcaceae bacterium oral taxon 113	111	0	0	0	0	0	0	0	0	0	0	9	0	0	0	10	0	0	0	0	0	0	0	0	0	0	0	10	0	0	0	0	0	0	0	0	0	0	17	0	0	0	0	10	0	0	0	0	0
Acinetobacter sp. NBRC 110496	110	0	0	0	0	0	0	0	7	0	19	0	0	0	0	4	0	11	0	0	3	0	20	0	0	0	0	0	0	0	10	0	0	0	0	0	0	0	5	0	0	0	0	0	0	0	0	0	0
Flavobacterium sp. WG21	110	0	0	0	0	0	0	0	0	0	0	0	0	0	0	0	0	0	0	0	40	13	0	0	0	0	0	0	0	0	0	0	0	0	0	0	32	10	0	0	0	0	0	0	0	0	0	0	0
Halomonas sp. TD01	110	0	0	0	0	0	0	0	0	0	0	0	0	0	0	0	0	0	0	0	54	6	0	0	0	0	0	0	0	0	0	0	0	0	0	0	36	14	0	0	0	0	0	0	0	0	0	0	0
Klebsiella variicola CAG:634	110	0	0	0	0	0	0	31	0	0	0	0	0	0	0	0	0	0	0	0	0	0	0	0	0	0	0	0	0	0	0	0	0	0	0	0	0	0	0	0	0	7	0	0	0	0	0	0	0
Leeuwenhoekiella blandensis	110	0	0	0	0	0	0	0	0	0	0	0	0	0	0	0	0	0	0	0	45	9	0	0	0	0	0	0	0	0	0	0	0	0	0	0	24	16	0	0	0	0	0	0	0	0	0	0	0
Propionibacteriaceae bacterium P6A17	110	0	0	0	0	0	0	0	0	0	0	0	0	0	0	0	13	0	0	0	0	0	0	0	0	0	0	0	0	0	0	0	0	0	0	0	0	0	0	0	0	0	0	87	0	0	0	0	0
Pseudomonas cichorii	110	0	0	0	0	0	0	0	8	0	8	0	0	0	0	0	0	0	0	0	5	5	10	0	0	0	0	28	0	0	7	0	0	18	0	0	4	0	0	0	6	0	0	0	0	0	0	0	0
Pseudomonas sp. URHB0015	110	0	0	0	0	0	0	0	7	0	10	0	0	0	0	0	0	0	0	0	11	13	0	0	0	0	0	10	0	15	7	0	0	0	0	0	9	0	0	0	0	0	0	0	0	0	0	0	0
Pseudomonas sp. WCS374	110	0	0	0	0	0	0	0	11	0	16	0	0	0	0	0	0	0	0	0	22	11	30	0	0	0	0	0	0	0	6	0	0	0	0	0	14	0	0	0	0	0	0	0	0	0	0	0	0
Roseburia sp. CAG:309	110	0	5	0	0	0	0	0	3	0	0	69	0	0	0	0	0	0	0	0	0	0	0	0	0	0	0	0	0	0	0	0	0	0	0	0	4	11	0	0	0	0	0	18	0	0	0	0	0
Brachyspira pilosicoli	109	7	93	4	0	0	5	0	0	0	0	0	0	0	0	0	0	0	0	0	0	0	0	0	0	0	0	0	0	0	0	0	0	0	0	0	0	0	0	0	0	0	0	0	0	0	0	0	0
Clostridium sp. CAG:921	109	0	24	0	0	0	0	0	4	0	0	20	0	0	0	0	0	0	0	0	0	0	0	0	0	0	0	0	0	0	0	0	0	0	0	0	0	12	0	0	0	0	0	0	16	0	0	0	0
Listeria grayi	109	4	4	3	0	0	0	1	4	0	0	0	0	0	0	4	0	0	4	0	0	0	0	0	0	0	0	0	0	0	9	0	0	0	0	0	0	0	6	17	0	3	4	11	0	0	0	0	6
Neisseria wadsworthii	109	15	6	14	0	58	15	0	0	0	0	0	0	0	0	0	0	0	0	0	0	0	0	0	0	0	0	0	0	0	0	0	0	0	0	0	0	0	0	0	0	0	0	0	0	0	0	0	0
Serinicoccus marinus	109	0	0	0	0	0	0	0	0	0	0	0	0	0	0	0	0	0	0	0	0	0	0	0	0	0	0	0	0	0	0	0	0	0	0	0	0	0	0	0	0	0	0	53	0	0	0	0	0
Serratia sp. SCBI	109	0	0	0	0	0	0	0	0	0	0	0	0	0	0	0	0	0	0	0	0	0	0	0	0	0	0	0	0	0	0	0	0	0	0	0	0	0	0	0	0	109	0	0	0	0	0	0	0
Anditalea andensis	108	0	0	0	0	0	0	0	0	0	0	5	0	0	0	0	0	0	0	0	20	4	0	0	0	6	0	0	0	0	0	0	0	0	0	0	14	6	0	0	0	0	0	10	0	0	0	0	3
Clostridium sp. CAG:964	108	0	14	0	0	0	0	0	8	0	0	54	0	0	0	0	0	0	0	0	0	0	0	0	0	0	0	0	0	0	0	0	0	0	0	0	0	17	0	0	0	0	0	15	0	0	0	0	0
Prevotella denticola	108	0	0	0	0	0	0	0	6	0	0	53	0	0	0	0	0	0	0	0	0	0	0	0	0	9	0	0	0	9	0	0	0	0	0	0	0	7	0	0	0	0	0	0	0	19	0	0	0
Prevotella marshii	108	0	0	0	0	0	0	0	5	0	0	92	0	0	0	0	0	0	0	0	0	0	0	0	0	5	0	0	0	0	0	0	0	0	0	0	0	6	0	0	0	0	0	0	0	0	0	0	0
Pseudomonas alkylphenolia	108	0	0	0	0	0	0	0	9	0	10	0	0	0	0	0	0	0	0	0	9	8	13	0	0	0	0	23	0	17	6	0	0	0	0	0	5	0	0	0	0	0	0	0	0	0	0	0	0
Pseudomonas syringae group genomosp. 3	108	0	0	0	0	0	0	0	12	0	15	0	0	0	0	0	0	0	0	0	21	10	13	0	0	0	0	16	0	5	8	0	0	0	0	0	8	0	0	0	0	0	0	0	0	0	0	0	0
Subdoligranulum sp. CAG:314	108	0	4	0	0	0	0	0	9	0	0	14	0	0	0	0	0	0	0	0	0	0	0	0	0	0	0	0	0	0	0	0	0	0	0	0	0	25	0	0	0	0	6	10	40	0	0	0	0
Abiotrophia defectiva	107	0	3	0	0	0	0	9	0	0	0	0	0	0	0	0	0	0	0	0	0	0	0	0	0	5	0	0	0	0	0	0	0	0	0	0	0	0	0	0	0	0	0	76	0	0	0	0	0
Curtobacterium sp. S6	107	0	0	0	0	0	0	0	0	0	0	0	0	0	0	0	0	0	0	0	0	0	0	0	0	0	0	0	0	0	0	0	0	0	0	0	0	0	0	0	0	0	0	8	0	0	0	0	9
Lachnospiraceae bacterium 6_1_37FAA	107	3	22	2	0	0	0	0	9	0	0	32	0	0	0	0	0	0	0	0	0	0	0	0	0	10	0	0	0	10	0	0	0	0	0	0	0	5	0	0	0	0	0	0	0	10	0	0	0
Pseudomonas batumici	107	0	0	0	0	0	0	0	17	0	18	0	0	0	0	0	0	0	0	0	6	6	24	0	0	0	0	13	0	7	10	0	0	0	0	0	3	0	0	0	0	0	0	0	0	0	0	0	0
Alistipes senegalensis	106	0	5	0	0	0	0	0	12	0	0	39	0	0	0	0	0	0	6	0	0	0	0	0	0	0	0	0	0	0	0	0	0	0	0	0	0	10	0	0	0	0	0	12	18	0	0	0	0
Leucobacter salsicius	106	0	0	0	0	0	0	0	0	0	0	0	0	0	0	0	0	0	0	0	2	0	0	0	0	0	0	0	0	0	0	0	0	0	0	0	0	0	0	0	0	0	0	26	0	0	0	0	0
Leucobacter sp. UCD-THU	106	0	0	0	0	0	0	0	0	0	0	0	0	0	0	0	0	0	0	0	0	0	0	0	0	0	0	0	0	0	0	0	0	0	0	0	0	0	0	0	0	0	0	26	0	0	0	0	0
Prevotella sp. CAG:592	106	0	0	0	0	0	0	0	0	0	0	77	0	0	0	0	0	0	0	0	0	0	0	0	0	13	0	0	0	5	0	0	0	0	0	0	0	11	0	0	0	0	0	0	0	0	0	0	0
Pseudogulbenkiania	106	6	0	4	0	17	7	0	8	0	4	0	0	0	0	6	0	0	0	0	5	4	0	0	0	0	0	19	0	0	0	0	0	0	0	0	4	0	0	0	9	2	0	0	0	0	0	0	6
Pseudomonas sp. URMO17WK12:I8	106	0	0	0	0	0	0	0	0	0	0	0	0	0	0	0	0	0	0	0	16	14	0	0	0	0	0	12	0	0	0	0	0	53	0	0	11	0	0	0	0	0	0	0	0	0	0	0	0
Staphylococcus chromogenes	106	0	0	0	0	0	0	0	0	0	0	0	0	0	0	0	0	0	0	0	0	0	0	0	0	0	0	0	0	0	0	0	0	0	0	0	0	0	0	0	0	0	0	0	0	0	0	0	0
Sutterella parvirubra	106	5	5	4	0	0	7	0	33	0	0	6	0	0	0	0	0	0	0	0	0	0	0	0	0	20	0	0	0	6	0	0	0	0	0	0	0	0	0	0	0	0	0	0	9	11	0	0	0
Acinetobacter sp. COS3	105	0	0	0	0	0	0	0	6	0	16	4	0	0	0	6	0	11	0	0	0	0	13	0	0	0	0	0	0	5	6	0	0	0	0	0	0	0	6	0	0	0	0	0	0	0	0	0	0
Clostridiales bacterium 1_7_47FAA	105	0	9	0	0	0	0	0	9	0	0	23	0	0	0	0	0	0	22	0	0	0	0	0	0	0	0	0	0	0	0	0	0	0	0	0	0	8	0	0	0	0	0	12	14	8	0	0	0
Clostridium sp. ASF356	105	0	5	0	0	0	0	0	8	0	0	33	0	0	0	0	0	0	0	0	0	0	0	0	0	7	0	0	0	0	0	0	0	0	0	0	0	7	5	0	0	0	5	0	15	8	0	0	0
Enterobacter sp. MR1	105	0	0	0	0	0	0	5	0	0	0	0	0	0	0	0	33	0	0	0	0	0	0	0	0	0	0	0	0	0	0	0	0	0	0	0	0	0	0	0	0	6	0	0	0	0	0	0	0
Granulicatella elegans	105	0	3	0	0	0	0	99	0	0	0	0	0	0	0	0	0	0	0	0	0	0	0	0	0	0	0	0	0	0	0	0	0	0	0	0	0	0	0	0	0	0	0	0	0	0	0	0	0
Halomonas boliviensis	105	0	0	0	0	0	0	0	0	0	0	0	0	0	0	0	0	0	0	0	39	3	0	0	0	0	0	18	0	0	0	0	0	0	0	0	35	10	0	0	0	0	0	0	0	0	0	0	0
Indibacter alkaliphilus	105	0	0	0	0	0	0	0	0	0	0	0	0	0	0	0	0	0	0	0	29	9	0	0	0	0	0	0	0	0	0	0	0	0	0	0	27	5	0	0	0	0	0	0	0	0	0	0	0
Kingella kingae	105	15	5	13	0	41	14	0	5	0	0	0	0	0	0	0	0	0	0	0	2	0	0	0	0	0	0	0	0	0	0	0	0	0	0	0	0	0	0	0	7	0	0	0	0	0	0	0	0
Marinobacterium stanieri	105	0	0	0	0	0	0	0	4	0	0	0	0	0	0	0	0	0	0	0	9	6	0	0	0	0	0	42	0	0	0	0	0	0	0	0	6	0	0	0	0	0	0	0	0	0	0	0	0
Proteobacteria bacterium CAG:495	105	0	21	0	0	0	0	0	0	0	0	3	0	0	0	0	0	0	0	0	0	0	0	0	0	0	0	0	0	0	0	0	0	0	0	0	0	0	0	0	0	0	0	0	81	0	0	0	0
Ruminococcus sp. JC304	105	0	10	0	0	0	0	0	13	0	0	30	0	0	0	0	0	0	0	0	0	0	0	0	0	8	0	0	0	0	0	0	0	0	0	0	0	13	0	0	0	0	0	11	0	20	0	0	0
Aquimarina sp. SW150	104	0	0	0	0	0	0	0	0	0	0	0	0	0	0	0	0	0	0	0	35	10	0	0	0	0	0	0	0	0	0	0	0	0	0	0	30	9	0	0	0	0	0	0	0	0	0	0	0
Clostridium sp. CAG:265	104	0	0	0	0	0	0	0	0	0	0	36	0	0	0	0	0	0	0	0	0	0	0	0	0	0	0	0	0	0	0	0	0	0	0	0	0	42	0	0	0	0	0	8	0	0	0	0	0
Niabella aurantiaca	104	0	0	0	0	0	0	0	0	0	7	8	0	0	0	0	9	0	0	0	13	6	0	0	0	0	0	0	0	0	0	0	0	0	0	0	9	6	0	0	0	0	0	31	0	0	0	0	0
Streptococcus infantarius	104	0	0	15	0	0	3	0	0	0	0	0	0	0	0	0	0	0	0	0	0	0	0	0	0	20	0	0	0	0	0	0	0	0	0	0	0	5	0	0	0	0	0	37	0	0	0	0	0
Burkholderia pseudomallei	103	0	0	2	0	0	0	0	4	0	6	0	0	0	0	15	0	0	0	0	11	8	0	0	0	0	0	23	0	0	0	0	0	0	0	0	7	5	0	0	0	3	0	0	0	0	0	0	0
Campylobacter coli	103	0	0	0	0	0	0	0	6	0	0	0	0	0	0	0	0	0	0	0	0	0	0	0	0	0	0	0	0	0	0	0	0	0	0	0	0	20	0	0	0	0	0	0	0	0	0	0	0
Catellicoccus marimammalium	103	0	4	2	0	0	0	0	3	0	0	0	0	0	0	0	0	0	5	0	0	0	0	0	0	0	0	0	0	0	9	0	0	0	0	0	0	0	8	20	0	3	0	0	0	0	0	0	11
Clostridium senegalense	103	28	11	23	0	13	16	0	0	0	0	3	0	0	0	3	0	0	0	0	0	0	0	0	0	0	0	0	0	0	0	0	0	0	0	0	0	0	6	0	0	0	0	0	0	0	0	0	0
Fusobacterium russii	103	22	5	11	0	21	16	0	0	0	0	3	0	0	0	0	0	0	0	0	0	0	0	0	0	11	0	0	0	12	0	0	0	0	0	0	0	0	0	0	0	0	0	0	0	0	0	0	2
Halomonas sp. A3H3	103	0	0	0	0	0	0	0	0	0	0	0	0	0	0	0	0	0	0	0	43	6	0	0	0	0	0	0	0	0	0	0	0	0	0	0	36	13	0	0	0	0	0	0	0	0	0	0	0
Pseudomonas amygdali	103	0	0	0	0	0	0	0	13	0	19	0	0	0	0	0	0	0	0	0	6	10	16	0	0	0	0	19	0	9	8	0	0	0	0	0	3	0	0	0	0	0	0	0	0	0	0	0	0
Roseomonas gilardii	103	0	0	0	0	0	0	0	0	0	0	0	0	0	0	0	0	0	0	0	0	0	0	0	0	0	0	0	0	0	0	0	0	0	0	0	0	0	0	0	0	0	0	0	0	0	0	0	0
Thermoanaerobacter	103	0	0	1	0	0	0	0	4	0	0	15	0	0	0	7	0	0	0	0	0	0	0	0	0	0	0	8	0	0	0	0	0	0	0	0	0	11	8	0	0	0	5	0	0	0	0	0	0
Clostridium hydrogeniformans	102	22	10	15	0	24	12	0	0	0	0	4	0	0	0	4	0	0	0	0	0	0	0	0	0	0	0	0	0	0	0	0	0	0	0	0	0	0	7	0	0	0	0	0	0	0	0	0	0
Enterobacter sp. MGH 22	102	0	0	0	0	0	0	30	0	0	0	0	0	0	0	0	9	0	7	0	11	14	0	0	0	0	0	0	0	0	0	0	0	0	0	0	8	6	0	0	0	0	0	0	0	0	0	0	0
Galbibacter marinus	102	0	0	0	0	0	0	0	0	0	0	0	0	0	0	0	0	0	0	0	31	6	0	0	0	0	0	0	0	0	0	0	0	0	0	0	19	9	0	0	0	0	0	9	0	0	0	0	0
Imtechella halotolerans	102	0	0	0	0	0	0	0	0	0	0	0	0	0	0	0	0	0	0	0	24	9	0	0	0	0	0	11	0	0	0	0	0	0	0	0	17	7	0	0	0	0	0	0	0	0	0	0	0
Rhodopseudomonas palustris	102	0	0	0	0	0	0	0	3	0	0	0	0	0	0	26	0	0	0	0	0	0	0	0	0	0	0	0	0	0	0	0	0	0	0	0	0	0	0	0	0	0	0	25	0	0	0	0	0
Clostridiaceae bacterium GM1	101	0	6	0	0	0	0	0	12	0	0	32	0	0	0	0	0	0	0	0	0	0	0	0	0	21	0	0	0	0	0	0	0	18	0	0	0	6	6	0	0	0	0	0	0	0	0	0	0
Pantoea sp. aB	101	0	0	0	0	0	0	0	7	0	14	3	0	0	0	0	0	11	0	0	0	0	17	0	16	0	0	0	0	0	13	0	0	20	0	0	0	0	0	0	0	0	0	0	0	0	0	0	0
Roseburia sp. CAG:303	101	0	13	0	0	0	0	0	5	0	0	53	0	0	0	0	0	0	0	0	0	0	0	0	0	0	0	0	0	0	0	0	0	0	0	0	0	11	0	0	0	0	0	15	0	0	0	0	0
Sphingobacterium antarcticum	101	0	0	0	0	0	0	0	0	0	0	0	0	0	0	0	0	0	0	0	37	11	0	0	0	0	0	0	0	0	0	0	0	0	0	0	30	6	0	0	0	0	0	0	0	0	0	0	0
Streptococcus thermophilus	101	0	0	2	0	0	0	2	0	0	0	6	0	0	0	0	0	0	0	0	0	0	0	0	0	0	0	0	0	6	0	0	0	19	0	0	0	6	5	0	8	0	0	19	0	0	0	0	0
Bacteroides faecis	100	0	0	0	0	0	0	0	7	0	0	40	0	0	0	0	0	0	20	0	0	0	0	0	0	5	0	0	0	10	0	0	0	0	0	0	0	10	0	0	0	0	0	0	0	0	0	0	0
Collinsella sp. CAG:398	100	0	0	0	0	0	0	0	34	0	0	0	0	0	0	0	0	0	0	0	0	0	0	0	0	0	0	0	0	0	0	0	0	0	0	0	0	0	20	0	0	0	0	0	30	0	0	0	0
Flavobacterium filum	100	0	0	0	0	0	0	0	0	0	0	3	0	0	0	0	0	0	0	0	23	12	0	0	0	0	0	0	0	0	0	0	0	0	0	0	21	0	0	0	0	0	0	9	0	0	0	0	0
Pseudomonas sp. RIT288	100	0	0	0	0	0	0	0	17	0	21	0	0	0	0	0	0	0	0	0	0	0	42	0	0	0	0	15	0	5	0	0	0	0	0	0	0	0	0	0	0	0	0	0	0	0	0	0	0
Ruania albidiflava	100	0	0	0	0	0	0	0	0	0	0	0	0	0	0	0	0	0	0	0	0	0	0	0	0	0	0	0	0	0	0	0	0	0	0	0	0	0	0	0	0	0	0	39	0	0	0	0	0
Ruminococcus sp. 5_1_39BFAA	100	0	5	0	0	0	0	0	5	0	0	26	0	0	0	0	0	0	0	0	0	0	0	0	0	23	0	0	0	0	0	0	0	15	0	0	0	7	0	0	0	0	0	8	0	11	0	0	0
Clostridiales bacterium VE202-09	99	0	5	0	0	0	0	0	7	0	0	62	0	0	0	0	0	0	3	0	0	0	0	0	0	0	0	0	0	0	0	0	0	0	0	0	0	5	0	0	0	0	0	8	9	0	0	0	0
Halomonas sp. TG39a	99	0	0	0	0	0	0	0	0	0	0	0	0	0	0	0	0	0	0	0	48	6	0	0	0	0	0	0	0	0	0	0	0	0	0	0	30	15	0	0	0	0	0	0	0	0	0	0	0
Lachnospiraceae bacterium AB2028	99	0	3	0	0	0	0	0	4	0	0	46	0	0	0	0	0	0	0	0	0	0	0	0	0	0	0	0	0	0	0	0	0	0	0	0	0	18	0	0	0	0	0	28	0	0	0	0	0
Paracoccus pantotrophus	99	0	0	0	0	0	0	0	0	0	0	0	0	0	0	0	0	0	0	0	0	0	0	0	0	0	0	0	0	0	0	0	0	0	0	0	0	0	0	0	0	0	0	32	0	0	0	0	0
Pseudomonas denitrificans	99	0	0	0	0	0	0	0	12	0	0	0	0	0	0	0	0	0	0	0	0	0	0	0	0	0	0	48	0	0	0	0	0	0	0	0	0	0	0	0	14	0	0	0	0	9	0	0	0
Acinetobacter sp. ANC 3929	98	0	0	0	0	0	0	0	5	0	22	3	0	0	0	3	0	0	0	0	0	0	12	0	0	0	0	0	0	0	8	0	0	0	0	0	0	0	6	0	0	0	0	0	0	0	0	0	0
Acinetobacter sp. M131	98	0	0	0	0	0	0	0	7	0	22	0	0	0	0	5	0	0	0	0	0	0	14	0	0	0	0	0	0	6	8	0	0	0	0	0	0	0	0	0	0	0	0	0	0	0	0	0	0
Aeromonas popoffii	98	0	0	1	0	0	0	0	0	0	0	0	0	0	0	0	0	0	0	0	15	9	0	0	0	0	0	0	0	0	0	0	0	0	0	0	10	11	0	0	0	44	0	0	0	0	0	0	0
Coprobacillus sp. CAG:605	98	0	16	0	0	0	0	0	11	0	0	31	0	0	0	0	0	0	0	0	0	0	0	0	0	0	0	0	0	0	0	0	0	0	0	0	0	17	0	0	0	0	0	12	11	0	0	0	0
Delftia sp. RIT313	98	0	0	0	0	0	0	0	6	0	28	0	0	0	0	0	0	19	0	0	0	0	16	0	15	0	0	0	0	0	14	0	0	0	0	0	0	0	0	0	0	0	0	0	0	0	0	0	0
Halomonas halodenitrificans	98	0	0	0	0	0	0	0	0	0	0	0	0	0	0	0	0	0	0	0	28	14	0	0	0	0	0	34	0	0	0	0	0	0	0	0	13	0	0	0	0	0	0	0	0	0	0	0	0
Lactobacillus vini	98	0	0	0	0	0	0	0	6	0	0	0	0	0	0	0	17	0	0	0	0	0	0	0	0	0	0	0	0	10	0	0	0	11	0	0	0	15	0	0	0	0	0	0	0	0	0	0	0
[Clostridium] aminophilum	98	0	4	0	0	0	0	0	7	0	0	31	0	0	0	0	0	0	0	0	0	0	0	0	0	0	0	0	0	0	0	0	0	0	0	0	0	11	0	0	0	0	0	27	8	0	0	0	0
[Clostridium] viride	98	0	0	0	0	0	0	0	8	0	0	27	0	0	0	0	0	0	0	0	0	0	0	0	0	0	0	0	0	0	0	0	0	0	0	0	0	10	0	0	0	0	4	14	12	0	0	0	0
Alkaliphilus metalliredigens	97	0	0	2	0	0	0	0	0	0	0	5	0	0	0	18	0	0	0	0	0	0	0	0	0	0	0	10	0	0	0	0	0	0	0	0	0	5	15	0	0	0	4	0	0	0	0	0	0
Brachymonas chironomi	97	0	0	1	0	0	0	0	4	0	0	0	0	0	0	9	0	0	0	0	0	0	0	0	0	0	0	18	0	0	0	0	0	0	0	0	0	10	0	0	0	0	0	18	0	0	0	0	0
Enterococcus sp. HSIEG1	97	0	19	0	0	0	0	0	0	0	0	0	0	0	0	3	0	0	5	0	0	0	0	0	0	0	0	0	0	0	0	0	0	0	0	0	0	0	0	0	0	2	0	15	0	0	0	0	0
Firmicutes bacterium CAG:631	97	0	7	0	0	0	0	0	13	0	0	26	0	0	0	0	0	0	0	0	0	0	0	0	0	0	0	0	0	0	0	0	0	0	0	0	0	12	0	0	0	0	0	18	21	0	0	0	0
Flavobacterium hibernum	97	0	0	0	0	0	0	0	0	0	0	0	0	0	0	0	0	0	0	0	35	16	0	0	0	0	0	0	0	0	0	0	0	0	0	0	17	14	0	0	0	0	0	0	0	0	0	0	0
Gracilibacillus boraciitolerans	97	0	0	0	0	0	0	0	0	0	0	0	0	0	0	0	0	0	0	0	0	0	0	0	0	0	0	0	0	0	0	0	0	0	0	0	0	0	0	0	0	0	0	0	0	0	0	0	0
Proteobacteria bacterium CAG:139	97	0	0	0	0	0	0	0	0	0	0	0	0	0	0	0	0	0	0	0	0	0	0	0	0	0	0	0	0	0	0	0	0	0	0	0	0	0	0	0	0	2	0	0	0	0	0	0	0
Ruminococcus sp. CAG:488	97	0	5	0	0	0	0	0	0	0	0	41	0	0	0	0	0	0	0	0	0	0	0	0	0	0	0	0	0	0	0	0	0	0	0	0	0	26	0	0	0	0	0	14	0	0	0	0	0
Schlesneria paludicola	97	0	0	0	0	0	0	0	0	0	0	0	0	0	0	0	0	0	0	0	0	0	0	0	0	0	0	0	0	0	0	0	0	0	0	0	0	0	0	0	0	0	0	79	0	0	0	0	0
Bacteroides coprophilus CAG:333	96	0	3	0	0	0	0	0	7	0	0	5	0	0	0	0	0	0	0	0	0	0	0	0	0	6	0	0	0	39	0	0	0	26	0	0	0	0	0	0	0	0	0	0	10	0	0	0	0
Firmicutes bacterium CAG:345	96	0	10	0	0	0	0	0	10	0	0	49	0	0	0	0	0	0	0	0	0	0	0	0	0	0	0	0	0	0	0	0	0	0	0	0	0	12	0	0	0	0	0	0	15	0	0	0	0
Flavobacterium subsaxonicum	96	0	0	0	0	0	0	0	0	0	0	0	0	0	0	0	0	0	0	0	26	12	0	0	0	0	0	0	0	0	0	0	0	0	0	0	20	10	0	0	0	0	0	9	0	0	0	0	0
Lactobacillus oris	96	0	0	0	0	0	0	0	26	0	0	0	0	0	0	0	0	0	0	0	0	0	0	0	0	0	0	0	0	4	0	0	0	45	0	0	0	0	11	0	0	0	0	0	10	0	0	0	0
Holdemania massiliensis	95	0	14	0	0	0	0	0	12	0	0	28	0	0	0	0	0	0	0	0	0	0	0	0	0	0	0	0	0	0	0	0	0	0	0	0	0	8	6	0	0	0	0	14	9	0	0	0	0
Lachnospiraceae bacterium AC3007	95	0	3	0	0	0	0	0	6	0	0	45	0	0	0	0	0	0	0	0	0	0	0	0	0	0	0	0	0	0	0	0	0	0	0	0	0	16	0	0	0	0	0	19	0	0	0	0	0
Nitrincola sp. AK23	95	0	0	0	0	0	0	0	0	0	0	0	0	0	0	0	0	0	0	0	7	5	0	0	0	0	0	58	0	0	0	0	0	0	0	0	5	0	0	0	0	0	0	0	0	0	0	0	0
Psychroflexus tropicus	95	0	0	0	0	0	0	0	0	0	0	0	0	0	0	0	0	0	0	0	36	5	0	0	0	0	0	0	0	0	0	0	0	0	0	0	21	7	0	0	0	0	0	0	0	0	0	0	0
Streptococcus lutetiensis	95	0	0	2	0	0	0	0	0	0	0	5	0	0	0	0	0	0	0	0	0	0	0	0	0	46	0	0	0	6	0	0	0	20	0	0	0	0	0	0	0	0	0	0	0	0	0	0	0
Bacillus flexus	94	5	0	3	0	6	4	0	0	0	6	0	0	0	43	0	0	0	0	0	0	0	0	0	0	0	0	0	0	8	6	0	0	0	0	0	0	0	0	0	0	0	0	0	0	0	0	0	0
Capnocytophaga sputigena	94	0	0	0	0	0	0	0	0	0	0	0	0	0	0	0	0	0	0	0	10	23	0	0	0	0	0	0	0	0	0	0	0	0	0	0	4	0	0	0	0	0	0	0	0	0	0	0	0
Eubacterium xylanophilum	94	0	6	5	8	9	3	0	5	0	0	27	0	0	0	0	0	0	0	0	0	0	0	0	0	0	0	0	0	0	0	0	0	0	0	0	0	8	0	0	0	0	0	11	0	0	0	12	0
Flavobacterium tegetincola	94	0	0	0	0	0	0	0	0	0	0	0	0	0	0	0	0	0	0	0	33	10	0	0	0	0	0	0	0	0	0	0	0	0	0	0	16	12	0	0	0	0	0	8	0	0	0	0	0
Nocardioides sp. CF8	94	0	0	0	0	0	0	0	0	0	0	0	0	0	0	0	0	0	0	0	0	0	0	0	0	0	0	0	0	0	0	0	0	0	0	0	0	0	0	0	0	0	0	78	0	0	0	0	0
Prevotella pleuritidis	94	0	0	0	0	0	0	0	0	0	0	75	0	0	0	0	0	0	0	0	5	0	0	0	0	0	0	0	0	0	0	0	0	0	0	0	8	6	0	0	0	0	0	0	0	0	0	0	0
Treponema vincentii	94	0	3	0	0	0	0	0	0	0	0	75	0	0	0	0	0	0	0	0	0	0	0	0	0	0	0	0	0	0	0	0	0	0	0	0	0	16	0	0	0	0	0	0	0	0	0	0	0
Acinetobacter sp. NIPH 1859	93	0	0	1	0	0	0	0	4	0	19	0	0	0	0	4	0	11	0	0	0	0	9	0	0	0	0	0	0	0	7	0	0	0	0	0	0	0	0	0	0	0	0	0	0	0	0	0	0
Bacteroides sp. 2_2_4	93	0	0	1	0	0	0	0	5	0	0	17	0	0	0	0	0	0	17	0	0	0	0	0	0	12	0	0	0	7	0	0	0	0	0	0	0	0	0	0	0	0	0	0	9	17	0	0	0
Clostridium cellulovorans	93	0	14	2	0	0	0	0	4	0	0	17	0	0	0	0	0	0	0	0	0	0	0	0	0	0	0	0	0	0	0	0	0	0	0	0	0	8	0	0	0	0	0	11	0	0	0	0	0
Clostridium sp. JCD	93	0	0	0	0	0	0	0	0	0	0	4	0	0	0	0	13	0	0	0	0	0	0	0	0	0	0	0	0	0	0	0	0	0	0	0	0	0	0	0	0	0	0	0	0	0	0	0	0
Dorea sp. CAG:105	93	0	5	0	0	0	0	0	15	0	0	55	0	0	0	0	0	0	0	0	0	0	0	0	0	0	0	0	0	0	0	0	0	0	0	0	0	5	5	0	0	0	0	0	8	0	0	0	0
Gulosibacter molinativorax	93	0	0	0	0	0	0	0	0	0	0	0	0	0	0	0	13	0	0	0	0	0	0	0	0	0	0	0	0	0	0	0	0	0	0	0	0	0	0	0	0	0	0	59	0	0	0	0	0
Klebsiella sp. 1_1_55	93	0	0	0	0	0	0	37	0	0	0	0	0	0	0	0	0	0	0	0	0	4	0	0	0	0	0	0	0	0	0	0	0	0	0	0	0	0	0	0	0	6	0	0	0	0	0	0	0
Methylococcus capsulatus	93	0	0	0	0	0	0	0	0	0	0	0	0	0	0	11	0	0	0	0	13	6	0	0	0	0	0	25	0	0	0	0	0	0	0	0	8	8	0	0	6	8	0	0	0	0	0	0	0
Ruminococcus sp. CAG:624	93	0	3	0	0	0	0	0	0	0	0	69	0	0	0	0	0	0	0	0	0	0	0	0	0	0	0	0	0	0	0	0	0	0	0	0	5	16	0	0	0	0	0	0	0	0	0	0	0
Ethanoligenens harbinense	92	0	0	0	0	0	0	0	7	0	0	20	0	0	0	0	0	0	0	0	0	0	0	0	0	6	0	0	0	0	0	0	0	0	0	0	0	7	0	0	10	0	6	8	0	0	0	0	0
Komagataeibacter europaeus	92	0	0	0	0	0	0	0	0	0	0	0	0	0	0	0	66	0	0	0	0	0	0	0	0	0	0	0	0	0	0	0	0	0	0	0	0	0	0	0	0	0	0	0	15	0	0	0	0
Lactobacillus farraginis	92	0	0	0	0	0	0	0	0	0	0	0	0	0	0	0	65	0	0	0	0	0	0	0	0	0	0	0	0	12	0	0	0	0	0	0	0	15	0	0	0	0	0	0	0	0	0	0	0
Wolbachia sp. group B	92	0	0	0	0	0	3	0	0	0	0	0	0	0	0	10	0	0	8	0	2	0	0	0	0	0	13	0	0	0	6	0	0	0	0	0	3	0	5	0	9	4	9	0	0	0	0	0	0
Anaerostipes caccae	91	0	8	0	0	0	0	0	6	0	0	56	0	0	0	0	0	0	21	0	0	0	0	0	0	0	0	0	0	0	0	0	0	0	0	0	0	0	0	0	0	0	0	0	0	0	0	0	0
Fusobacterium periodonticum	91	22	6	12	0	25	13	0	0	0	0	0	0	0	0	0	0	0	0	0	0	0	0	0	0	6	0	0	0	7	0	0	0	0	0	0	0	0	0	0	0	0	0	0	0	0	0	0	0
Heliobacterium modesticaldum	91	0	4	2	0	0	0	0	6	0	0	11	0	0	0	5	0	0	3	0	0	0	0	0	0	5	0	11	0	4	0	0	0	0	0	0	0	5	0	0	0	2	4	12	0	9	0	0	0
Lachnospiraceae bacterium ND2006	91	0	5	0	0	0	0	0	8	0	0	45	0	0	0	0	0	0	0	0	0	0	0	0	0	0	0	0	0	0	0	0	0	0	0	0	0	19	0	0	0	0	0	14	0	0	0	0	0
Mesorhizobium sp. LSJC255A00	91	0	0	0	0	0	0	0	11	18	23	0	0	0	0	0	0	0	0	0	0	0	25	0	0	0	0	0	0	0	14	0	0	0	0	0	0	0	0	0	0	0	0	0	0	0	0	0	0
Photobacterium profundum	91	6	0	4	0	0	6	0	0	0	0	0	0	0	0	0	7	0	4	0	17	11	0	0	0	0	0	8	0	0	0	0	0	0	0	0	12	0	0	0	0	12	0	0	0	0	0	0	0
Atopococcus tabaci	90	0	4	0	0	0	0	0	4	0	0	0	0	0	0	3	0	0	7	0	0	0	8	0	0	0	0	0	0	0	0	0	0	0	0	0	0	5	0	0	0	0	4	17	0	0	0	0	5
Candidatus Azobacteroides pseudotrichonymphae	90	0	0	0	0	0	0	0	0	0	0	9	0	0	0	0	0	0	0	0	11	5	0	0	0	8	0	0	0	0	0	0	0	0	0	0	13	6	0	0	0	3	6	0	0	0	0	0	0
Clostridium novyi	90	6	5	4	0	8	4	0	0	0	0	5	0	0	0	5	0	0	0	0	0	0	0	0	0	0	0	0	0	0	7	0	0	0	0	0	0	0	0	0	0	0	0	0	0	0	0	0	0
Marichromatium purpuratum	90	0	0	0	0	0	0	0	0	0	0	0	0	0	0	90	0	0	0	0	0	0	0	0	0	0	0	0	0	0	0	0	0	0	0	0	0	0	0	0	0	0	0	0	0	0	0	0	0
Moraxella boevrei	90	0	0	0	0	0	0	0	7	0	4	0	0	0	0	3	0	0	0	0	17	10	0	0	0	8	0	0	0	4	10	0	0	0	0	0	9	5	5	0	0	0	0	0	0	0	0	0	0
Planctomyces brasiliensis	90	0	0	0	0	0	0	0	0	0	0	0	0	0	0	0	0	0	0	0	0	0	0	0	0	0	0	0	0	0	0	0	0	0	0	0	0	0	0	0	0	0	0	82	0	0	0	0	0
Psychroflexus torquis	90	0	0	0	0	0	0	0	0	0	0	0	0	0	0	0	0	0	0	0	31	8	0	0	0	0	0	0	0	0	0	0	0	0	0	0	26	9	0	0	0	0	0	0	0	0	0	0	0
Bifidobacterium choerinum	89	0	0	0	0	0	0	0	0	0	0	0	0	0	0	0	0	0	0	0	0	0	0	0	0	0	0	0	0	0	0	0	0	0	0	0	0	0	0	0	0	0	0	89	0	0	0	0	0
Eubacterium brachy	89	0	0	1	0	0	0	0	48	0	0	12	0	0	0	3	0	0	0	0	0	0	0	0	0	0	0	0	0	0	0	0	0	0	0	0	0	5	12	0	0	0	0	8	0	0	0	0	0
Gordonia sp. NB4-1Y	89	0	0	0	0	0	0	0	0	0	0	59	0	0	0	0	0	0	0	0	0	0	0	0	0	0	0	0	0	0	0	0	0	0	0	0	0	0	0	0	0	0	0	0	0	0	0	0	0
Lachnospiraceae bacterium CAG:215	89	0	6	0	0	0	0	0	11	0	0	11	0	0	0	0	0	0	0	0	0	0	0	0	0	0	0	0	0	7	0	0	0	0	0	0	0	0	0	0	0	0	0	0	0	16	0	0	0
Porphyromonadaceae bacterium COT-184 OH4590	89	0	4	0	0	0	0	0	4	0	0	40	0	0	0	0	0	0	0	0	0	0	0	0	0	8	0	0	0	0	0	0	0	0	0	0	0	9	0	0	0	3	0	9	0	0	0	0	4
Ruminococcaceae bacterium AB4001	89	0	0	0	0	0	0	0	0	0	0	14	0	0	0	0	0	0	0	0	0	0	0	0	0	0	0	0	0	0	0	0	0	0	0	0	0	6	0	0	0	0	0	44	0	0	0	0	0
Aeromonas diversa	88	0	0	3	0	0	0	0	0	0	0	0	0	0	0	0	0	0	0	0	26	14	0	0	0	0	0	0	0	0	0	0	0	0	0	0	15	8	0	0	0	22	0	0	0	0	0	0	0
Akkermansia sp. CAG:344	88	0	0	0	0	0	0	0	0	0	0	3	0	0	0	0	0	0	72	0	0	0	0	0	0	0	0	0	0	0	0	0	0	0	0	0	0	0	0	0	0	0	0	0	13	0	0	0	0
Carnobacterium alterfunditum	88	0	0	2	0	0	0	0	5	0	5	0	0	0	0	0	0	0	0	0	0	0	0	0	0	0	0	0	0	0	7	0	0	0	0	0	0	0	0	11	0	3	5	0	0	0	0	0	15
Clostridium sartagoforme	88	8	5	5	0	0	5	0	8	0	0	14	0	0	0	0	15	0	0	0	0	0	0	0	0	0	0	0	0	0	0	0	0	0	0	0	0	8	0	0	0	0	0	0	0	0	0	0	0
Cronobacter malonaticus	88	0	0	2	0	0	0	4	6	0	6	0	0	0	0	0	0	0	0	0	3	3	10	0	0	0	0	0	0	0	0	0	0	0	0	0	3	0	0	0	0	2	0	0	0	0	0	0	0
Kocuria marina	88	0	0	0	0	0	0	0	0	0	0	0	0	0	0	0	11	0	0	0	0	0	0	0	0	0	0	0	0	0	0	0	0	0	0	0	0	0	0	0	0	0	0	8	0	0	0	0	0
Microbacterium sp. 292MF	88	0	0	0	0	0	0	0	0	0	5	0	0	0	0	0	6	0	0	0	0	0	0	0	0	0	0	0	0	0	0	0	0	0	0	0	0	0	0	0	0	0	0	42	0	0	0	0	0
Pelistega sp. HM-7	88	0	0	3	0	0	0	0	0	0	0	0	0	0	0	0	0	0	0	0	0	0	0	0	0	0	0	17	0	0	0	0	0	0	0	0	0	0	0	0	7	2	0	0	0	0	0	0	0
Bacteroides intestinalis	87	0	4	0	0	0	0	0	7	0	0	14	0	0	0	0	0	0	12	0	8	0	0	0	0	0	0	0	0	6	0	0	0	0	0	0	4	7	0	0	0	0	0	8	8	0	0	0	0
Corynebacterium callunae	87	0	0	0	0	0	0	0	0	0	0	0	0	0	0	0	26	0	0	0	0	0	0	0	0	0	0	0	0	0	0	0	0	0	0	0	0	0	0	0	0	0	0	10	0	0	0	0	0
Holdemania filiformis	87	0	22	0	0	0	0	0	8	0	0	27	0	0	0	0	0	0	0	0	0	0	0	0	0	5	0	0	0	0	0	0	0	0	0	0	0	7	0	0	0	0	0	8	10	0	0	0	0
Paenisporosarcina sp. TG-14	87	0	0	0	0	0	0	0	0	0	0	0	0	0	0	0	0	0	0	0	0	0	0	0	0	0	0	0	0	0	0	0	0	0	0	0	0	0	6	0	0	0	0	0	0	0	0	0	0
Sphaerobacter thermophilus	87	0	0	0	0	0	0	0	0	0	0	0	0	0	0	0	0	0	0	0	0	0	0	0	0	0	0	0	0	0	0	0	0	0	0	0	0	0	0	0	0	0	0	87	0	0	0	0	0
Wolbachia endosymbiont of Onchocerca volvulus	87	0	0	0	0	0	0	0	0	0	0	0	0	0	0	10	0	0	9	0	0	0	0	0	0	0	9	0	0	0	0	0	0	0	0	0	4	0	9	0	8	3	10	0	0	8	0	0	0
Catonella morbi	86	0	8	0	0	0	0	0	8	0	0	34	0	0	0	0	0	0	0	0	0	0	0	0	0	0	0	0	0	0	0	0	0	0	0	0	0	13	0	0	0	0	0	9	0	0	0	0	0
Clostridium sp. CAG:568	86	0	8	0	0	0	0	0	9	0	0	38	0	0	0	0	0	0	0	0	0	0	0	0	0	0	0	0	0	0	0	0	0	0	0	0	0	9	0	0	0	0	0	0	22	0	0	0	0
Firmicutes bacterium CAG:313	86	0	3	0	0	0	0	0	0	0	0	15	0	0	0	0	0	0	0	0	0	0	0	0	0	0	0	0	0	0	0	0	0	0	0	0	0	51	0	0	0	0	0	17	0	0	0	0	0
Mycoplasma sp. CAG:956	86	0	10	0	0	0	0	0	8	0	0	37	0	0	0	0	0	0	0	0	0	0	0	0	0	0	0	0	0	0	0	0	0	0	0	0	0	15	0	0	0	0	0	16	0	0	0	0	0
Prevotella sp. RM4	86	0	0	0	0	0	0	0	0	0	0	37	0	0	0	0	0	0	0	0	0	0	0	0	0	8	0	0	0	8	0	0	0	17	0	0	0	0	0	0	0	0	0	0	0	0	0	0	0
Arthrobacter albus	85	0	0	0	0	0	0	0	0	0	0	0	0	0	0	0	0	0	0	0	0	0	0	0	0	0	0	0	0	0	0	0	0	0	0	0	0	0	0	0	0	0	0	85	0	0	0	0	0
Bifidobacterium subtile	85	0	0	0	0	0	0	0	0	0	0	0	0	0	0	0	15	0	0	0	0	0	0	0	0	0	0	0	0	0	0	0	0	0	0	0	0	0	5	0	0	0	0	15	0	0	0	0	3
Caldicoprobacter oshimai	85	0	0	0	0	0	0	0	4	0	0	19	0	0	0	4	0	0	0	0	0	0	0	0	0	0	0	0	0	0	0	0	0	0	0	0	0	12	0	0	0	0	21	10	0	0	0	0	0
Eubacterium sp. CAG:603	85	0	7	0	0	0	0	0	6	0	0	42	0	0	0	0	0	0	0	0	0	0	0	0	0	0	0	0	0	0	0	0	0	0	0	0	0	11	0	0	0	0	0	19	0	0	0	0	0
Oceanobacter kriegii	85	0	0	1	0	0	0	0	4	0	0	0	0	0	0	0	0	0	0	0	2	0	0	0	0	0	0	44	0	0	0	0	0	0	0	0	0	0	0	0	0	0	0	0	0	0	0	0	0
Sorangium cellulosum	85	0	0	0	0	0	0	0	0	0	0	4	0	0	0	4	0	0	0	0	0	0	0	0	0	0	0	0	0	0	0	0	0	0	0	0	0	0	0	0	0	3	0	38	0	0	0	0	0
uncultured gamma proteobacterium EB750_07C09	85	0	0	0	0	0	0	0	9	0	22	0	0	0	0	4	0	11	0	0	0	0	15	0	0	0	0	0	0	5	0	0	0	0	0	0	0	0	0	0	0	0	0	0	0	0	0	0	0
Bacteroides sp. CAG:189	84	0	0	0	0	0	0	0	0	0	0	7	0	0	0	0	0	0	0	0	0	0	0	0	0	32	0	0	0	11	0	0	0	19	0	0	0	0	0	0	0	0	0	0	0	15	0	0	0
Crocinitomix catalasitica	84	0	0	0	0	0	0	0	0	0	0	0	0	0	0	0	0	0	0	0	31	4	0	0	0	5	0	0	0	0	0	0	0	0	0	0	16	12	0	0	0	0	0	0	0	0	0	0	0
Erwinia oleae	84	0	0	0	0	0	0	0	0	0	0	0	0	0	0	0	0	0	12	0	16	21	0	0	0	0	0	0	0	0	0	0	0	0	0	0	18	0	0	0	0	0	0	0	0	0	0	0	0
Eubacterium ramulus	84	0	9	0	0	0	0	0	14	0	0	40	0	0	0	0	0	0	0	0	0	0	0	0	0	0	0	0	0	0	0	0	0	0	0	0	0	5	0	0	0	0	0	12	0	0	0	0	0
Haliscomenobacter hydrossis	84	0	0	7	0	0	0	0	0	0	0	11	0	0	0	0	0	0	0	0	11	0	0	0	0	0	0	0	0	0	0	0	0	0	0	0	11	6	0	0	0	0	0	17	0	0	0	0	0
Lachnospiraceae bacterium AC2014	84	0	4	0	0	0	0	0	4	0	0	47	0	0	0	0	0	0	0	0	0	0	0	0	0	0	0	0	0	0	0	0	0	0	0	0	0	8	0	0	0	0	0	21	0	0	0	0	0
Pseudomonas taiwanensis	84	0	0	0	0	0	0	0	6	0	6	0	0	0	0	0	0	0	0	0	13	8	13	0	0	0	0	0	0	4	0	0	0	0	0	0	11	0	0	0	0	0	0	0	0	0	0	0	0
Roseburia sp. CAG:45	84	0	4	0	0	0	0	0	8	0	0	50	0	0	0	0	0	0	0	0	0	0	0	0	0	0	0	0	0	0	0	0	0	0	0	0	0	11	0	0	0	0	0	11	0	0	0	0	0
Ureaplasma canigenitalium	84	0	0	0	0	0	0	0	0	0	0	0	0	0	0	0	0	0	0	0	0	0	0	0	0	0	0	0	0	0	0	0	0	0	0	0	0	0	0	0	0	0	0	0	0	0	0	0	0
gamma proteobacterium HdN1	84	0	0	0	0	0	0	0	4	0	0	0	0	0	0	0	0	0	0	0	3	0	0	0	0	0	0	46	0	0	0	0	0	0	0	0	3	0	0	0	6	0	0	0	0	0	0	0	0
Acinetobacter sp. neg1	83	0	0	0	0	0	0	0	7	0	19	0	0	0	0	0	0	11	0	0	0	0	15	0	0	0	0	0	0	0	7	0	0	0	0	0	0	0	4	0	0	0	0	0	0	0	0	0	0
Aeromonas simiae	83	0	0	2	0	0	0	0	0	0	0	0	0	0	0	0	0	0	0	0	22	16	0	0	0	0	0	0	0	0	0	0	0	0	0	0	15	10	0	0	0	18	0	0	0	0	0	0	0
Bacillus massilioanorexius	83	0	0	0	0	0	0	0	0	0	0	4	0	0	0	0	0	0	0	0	0	0	0	0	0	0	0	0	0	0	0	0	0	0	0	0	0	0	0	0	0	0	0	0	0	0	0	0	0
Clostridium argentinense	83	16	4	5	0	0	4	0	0	0	0	7	0	0	0	7	0	0	0	0	0	0	0	0	0	0	0	0	0	0	0	0	0	0	0	0	0	8	6	0	0	0	0	0	0	0	0	0	0
Clostridium sp. SS2/1	83	0	6	0	0	0	0	0	7	0	0	47	0	0	0	0	8	0	0	0	0	0	0	0	0	0	0	0	0	0	0	0	0	0	0	0	0	7	0	0	0	0	0	8	0	0	0	0	0
Corynebacterium amycolatum	83	0	0	0	0	0	0	0	0	0	0	0	0	0	0	0	0	0	0	0	0	0	0	0	0	0	0	0	0	0	0	0	0	0	0	14	0	0	0	0	0	0	0	0	0	0	0	0	0
Mucilaginibacter paludis	83	0	0	0	0	0	0	0	0	0	0	11	0	0	0	0	0	0	0	0	23	4	0	0	0	0	0	0	0	0	0	0	0	0	0	0	16	5	0	0	0	0	0	0	0	0	0	0	0
Pseudomonas rhizosphaerae	83	0	0	0	0	0	0	0	10	0	0	0	0	0	0	0	0	0	0	0	8	5	0	0	0	0	0	35	0	0	0	0	0	11	0	0	0	0	0	0	7	0	0	0	0	0	0	0	0
Streptococcus gallolyticus	83	0	0	3	0	0	0	0	0	0	0	4	0	0	0	6	0	0	0	0	0	0	0	0	0	9	0	0	0	5	6	0	0	0	0	0	0	6	0	0	0	0	0	13	0	0	0	0	0
Weissella oryzae	83	3	0	2	22	0	0	0	0	0	0	0	0	0	0	0	11	0	0	0	0	0	0	0	0	0	0	0	0	10	0	0	0	0	0	0	0	0	0	0	0	0	0	0	0	0	0	0	3
Chryseobacterium indologenes	82	0	0	0	0	0	0	0	5	0	12	0	0	0	0	0	0	0	0	0	23	4	0	0	0	0	0	0	0	0	9	0	0	0	0	0	11	7	0	0	0	0	0	0	0	0	0	0	0
Dickeya sp. 2B12	82	0	0	0	0	0	0	0	0	0	5	0	0	0	0	0	0	0	0	0	0	0	10	0	0	47	0	0	0	0	20	0	0	0	0	0	0	0	0	0	0	0	0	0	0	0	0	0	0
Enterobacter sp. MGH 7	82	0	0	0	0	0	0	0	0	0	0	0	0	0	0	0	0	0	0	0	0	0	0	0	0	0	0	0	0	0	0	0	0	0	0	0	0	0	0	0	0	0	0	0	0	0	0	0	0
Flavobacterium saliperosum	82	0	0	0	0	0	0	0	0	0	0	0	0	0	0	0	0	0	0	0	30	9	0	0	0	0	0	0	0	0	0	0	0	0	0	0	20	8	0	0	0	0	0	0	0	0	0	0	0
Pantoea vagans	82	0	0	0	0	0	0	0	5	0	5	0	0	0	0	0	0	0	0	0	5	0	0	0	0	0	0	0	0	0	20	0	0	36	0	0	0	0	0	0	0	0	0	0	0	0	0	0	0
Parabacteroides sp. D13	82	0	3	0	0	0	0	0	6	0	0	26	0	0	0	0	0	0	11	0	0	0	0	0	0	5	0	0	0	7	0	0	0	0	0	0	0	10	0	0	0	0	0	0	14	0	0	0	0
Pseudomonas sp. M47T1	82	0	0	0	0	0	0	0	7	0	9	0	0	0	0	0	0	0	0	0	12	7	0	0	0	0	0	21	0	0	0	0	0	0	0	0	3	0	0	0	7	0	0	0	0	0	0	0	0
Psychrobacter sp. DAB_AL109bw	82	0	0	0	0	0	0	0	0	0	0	0	0	0	0	0	0	0	0	0	19	17	0	0	0	0	0	0	0	0	0	0	0	0	0	0	17	6	0	0	0	0	0	0	0	0	0	0	0
Rheinheimera sp. A13L	82	0	0	0	0	0	0	0	0	0	0	0	0	0	0	3	0	0	0	0	5	0	0	0	0	0	0	0	0	0	0	0	0	13	0	14	0	0	0	0	0	0	0	0	0	0	0	0	0
Ruminococcus sp. CAG:563	82	6	3	0	0	0	3	0	0	0	0	36	0	0	0	0	0	0	0	0	0	0	0	0	0	0	0	0	0	0	0	0	0	0	0	0	0	18	0	0	0	0	0	16	0	0	0	0	0
Aeromonas rivuli	81	0	0	2	0	0	4	0	0	0	0	0	0	0	0	0	0	0	0	0	20	11	0	0	0	0	0	0	0	0	0	0	0	0	0	0	15	8	0	0	0	14	0	0	0	0	0	0	0
Bacillus azotoformans	81	0	0	0	0	0	0	0	0	0	0	5	0	0	0	0	0	0	0	0	0	0	0	0	0	0	0	0	0	0	0	0	0	0	0	0	0	0	0	0	6	0	0	0	0	0	0	0	0
Citrobacter sedlakii	81	0	0	0	0	0	0	0	0	0	6	0	0	0	0	0	0	0	0	0	0	0	8	0	0	14	0	0	0	0	0	0	0	0	0	0	0	0	0	0	0	0	0	0	0	0	0	0	0
Corynebacterium camporealensis	81	0	0	0	0	0	0	0	0	0	0	0	0	0	0	0	62	19	0	0	0	0	0	0	0	0	0	0	0	0	0	0	0	0	0	0	0	0	0	0	0	0	0	0	0	0	0	0	0
Parabacteroides merdae CAG:48	81	0	0	0	0	0	0	0	0	0	0	9	0	0	0	0	0	0	0	0	0	0	0	0	0	29	0	0	0	0	0	0	0	0	0	0	0	0	0	0	0	0	0	0	0	24	0	0	0
Roseburia inulinivorans	81	0	13	0	0	0	0	0	8	0	0	32	0	0	0	0	0	0	0	0	0	0	0	0	0	0	0	0	0	0	0	0	0	0	0	0	0	14	0	0	0	0	0	14	0	0	0	0	0
endosymbiont of Acanthamoeba sp. UWC36	81	0	0	0	0	0	0	0	0	0	0	0	0	0	0	12	0	0	11	0	3	0	0	0	0	0	15	8	0	4	10	0	0	0	0	0	4	5	9	0	0	0	0	0	0	0	0	0	0
Acetobacter nitrogenifigens	80	0	0	0	7	0	0	0	0	0	23	0	0	0	0	0	50	0	0	0	0	0	0	0	0	0	0	0	0	0	0	0	0	0	0	0	0	0	0	0	0	0	0	0	0	0	0	0	0
Aeromonas sp. 4287D	80	0	0	2	0	0	3	0	0	0	0	0	0	0	0	0	0	0	0	0	2	0	0	0	0	0	0	0	0	0	0	0	0	0	0	0	0	0	0	0	0	73	0	0	0	0	0	0	0
Bacillus coagulans	80	0	0	1	0	0	0	0	4	0	0	3	0	0	0	3	0	0	0	0	0	0	0	0	0	0	0	13	0	0	0	0	0	18	0	0	0	0	0	0	0	0	0	0	0	0	0	0	2
Enterobacter sp. 5-4	80	0	0	0	0	0	0	2	0	0	0	0	0	0	0	0	18	0	0	0	0	0	0	0	0	0	0	0	0	0	0	0	0	0	0	0	0	0	0	0	0	4	0	0	0	0	0	0	0
Georgenia sp. SUBG003	80	0	0	0	0	0	0	0	0	0	0	0	0	0	0	0	0	0	0	0	0	0	0	0	0	0	0	0	0	0	0	0	0	0	0	0	0	0	0	0	0	0	0	39	0	0	0	0	0
Mannheimia haemolytica	80	0	0	6	0	0	0	0	15	0	12	0	0	0	0	0	11	0	4	0	6	3	9	0	0	0	0	0	0	4	0	0	0	0	0	0	4	0	0	0	0	3	0	0	0	0	0	0	0
Mesorhizobium alhagi	80	0	0	0	0	0	0	0	0	0	0	0	0	0	0	0	0	0	0	0	0	0	0	0	0	0	0	0	0	0	0	0	0	0	0	0	0	0	0	0	0	0	0	62	0	0	0	0	0
Mitsuokella multacida	80	0	0	0	0	0	0	0	0	0	0	60	0	0	0	0	0	0	0	0	0	0	0	0	0	0	0	0	0	0	0	0	0	0	0	0	0	11	0	0	0	0	0	0	9	0	0	0	0
Oceanospirillum maris	80	5	3	4	0	7	3	0	0	0	0	0	0	0	0	0	0	0	0	0	9	4	0	0	0	0	0	37	0	0	0	0	0	0	0	0	4	0	0	0	0	0	0	0	0	0	0	0	0
Pseudomonas gingeri	80	0	0	0	0	0	0	0	9	0	15	0	0	0	0	0	0	0	0	0	8	5	13	0	0	0	0	8	0	6	7	0	0	0	0	0	0	0	0	0	0	0	0	0	0	0	0	0	0
Acinetobacter sp. ADP1	79	0	0	0	0	0	0	4	5	0	17	0	0	0	0	3	0	0	0	0	2	0	11	0	0	0	0	0	0	0	0	0	0	0	0	0	3	0	0	0	0	0	0	11	0	0	0	0	0
Bacteroides sp. 4_3_47FAA	79	0	0	0	0	0	0	0	0	0	0	0	0	0	0	0	0	0	34	0	0	0	0	0	0	0	0	0	0	15	0	0	0	0	0	0	0	0	0	0	0	0	0	0	8	22	0	0	0
Bacteroides stercoris CAG:120	79	0	0	0	0	0	0	0	0	0	0	10	0	0	0	0	0	0	0	0	0	0	0	0	0	9	0	0	0	44	0	0	0	0	0	0	0	0	0	0	0	0	0	0	0	16	0	0	0
Brevundimonas diminuta	79	0	0	2	0	0	0	0	0	0	0	0	0	0	0	0	17	0	39	0	0	0	0	0	0	0	0	0	0	0	0	0	0	0	0	0	0	0	0	0	0	0	0	10	0	0	0	0	0
Candidatus Competibacter denitrificans	79	0	0	1	0	0	0	0	0	0	0	0	0	0	0	78	0	0	0	0	0	0	0	0	0	0	0	0	0	0	0	0	0	0	0	0	0	0	0	0	0	0	0	0	0	0	0	0	0
Erysipelotrichaceae bacterium 21_3	79	0	26	0	0	0	0	0	8	0	0	9	0	0	0	0	0	0	0	0	0	0	0	0	0	0	0	0	0	0	0	0	0	0	0	0	0	9	0	0	0	0	0	11	9	7	0	0	0
Firmicutes bacterium CAG:270	79	0	4	0	0	0	0	0	5	0	0	57	0	0	0	0	0	0	0	0	0	0	0	0	0	0	0	0	0	6	0	0	0	0	0	0	0	0	0	0	0	0	0	0	0	7	0	0	0
Microbacterium sp. SUBG005	79	0	0	0	0	0	0	2	0	0	0	0	0	0	0	0	13	0	0	0	0	0	0	0	0	0	0	0	0	0	0	0	0	0	0	0	0	0	0	0	0	2	0	0	0	0	0	0	0
Pasteurella multocida	79	4	4	5	0	0	3	0	9	0	0	0	0	0	0	0	0	0	0	0	2	0	0	0	0	7	4	0	0	0	0	0	0	0	0	0	0	0	0	0	6	3	0	0	0	7	0	0	0
Pseudomonas vranovensis	79	0	0	0	0	0	0	0	6	0	9	0	0	0	0	0	0	0	0	0	6	7	9	0	0	0	0	28	0	6	0	0	0	0	0	0	4	0	0	0	0	0	0	0	0	0	0	0	0
Rheinheimera baltica	79	0	0	0	0	0	0	0	0	0	0	0	0	0	0	0	7	0	0	0	7	3	0	0	0	0	0	10	0	0	0	0	0	0	0	0	4	0	0	0	0	0	0	0	0	0	0	0	0
Stomatobaculum longum	79	0	4	0	0	0	0	0	7	0	0	24	0	0	0	0	0	0	0	0	0	0	0	0	0	0	0	0	0	0	0	0	0	0	0	0	0	7	0	0	0	0	0	37	0	0	0	0	0
Treponema maltophilum	79	0	3	0	0	0	0	0	0	0	0	52	0	0	0	0	0	0	0	0	0	0	0	0	0	0	0	0	0	0	0	0	0	0	0	0	0	14	0	0	0	0	0	0	10	0	0	0	0
Alishewanella agri	78	0	0	0	0	0	0	0	0	0	0	0	0	0	0	0	0	0	0	0	0	0	0	0	0	0	0	0	0	0	0	0	0	0	0	0	0	0	0	0	0	0	0	0	0	0	0	0	0
Clostridium sulfidigenes	78	16	6	20	0	0	6	0	0	0	0	9	0	0	0	5	0	0	8	0	0	0	0	0	0	0	0	0	0	0	0	0	0	0	0	0	0	5	0	0	0	0	0	0	0	0	0	0	0
Enterobacter sp. MGH 34	78	0	0	0	0	0	0	3	0	0	4	0	0	0	0	0	24	0	0	0	0	0	0	0	0	0	0	0	0	0	0	0	0	0	0	0	0	0	0	0	0	5	0	0	0	0	0	0	0
Flavobacterium gelidilacus	78	0	0	0	0	0	0	0	0	0	0	0	0	0	0	0	0	0	0	0	22	6	0	0	0	0	0	0	0	0	0	0	0	0	0	0	14	6	0	0	0	0	0	0	0	0	0	0	0
Flavobacterium suncheonense	78	0	0	0	0	0	0	0	0	0	0	0	0	0	0	0	0	0	0	0	25	5	0	0	0	0	0	0	0	0	0	0	0	0	0	0	14	6	0	0	0	0	0	8	0	0	0	0	0
Promicromonospora	78	0	0	0	0	0	0	0	0	0	0	0	0	0	0	0	0	0	0	0	0	0	0	0	0	0	0	0	0	0	0	0	0	0	0	0	0	0	0	0	0	0	0	20	0	0	0	0	0
Pseudorhodobacter ferrugineus	78	0	0	0	0	0	0	0	0	0	0	0	0	0	0	0	0	0	0	0	29	23	0	0	0	0	0	0	0	0	0	0	0	0	0	0	15	6	0	0	0	0	0	0	0	0	0	0	0
Treponema phagedenis	78	0	6	1	0	0	0	0	0	0	0	41	0	0	0	3	0	0	0	0	0	0	0	0	0	0	0	0	0	0	7	0	0	0	0	0	0	6	0	0	0	0	0	0	10	0	0	0	0
Acinetobacter sp. NIPH 236	77	0	0	0	0	0	0	0	0	0	12	0	0	0	0	3	0	11	0	0	0	0	9	0	0	4	0	0	0	0	0	0	0	0	0	0	0	0	0	0	0	0	0	0	0	0	0	0	0
Chelativorans sp. J32	77	0	0	0	0	0	0	0	0	0	0	0	0	0	0	0	0	0	0	0	0	0	0	0	0	0	0	0	0	0	0	0	0	0	0	0	0	0	0	0	0	0	0	45	0	0	0	0	0
Clostridium sp. Maddingley MBC34-26	77	3	3	3	0	0	3	0	0	23	0	17	0	0	0	0	0	0	0	0	0	0	0	0	0	0	0	0	0	0	0	0	0	0	0	0	0	5	0	0	0	0	0	0	0	0	0	0	0
Eggerthella sp. YY7918	77	0	0	0	0	0	0	0	20	0	0	6	0	0	0	0	0	0	0	0	0	0	0	0	0	0	0	0	0	0	0	0	0	0	0	0	0	0	12	0	0	0	0	18	14	7	0	0	0
Hoeflea sp. 108	77	0	0	0	0	0	0	0	0	0	5	0	0	0	0	4	0	0	0	0	0	0	0	0	0	0	0	0	0	0	0	0	0	0	0	0	0	0	0	0	0	0	0	45	0	0	0	0	0
Rhodococcus rhodochrous	77	0	0	0	0	0	0	0	0	0	0	0	0	0	0	0	0	0	0	0	0	0	0	0	0	0	0	0	0	0	0	0	0	0	0	0	0	0	0	0	0	0	0	16	0	0	0	0	0
Sanguibacter keddieii	77	0	0	0	0	0	0	0	0	0	0	0	0	0	0	0	11	0	0	0	0	0	0	0	0	0	0	0	0	0	0	0	0	0	0	0	0	0	0	0	0	0	0	43	0	0	0	0	0
Selenomonas sp. ND2010	77	0	0	0	0	0	0	0	0	0	0	15	0	0	0	0	0	0	0	0	0	0	0	0	0	0	0	0	0	0	0	0	0	0	0	0	0	16	0	0	0	0	0	0	0	0	0	0	7
Acinetobacter sp. NIPH 758	76	0	0	0	0	0	0	0	0	0	11	0	0	0	0	0	0	0	0	0	3	0	0	0	0	0	0	0	0	0	6	0	0	0	0	0	0	0	0	0	0	0	0	36	0	0	0	0	0
Aeromonas sp. AE235	76	0	0	0	0	0	0	0	0	0	0	0	0	0	0	0	0	0	0	0	16	9	0	0	0	0	0	0	0	0	0	0	0	0	0	0	16	15	0	0	0	11	0	0	0	0	0	0	0
Arthrobacter sp. 11W110_air	76	0	0	0	0	0	0	0	0	0	0	0	0	0	0	0	0	0	0	0	0	0	0	0	0	0	0	0	0	0	0	0	0	0	0	0	0	0	0	0	0	0	0	39	0	0	0	0	0
Bacteroides sp. 2_1_33B	76	0	5	0	0	0	0	0	8	0	0	19	0	0	0	0	0	0	4	0	0	4	0	0	0	10	0	0	0	0	0	0	0	0	0	0	0	6	0	0	0	0	0	0	11	0	0	0	3
Bacteroidetes oral taxon 274	76	0	3	0	0	0	0	0	5	0	0	38	0	0	0	0	0	0	0	0	4	0	0	0	0	0	0	0	0	0	0	0	0	0	0	0	3	12	0	0	0	0	0	0	8	0	0	0	0
Clostridiales bacterium VE202-06	76	0	6	0	0	0	0	0	16	0	0	27	0	0	0	0	0	0	0	0	0	0	0	0	0	0	0	0	0	0	0	0	0	0	0	0	0	5	0	0	0	0	0	10	12	0	0	0	0
Coprococcus comes	76	0	9	0	0	0	0	0	12	0	0	19	0	0	0	0	0	0	0	0	0	0	0	0	0	0	0	0	0	0	0	0	0	0	0	0	0	8	5	0	0	0	0	8	9	6	0	0	0
Marinobacterium sp. AK27	76	0	0	0	0	0	0	0	0	0	0	0	0	0	0	3	0	0	0	0	6	3	0	0	0	0	0	16	0	0	0	0	0	0	0	0	4	0	0	0	0	41	0	0	0	0	0	0	0
Pedobacter arcticus	76	0	0	0	0	0	0	0	0	0	0	0	0	0	0	0	0	0	0	0	30	10	0	0	0	0	0	0	0	0	0	0	0	0	0	0	18	6	0	0	0	0	0	0	0	0	0	0	0
Rhodanobacter sp. 115	76	0	0	0	0	0	0	0	0	0	0	0	0	0	0	0	0	0	0	0	0	0	0	0	0	0	0	76	0	0	0	0	0	0	0	0	0	0	0	0	0	0	0	0	0	0	0	0	0
Rhodonellum psychrophilum	76	0	0	0	0	0	0	0	0	0	0	0	0	0	0	0	0	0	0	0	24	7	0	0	0	0	0	0	0	0	0	0	0	0	0	0	28	7	0	0	0	0	0	0	0	0	0	0	0
Ruminococcus sp. CAG:55	76	0	21	0	0	0	0	0	40	0	0	11	0	0	0	0	0	0	0	0	0	0	0	0	0	0	0	0	0	0	0	0	0	0	0	0	0	0	4	0	0	0	0	0	0	0	0	0	0
Bacteroides sp. 3_1_23	75	0	3	0	0	0	0	0	5	0	0	11	0	0	0	0	0	0	4	0	0	0	0	0	0	11	0	0	0	19	0	0	0	0	0	0	0	0	0	0	0	0	0	0	9	9	0	0	0
Clostridium sp. CAG:557	75	0	0	0	0	0	0	0	0	0	0	68	0	0	0	0	0	0	0	0	0	0	0	0	0	0	0	0	0	0	0	0	0	0	0	0	0	7	0	0	0	0	0	0	0	0	0	0	0
Clostridium sp. HMP27	75	0	0	2	0	0	0	0	0	0	0	6	0	0	0	0	0	0	0	0	3	0	0	0	0	0	0	0	0	0	0	0	0	0	0	0	0	0	5	0	0	0	0	0	0	0	0	0	0
Halomonas sp. KM-1	75	0	0	0	0	0	0	0	0	0	0	0	0	0	0	0	0	0	0	0	30	8	0	0	0	0	0	10	0	0	0	0	0	0	0	0	16	8	0	0	0	0	0	0	0	0	0	0	0
Methylobacillus flagellatus	75	0	0	0	0	0	0	0	0	0	0	0	0	0	0	0	0	0	0	0	0	0	0	0	0	0	0	12	0	0	0	0	0	15	0	0	0	0	0	0	0	0	0	0	0	0	0	0	0
Veillonella sp. CAG:933	75	0	0	0	0	0	0	0	4	0	0	4	0	0	0	0	0	0	0	0	0	0	0	0	0	0	0	0	0	5	0	0	0	0	0	0	0	9	5	0	0	0	0	0	32	0	0	0	0
Vibrio cyclitrophicus	75	0	0	4	0	0	0	0	0	0	0	0	0	0	0	0	9	0	0	0	9	0	0	0	0	5	0	0	0	0	0	0	0	0	0	0	4	6	0	0	0	6	0	0	0	0	0	0	0
Vibrio splendidus	75	3	0	10	0	0	0	0	0	0	0	0	0	0	0	0	0	0	3	0	19	9	0	0	0	0	0	0	0	0	0	0	0	0	0	0	13	9	0	0	0	2	0	0	0	0	0	0	0
Acinetobacter sp. CIP 64.7	74	0	0	0	0	0	0	0	9	0	15	0	0	0	0	3	0	0	0	0	0	0	11	0	0	0	0	0	0	0	6	0	0	0	0	0	0	0	6	0	0	0	0	0	0	0	0	0	0
Aeromonas encheleia	74	0	0	0	0	0	0	0	0	0	0	0	0	0	0	0	0	0	0	0	13	10	0	0	0	0	0	0	0	0	0	0	0	0	0	0	7	7	0	0	0	37	0	0	0	0	0	0	0
Bacillus simplex	74	0	0	0	0	0	0	0	0	0	0	0	0	0	25	0	0	0	0	0	0	0	0	0	0	0	0	0	0	0	0	0	0	0	0	0	0	0	0	0	0	0	0	0	0	0	0	0	0
Butyrivibrio sp. NC3005	74	0	3	0	0	0	0	0	5	0	0	29	0	0	0	0	0	0	0	0	0	0	0	0	0	0	0	0	0	0	0	0	0	0	0	0	0	9	0	0	0	0	0	20	8	0	0	0	0
Chryseobacterium solincola	74	0	0	0	0	0	0	0	0	0	4	0	0	0	0	0	0	0	0	0	13	0	0	0	0	0	0	0	0	0	0	0	0	0	0	0	7	6	0	0	0	0	0	25	0	0	0	0	0
Edwardsiella ictaluri	74	7	0	10	0	9	13	0	4	0	5	0	0	0	0	0	0	11	0	0	0	0	0	0	0	0	0	0	0	0	0	0	0	0	0	0	0	0	0	0	0	15	0	0	0	0	0	0	0
Enterobacter sp. E20	74	0	0	0	0	0	0	2	0	0	0	0	0	0	0	0	28	0	0	0	0	0	0	0	0	0	0	0	0	0	0	0	0	0	0	0	0	0	0	0	0	0	0	0	0	0	0	0	0
Firmicutes bacterium CAG:536	74	0	4	0	0	7	0	0	7	0	0	37	0	0	0	0	0	0	0	0	0	0	0	0	0	10	0	0	0	0	0	0	0	0	0	0	0	0	9	0	0	0	0	0	0	0	0	0	0
Flavobacterium sp. EM1308	74	0	0	0	0	0	0	0	0	0	0	6	0	0	0	0	0	0	0	0	15	5	0	0	0	6	0	0	0	6	0	0	0	0	0	0	11	0	0	0	0	0	0	0	0	0	0	0	0
Halomonas anticariensis	74	0	0	0	0	0	0	0	0	0	0	0	0	0	0	0	0	0	0	0	22	10	0	0	0	0	0	19	0	0	0	0	0	0	0	0	15	8	0	0	0	0	0	0	0	0	0	0	0
Komagataeibacter hansenii	74	0	0	0	0	0	0	0	0	0	0	0	0	0	0	0	70	0	0	0	0	0	0	0	0	0	0	0	0	0	0	0	0	0	0	0	0	0	0	0	0	0	0	0	0	0	0	0	0
Lactobacillus acidipiscis	74	0	0	0	0	0	0	2	4	0	0	0	0	0	0	11	21	0	4	0	0	0	0	0	0	0	0	0	0	19	0	0	0	0	0	0	0	11	0	0	0	0	0	0	0	0	0	0	0
Mycoplasma sp. CAG:611	74	0	4	0	0	0	0	0	0	0	0	39	0	0	0	0	0	0	0	0	0	0	0	0	0	0	0	0	0	0	0	0	0	0	0	0	6	16	0	0	0	0	0	9	0	0	0	0	0
Propionibacterium sp. oral taxon 192	74	0	0	0	0	0	0	0	0	0	0	0	0	0	0	6	31	0	0	0	0	0	0	0	0	0	0	0	0	0	0	0	0	0	0	0	0	0	0	0	0	0	0	37	0	0	0	0	0
Ruminococcus sp. CAG:579	74	0	3	0	0	0	0	0	4	0	0	50	0	0	0	0	0	0	0	0	0	0	0	0	0	0	0	0	0	0	0	0	0	0	0	0	0	17	0	0	0	0	0	0	0	0	0	0	0
Anaerococcus obesiensis	73	0	0	0	0	0	0	0	0	0	0	0	0	0	0	0	0	0	0	0	0	0	0	0	0	0	0	0	0	0	0	0	0	0	0	0	0	0	0	0	0	0	0	0	0	0	0	0	0
Bacteroides sp. 3_1_19	73	0	3	0	0	0	0	0	6	0	0	12	0	0	0	0	0	0	49	0	0	0	0	0	0	0	0	0	0	0	0	0	0	0	0	0	0	0	0	0	0	0	0	0	0	0	0	0	0
Campylobacter jejuni	73	0	0	0	0	0	0	0	8	0	0	4	0	0	0	0	0	0	0	0	4	3	0	0	0	20	0	0	0	4	0	0	0	0	0	0	0	8	0	0	0	0	0	0	0	11	0	0	0
Delftia sp. Cs1-4	73	0	0	0	0	0	0	0	6	0	26	0	0	0	0	0	0	18	0	0	0	0	16	0	0	0	0	0	0	0	7	0	0	0	0	0	0	0	0	0	0	0	0	0	0	0	0	0	0
Oribacterium sp. FC2011	73	0	0	0	0	0	0	0	4	0	0	22	0	0	0	0	0	0	0	0	0	0	0	0	0	0	0	0	0	0	0	0	0	0	0	0	0	10	0	0	0	0	0	29	0	0	0	0	0
Pseudomonas sp. LAMO17WK12:I2	73	0	0	0	0	0	0	0	8	0	12	0	0	0	0	0	0	0	0	0	2	0	17	0	0	0	0	0	0	0	27	0	0	0	0	0	0	0	0	0	0	0	0	0	0	0	0	0	0
Bacillus bogoriensis	72	12	0	4	0	7	7	0	0	0	11	0	0	0	0	0	0	0	0	0	0	0	0	0	0	0	0	8	0	0	0	0	0	0	0	0	0	0	0	0	0	0	0	0	0	0	0	0	0
Clostridiales bacterium VE202-03	72	0	0	0	0	0	0	0	15	0	0	15	0	0	0	0	0	0	0	0	0	0	0	0	0	10	0	0	0	0	0	0	0	0	0	0	0	0	0	0	0	0	0	0	12	20	0	0	0
Facklamia sourekii	72	0	0	0	0	0	0	0	0	0	0	0	0	0	0	0	0	0	0	0	0	0	0	0	0	0	0	0	0	0	0	0	0	0	0	0	0	5	0	0	0	0	0	56	0	0	0	0	0
Gallaecimonas xiamenensis	72	0	0	0	0	0	0	0	5	0	0	0	0	0	0	0	0	0	0	0	20	12	0	0	0	0	0	17	0	0	0	0	0	0	0	0	10	0	0	0	0	0	0	0	0	0	0	0	0
Lactobacillus ceti	72	0	0	0	0	0	4	0	0	0	0	0	0	0	0	0	0	0	0	0	0	0	0	0	0	0	0	0	0	0	0	0	0	0	0	0	0	0	0	0	0	0	0	0	0	0	0	0	0
Nesterenkonia	72	0	0	0	0	0	0	0	0	0	0	0	0	0	0	0	0	0	0	0	0	0	0	0	0	0	0	0	0	0	0	0	0	0	0	0	0	0	0	0	0	0	0	19	0	0	0	0	0
Pseudomonas simiae	72	0	0	0	0	0	0	0	7	0	17	0	0	0	0	0	0	0	0	0	2	0	21	0	0	0	0	0	0	0	9	0	0	0	0	0	0	0	0	0	0	0	0	0	0	0	0	0	0
Butyrivibrio crossotus	71	0	8	0	0	0	0	0	0	0	0	32	0	0	0	0	0	0	0	0	0	0	0	0	0	0	0	0	0	0	0	0	0	0	0	0	5	18	0	0	0	0	0	8	0	0	0	0	0
Flavobacterium frigidarium	71	0	0	0	0	0	0	0	0	0	0	0	0	0	0	0	0	0	0	0	23	8	0	0	0	0	0	0	0	0	0	0	0	0	0	0	20	7	0	0	0	0	0	0	0	0	0	0	0
Gammaproteobacteria bacterium MFB021	71	0	0	0	0	0	0	0	0	0	0	0	0	0	0	0	0	0	0	0	8	0	0	0	0	0	0	0	0	0	0	0	0	0	0	0	5	0	0	0	0	0	0	0	0	8	0	0	0
Microlunatus phosphovorus	71	0	0	0	0	0	0	0	0	0	5	0	0	0	0	0	11	0	0	0	0	0	0	0	0	0	0	0	0	0	0	0	0	0	0	0	0	0	0	0	0	0	0	55	0	0	0	0	0
Oceanobacillus oncorhynchi	71	0	0	1	0	0	0	0	0	0	0	0	0	0	0	0	0	0	0	0	0	0	0	0	0	0	0	0	0	0	0	0	0	0	0	0	0	0	0	0	0	0	0	0	0	0	0	0	5
Paracoccus zeaxanthinifaciens	71	0	0	0	0	0	0	0	0	0	0	0	0	0	0	0	0	0	3	0	0	0	0	0	0	0	0	0	0	0	0	0	0	0	0	0	0	0	0	0	0	0	0	29	0	0	0	0	0
Pseudomonas brassicacearum	71	0	0	0	0	0	0	0	11	0	13	3	0	0	0	0	0	0	0	0	4	0	16	0	0	0	0	14	0	4	6	0	0	0	0	0	0	0	0	0	0	0	0	0	0	0	0	0	0
Butyrivibrio sp. MC2013	70	0	5	0	0	0	0	0	4	0	0	37	0	0	0	0	0	0	0	0	0	0	0	0	0	0	0	0	0	0	0	0	0	0	0	0	0	9	0	0	0	0	0	15	0	0	0	0	0
Eikenella corrodens	70	13	4	10	0	31	12	0	0	0	0	0	0	0	0	0	0	0	0	0	0	0	0	0	0	0	0	0	0	0	0	0	0	0	0	0	0	0	0	0	0	0	0	0	0	0	0	0	0
Enterobacter sp. FB	70	0	0	0	0	0	0	8	0	0	6	0	0	0	0	0	25	0	0	0	2	0	0	0	0	0	0	0	0	0	6	0	0	0	0	0	0	0	0	0	0	5	0	0	0	0	0	0	0
Enterobacter sp. MGH 33	70	0	0	0	0	0	0	3	0	0	4	0	0	0	0	0	0	0	0	0	0	0	0	0	0	0	0	0	0	0	0	0	0	0	0	0	0	0	0	0	0	0	0	0	0	0	0	0	0
Flavobacterium frigoris	70	0	0	0	0	0	0	0	0	0	0	0	0	0	0	0	0	0	0	0	26	6	0	0	0	0	0	0	0	0	0	0	0	0	0	0	20	8	0	0	0	0	0	0	0	0	0	0	0
Glaciecola nitratireducens	70	0	0	0	0	0	0	0	0	0	0	0	22	12	0	0	0	14	0	0	2	0	0	0	0	6	4	0	0	0	0	0	0	0	0	0	5	0	5	0	0	0	0	0	0	0	0	0	0
Porphyromonas cangingivalis	70	0	0	0	0	0	0	0	6	0	0	21	0	0	0	0	0	0	0	0	0	0	0	0	0	17	0	0	0	0	0	0	0	0	0	0	0	6	0	0	0	2	0	0	10	0	0	0	0
Serratia entomophila	70	0	0	0	0	0	0	0	0	0	7	0	0	0	0	3	0	0	0	0	0	0	0	0	0	0	0	0	0	0	0	0	0	0	0	0	0	0	4	0	0	0	0	0	0	0	0	0	0
Treponema azotonutricium	70	0	3	0	0	0	0	0	0	0	0	40	0	0	0	0	0	0	0	0	0	0	0	0	0	0	0	0	0	0	0	0	0	0	0	0	0	10	0	0	0	0	0	8	9	0	0	0	0
Treponema lecithinolyticum	70	0	0	0	0	0	0	0	4	0	0	55	0	0	0	0	0	0	0	0	0	0	0	0	0	0	0	0	0	0	0	0	0	0	0	0	0	11	0	0	0	0	0	0	0	0	0	0	0
Yaniella halotolerans	70	0	0	0	0	0	0	0	0	0	0	0	0	0	0	0	0	0	0	0	0	0	0	0	0	0	0	0	0	0	0	0	0	0	0	0	0	0	0	0	0	0	0	8	0	0	0	0	0
Aquaspirillum serpens	69	0	0	3	0	0	0	0	0	0	0	0	0	0	0	9	0	0	0	0	0	0	0	0	0	0	0	12	0	0	0	0	0	0	0	0	0	0	0	0	0	0	0	0	0	0	0	0	4
Bosea sp. UNC402CLCol	69	0	0	0	0	0	0	0	0	0	0	0	0	0	0	0	0	0	10	0	0	0	0	0	0	0	0	0	0	0	0	0	0	0	0	0	0	0	0	0	0	0	0	42	0	0	0	0	0
Halomonas sp. BJGMM-B45	69	0	0	0	0	0	0	0	0	0	0	0	0	0	0	0	0	0	0	0	12	5	0	0	0	0	0	20	0	0	0	0	0	0	0	0	7	0	0	0	0	0	0	0	0	0	0	0	0
Leuconostoc sp. C2	69	0	0	0	0	0	0	0	0	0	0	0	0	0	0	0	7	0	0	0	0	0	0	0	0	0	0	0	0	62	0	0	0	0	0	0	0	0	0	0	0	0	0	0	0	0	0	0	0
Marinobacter lipolyticus	69	0	0	0	0	0	0	0	0	0	0	0	0	0	0	0	0	0	0	0	10	7	0	0	0	0	0	33	0	0	0	0	0	0	0	0	6	0	0	0	0	13	0	0	0	0	0	0	0
Niastella koreensis	69	0	0	0	0	0	0	0	0	0	0	7	0	0	0	0	0	0	0	0	7	0	0	0	0	9	0	0	0	0	0	0	0	0	0	0	5	0	0	0	0	4	0	22	0	0	0	0	0
Propionibacterium propionicum	69	0	0	0	0	0	0	0	0	0	0	0	0	0	0	0	12	0	0	0	0	0	0	0	0	0	0	0	0	0	0	0	0	0	0	0	0	0	0	0	0	0	0	57	0	0	0	0	0
Pseudomonas sp. G5(2012)	69	0	0	0	0	0	0	0	9	0	18	3	0	0	0	0	0	0	0	0	3	0	20	0	0	0	0	0	0	7	9	0	0	0	0	0	0	0	0	0	0	0	0	0	0	0	0	0	0
Pseudomonas sp. GM84	69	0	0	0	0	0	0	0	0	0	5	0	0	0	0	0	0	0	0	0	20	18	0	0	0	0	0	10	0	6	0	0	0	0	0	0	10	0	0	0	0	0	0	0	0	0	0	0	0
Roseburia sp. CAG:471	69	0	13	0	0	0	0	0	11	0	0	39	0	0	0	0	0	0	0	0	0	0	0	0	0	0	0	0	0	0	0	0	0	0	0	0	0	6	0	0	0	0	0	0	0	0	0	0	0
Ruminococcus sp. CAG:330	69	0	0	0	0	0	0	0	0	0	0	37	0	0	0	0	0	0	0	0	0	0	0	0	0	0	0	0	0	0	0	0	0	0	0	0	0	10	0	0	0	0	0	22	0	0	0	0	0
Staphylococcus sp. CAG:324	69	0	9	0	0	0	0	0	4	0	0	13	0	0	0	0	0	0	0	0	0	0	0	0	0	0	0	0	0	0	0	0	0	0	0	0	0	24	0	0	0	0	0	19	0	0	0	0	0
Tetrasphaera elongata	69	0	0	0	0	0	0	0	0	0	0	0	0	0	0	0	0	0	0	0	0	0	0	0	0	0	0	0	0	0	0	0	0	0	0	0	0	0	0	0	0	0	0	49	0	0	0	0	0
[Bacteroides] pectinophilus	69	0	50	0	0	0	0	0	0	0	0	13	0	0	0	0	0	0	0	0	0	0	0	0	0	0	0	0	0	0	0	0	0	0	0	0	0	6	0	0	0	0	0	0	0	0	0	0	0
[Clostridium] saccharogumia	69	0	20	2	0	0	0	0	14	0	0	21	0	0	0	0	0	0	0	0	0	0	0	0	0	5	0	0	0	0	0	0	0	0	0	0	0	0	0	0	0	0	0	0	0	7	0	0	0
Actinobacillus pleuropneumoniae	68	3	0	13	0	0	0	0	8	0	0	0	0	0	0	0	0	0	0	0	3	0	0	0	0	7	0	0	0	0	0	0	0	0	0	0	4	0	5	0	0	3	0	0	0	0	0	0	0
Bacteriovorax	68	0	0	1	0	0	0	0	0	0	4	4	0	0	0	0	9	0	0	0	0	0	0	0	0	0	0	0	0	0	0	0	0	0	0	0	0	0	0	0	0	0	0	45	0	0	0	0	0
Blautia hydrogenotrophica	68	0	3	0	0	0	0	0	17	0	0	17	0	0	0	0	0	0	0	0	0	0	0	0	0	7	0	0	0	0	0	0	0	0	0	0	0	0	4	0	0	0	0	0	14	6	0	0	0
Blautia sp. KLE 1732	68	0	3	0	0	0	0	0	6	0	0	19	0	0	0	0	0	0	0	0	0	0	0	0	0	6	0	0	0	0	0	0	0	0	0	0	0	8	0	0	0	0	0	0	0	14	0	0	0
Cardinium endosymbiont of Encarsia pergandiella	68	0	0	0	0	0	3	1	0	0	0	0	0	0	0	0	0	0	0	0	0	0	0	0	0	0	6	0	0	0	0	0	0	0	0	0	0	0	0	0	6	3	9	0	0	0	0	14	0
Corynebacterium urealyticum	68	0	0	0	0	0	0	0	0	0	0	0	0	0	0	0	0	0	0	0	0	0	0	0	0	0	0	0	0	0	0	0	0	0	0	0	0	0	0	0	0	0	0	0	0	0	0	0	0
Halomonas elongata	68	0	0	0	0	0	0	0	0	0	9	0	0	0	0	0	0	0	0	0	17	0	11	0	0	0	0	0	0	0	7	0	0	0	0	0	7	0	0	0	0	0	0	0	0	0	0	0	0
Hydrogenophaga sp. T4	68	0	0	0	0	0	0	0	0	0	0	0	0	0	0	3	0	0	0	0	0	0	0	0	0	0	0	0	0	0	0	0	0	0	0	0	0	0	0	0	0	0	0	0	0	0	0	0	0
Lactobacillus hokkaidonensis	68	0	0	0	0	0	0	0	0	0	0	0	0	0	0	0	17	0	0	0	0	0	0	0	0	0	0	0	0	27	0	0	0	0	0	0	0	24	0	0	0	0	0	0	0	0	0	0	0
Ochrobactrum rhizosphaerae	68	0	0	0	0	0	0	0	0	0	0	0	0	0	0	0	0	0	0	0	0	0	0	0	0	0	0	0	0	0	0	0	0	0	0	0	0	0	0	0	0	0	0	31	0	0	0	0	2
Pseudomonas sp. Ag1	68	0	0	0	0	0	0	0	9	0	16	3	0	0	0	0	0	0	0	0	2	0	23	0	0	0	0	0	0	6	9	0	0	0	0	0	0	0	0	0	0	0	0	0	0	0	0	0	0
Teredinibacter turnerae	68	0	0	0	0	0	0	0	5	0	0	4	0	0	0	4	0	0	0	0	4	0	0	0	0	0	0	23	0	0	0	0	0	0	0	0	3	0	0	0	6	2	0	0	0	0	0	0	0
Aeromonas sp. AE122	67	0	0	4	0	0	0	0	0	0	0	0	0	0	0	0	0	0	0	0	6	3	0	0	0	0	0	0	0	0	0	0	0	0	0	0	4	0	0	0	0	50	0	0	0	0	0	0	0
Bifidobacterium saeculare	67	0	0	0	0	0	0	0	14	0	0	0	0	0	0	0	0	0	0	0	0	0	0	0	0	0	0	0	0	0	0	0	0	0	0	0	0	7	5	0	0	0	0	0	41	0	0	0	0
Clostridium sp. ASBs410	67	0	0	0	0	0	0	0	5	0	0	12	0	0	0	0	0	0	0	0	0	0	0	0	0	0	0	0	0	0	0	0	0	0	0	0	0	8	0	0	0	0	0	0	0	0	0	0	0
Firmicutes bacterium CAG:552	67	0	0	0	0	0	0	0	5	0	0	14	0	0	0	0	0	0	0	0	0	0	0	0	0	0	0	0	0	0	0	0	0	0	0	0	0	15	0	0	0	0	0	11	22	0	0	0	0
Lachnospiraceae bacterium 6_1_63FAA	67	0	4	0	0	0	0	0	8	0	0	13	0	0	0	0	0	0	0	0	0	0	0	0	0	5	0	0	0	16	0	0	0	0	0	0	0	0	0	0	0	0	0	0	0	13	0	0	0
Marinobacter sp. AK21	67	0	0	0	0	0	0	0	0	0	0	0	0	0	0	0	0	0	0	0	2	0	0	0	0	0	0	65	0	0	0	0	0	0	0	0	0	0	0	0	0	0	0	0	0	0	0	0	0
Microbacterium sp. C448	67	0	0	0	0	0	0	0	0	0	4	0	0	0	0	0	0	0	0	0	0	0	0	0	0	0	0	0	0	0	0	0	0	0	0	0	0	0	0	0	0	0	0	43	0	0	0	0	0
Oribacterium sp. P6A1	67	0	9	0	0	0	0	0	8	0	0	28	0	0	0	0	0	0	0	0	0	0	0	0	0	0	0	0	0	0	0	0	0	0	0	0	0	6	0	0	0	0	0	16	0	0	0	0	0
Pedobacter sp. BAL39	67	0	0	0	0	0	0	0	0	0	0	4	0	0	0	0	0	0	0	0	23	20	0	0	0	0	0	0	0	0	0	0	0	0	0	0	9	6	0	0	0	0	0	0	0	0	0	0	0
Pseudomonas lutea	67	0	0	0	0	0	0	0	13	0	6	0	0	0	0	0	0	0	0	0	4	0	0	0	0	0	0	31	0	0	0	0	0	0	0	0	0	0	0	0	10	0	0	0	0	0	0	0	0
Pseudomonas sp. PH1b	67	0	0	0	0	0	0	0	9	0	10	0	0	0	0	0	0	0	0	0	4	4	12	0	0	0	0	11	0	6	6	0	0	0	0	0	0	0	0	0	0	0	0	0	0	0	0	0	0
Trueperella pyogenes	67	0	0	0	0	0	0	0	0	0	0	0	0	0	0	0	0	0	0	0	0	0	0	0	0	0	0	0	0	0	0	0	0	0	0	0	0	0	0	0	0	0	0	21	0	0	0	0	0
Alistipes timonensis	66	0	4	0	0	0	0	0	7	0	0	28	0	0	0	0	0	0	0	0	0	0	0	0	0	0	0	0	0	0	0	0	0	0	0	0	0	6	0	0	0	0	0	16	0	0	0	0	0
Bacteroides sp. 14(A)	66	0	0	0	0	0	0	0	5	0	0	12	0	0	0	0	0	0	7	0	0	0	0	0	0	9	0	0	0	5	0	0	0	0	0	0	0	8	0	0	0	0	0	9	11	0	0	0	0
Coprococcus sp. HPP0048	66	0	3	0	0	0	0	0	7	0	0	34	0	0	0	0	0	0	0	0	0	0	0	0	0	0	0	0	0	6	0	0	0	0	0	0	0	0	0	0	0	0	0	8	0	8	0	0	0
Lachnospiraceae bacterium NK4A179	66	0	0	0	0	0	0	0	0	0	0	34	0	0	0	0	0	0	0	0	0	0	0	0	0	0	0	0	0	0	0	0	0	0	0	0	0	14	0	0	0	0	0	18	0	0	0	0	0
Lactobacillus shenzhenensis	66	0	0	0	0	0	0	0	0	0	0	0	0	0	0	0	48	0	0	0	0	0	0	0	0	0	0	0	0	6	0	0	0	0	0	0	0	12	0	0	0	0	0	0	0	0	0	0	0
Lactobacillus ultunensis	66	0	0	0	0	0	0	0	27	0	0	0	0	0	0	0	0	0	0	0	0	0	0	0	0	0	0	0	0	0	0	0	0	16	0	0	0	15	8	0	0	0	0	0	0	0	0	0	0
Leucobacter chironomi	66	0	0	0	0	0	0	0	0	0	0	0	0	0	0	0	0	0	0	0	0	0	0	0	0	0	0	0	0	0	0	0	0	0	0	0	0	0	0	0	0	0	0	19	0	0	0	0	0
Neptunomonas japonica	66	0	0	2	0	0	0	0	4	0	0	0	0	0	0	0	0	0	0	0	18	8	0	0	0	0	0	19	0	0	0	0	0	0	0	0	10	5	0	0	0	0	0	0	0	0	0	0	0
Nitrincola lacisaponensis	66	0	0	0	0	0	0	0	0	0	0	0	0	0	0	0	0	0	4	0	6	0	0	0	0	0	0	31	0	0	0	0	0	0	0	0	4	0	0	0	0	7	0	0	0	0	0	0	0
Prevotella dentasini	66	0	0	0	0	0	0	0	0	0	0	52	0	0	0	0	0	0	0	0	0	0	0	0	0	0	0	0	0	5	0	0	0	0	0	0	0	0	0	0	0	0	0	0	9	0	0	0	0
Trabulsiella guamensis	66	0	0	0	0	0	0	2	7	0	11	0	0	0	0	0	0	0	0	0	0	0	0	0	0	0	0	0	0	5	0	0	0	0	0	0	0	0	0	0	0	4	0	0	0	0	0	0	0
candidate division TM7 single-cell isolate TM7c	66	0	0	0	0	0	0	0	4	0	0	0	0	0	0	0	12	0	0	0	0	0	0	0	0	0	0	0	0	0	0	0	0	0	0	0	0	0	0	0	0	0	0	39	0	0	0	0	0
gamma proteobacterium L18	66	0	0	0	0	0	0	0	10	0	6	0	0	0	0	0	0	0	0	0	4	0	9	0	0	0	0	21	0	5	0	0	0	0	0	0	4	0	0	0	0	0	0	0	0	0	0	0	0
Alkaliphilus transvaalensis	65	0	0	0	0	0	0	0	0	0	0	5	0	0	0	5	0	0	0	0	3	0	0	0	0	0	0	0	0	0	0	0	0	0	0	0	0	7	9	0	0	0	0	0	0	0	0	0	0
Carnobacterium funditum	65	0	0	0	0	0	0	0	0	0	6	0	0	0	0	3	0	0	0	0	0	0	9	0	0	0	0	0	0	7	6	0	0	0	0	0	0	0	5	0	0	0	0	11	0	0	0	0	6
Paracoccus halophilus	65	0	0	0	0	0	0	0	0	0	0	0	0	0	0	0	0	0	4	0	0	0	0	0	0	0	0	0	0	0	0	0	0	0	0	0	0	0	0	0	0	0	0	44	0	0	0	0	0
Pseudomonas sp. SHC52	65	0	0	0	0	0	0	0	9	0	15	0	0	0	0	0	0	0	0	0	5	4	15	0	0	0	0	0	0	6	6	0	0	0	0	0	5	0	0	0	0	0	0	0	0	0	0	0	0
Wolbachia endosymbiont of Tachinid sp.	65	0	0	0	0	0	0	0	0	0	0	0	0	0	0	11	0	0	10	0	2	0	0	0	0	5	15	0	0	0	0	0	0	0	0	0	5	0	11	0	0	0	0	0	0	0	0	6	0
Anaerofustis stercorihominis	64	0	4	0	0	0	0	0	7	0	0	17	0	0	0	0	0	0	7	0	0	0	0	0	0	0	0	0	0	0	0	0	0	0	0	0	0	13	6	0	0	0	0	0	10	0	0	0	0
Aquimarina latercula	64	0	0	0	0	0	0	0	0	0	0	0	0	0	0	0	0	0	0	0	22	5	0	0	0	0	0	0	0	0	0	0	0	0	0	0	16	6	0	0	0	0	0	0	0	0	0	0	0
Atopobium fossor	64	0	0	0	0	0	0	0	31	0	0	0	0	0	0	0	0	0	0	0	0	0	0	0	0	0	0	0	0	0	0	0	0	0	0	0	0	0	19	0	0	0	0	0	14	0	0	0	0
Lachnospiraceae bacterium 5_1_57FAA	64	0	4	0	0	0	0	0	20	0	0	24	0	0	0	0	0	0	0	0	0	0	0	0	0	0	0	0	0	0	0	0	0	0	0	0	0	0	0	0	0	0	0	0	16	0	0	0	0
Oceanobacillus sp. S5	64	0	0	0	0	0	0	0	0	0	0	4	0	0	0	0	0	0	0	0	0	0	0	0	0	0	0	0	0	0	0	0	0	0	0	0	0	0	0	0	0	0	0	0	0	0	0	0	0
Phaseolibacter flectens	64	0	0	0	0	0	0	0	14	0	0	0	0	0	0	0	0	0	0	0	0	0	0	0	0	0	0	9	0	0	0	0	0	0	0	0	0	0	0	0	10	0	0	8	0	0	0	0	0
Pseudomonas sp. GM78	64	0	0	0	0	0	0	0	8	0	12	0	0	0	0	0	0	0	0	0	4	4	11	0	0	0	0	9	0	5	11	0	0	0	0	0	0	0	0	0	0	0	0	0	0	0	0	0	0
Pseudomonas sp. URIL14HWK12:I4	64	0	0	0	0	0	0	0	0	0	0	0	0	0	0	0	0	0	0	0	23	17	0	0	0	0	0	0	0	0	0	0	0	0	0	0	17	7	0	0	0	0	0	0	0	0	0	0	0
Ruminiclostridium thermocellum	64	0	4	4	0	0	3	0	6	0	0	18	0	0	0	3	0	0	0	0	0	4	0	0	0	0	0	0	0	0	0	0	0	0	0	0	0	13	0	0	0	0	0	9	0	0	0	0	0
Acetobacterium dehalogenans	63	0	3	0	0	0	0	0	4	0	0	18	0	0	0	0	0	0	0	0	2	0	0	0	0	0	0	0	0	0	0	0	0	0	0	0	0	10	0	0	0	0	0	26	0	0	0	0	0
Advenella mimigardefordensis	63	0	0	0	0	0	0	0	0	0	0	0	0	0	0	0	0	0	0	0	0	0	0	0	0	0	0	9	0	0	0	0	0	0	0	0	0	0	0	0	0	0	0	0	0	0	0	0	0
Alteromonas macleodii	63	0	0	3	0	0	0	0	0	0	0	0	0	0	0	0	0	0	8	0	18	12	0	0	0	0	0	9	0	0	0	0	0	0	0	0	10	0	0	0	0	3	0	0	0	0	0	0	0
Flavobacterium sp. B17	63	0	0	0	0	0	0	0	0	0	5	0	0	0	0	0	0	0	0	0	15	3	8	0	0	0	0	0	0	0	0	0	0	0	0	0	11	5	0	0	0	0	0	16	0	0	0	0	0
Haloferula sp. BvORR071	63	0	0	0	0	0	0	0	0	0	0	6	0	0	0	5	0	0	0	0	0	0	0	0	0	0	0	0	0	0	0	0	0	0	0	0	0	0	0	0	0	0	0	34	0	0	0	0	0
Lachnospiraceae bacterium AC2031	63	0	3	0	0	0	0	0	4	0	0	29	0	0	0	0	0	0	0	0	0	0	0	0	0	0	0	0	0	0	0	0	0	0	0	0	0	10	0	0	0	0	0	17	0	0	0	0	0
Lachnospiraceae bacterium NK4A144	63	0	4	0	0	0	0	0	5	0	0	27	0	0	0	0	0	0	0	0	0	0	0	0	0	0	0	0	0	0	0	0	0	0	0	0	0	12	0	0	0	0	0	15	0	0	0	0	0
Lactobacillus composti	63	0	0	0	0	0	0	0	0	0	0	0	0	0	0	4	13	0	0	0	0	0	0	0	0	0	0	0	0	12	0	0	0	0	0	0	0	19	0	0	0	0	8	0	0	0	0	0	0
Negativicoccus succinicivorans	63	0	0	0	0	0	0	0	0	0	0	4	0	0	0	9	0	0	4	0	2	0	0	0	0	0	11	0	0	0	0	0	0	0	0	0	3	5	8	0	6	0	4	0	0	0	0	0	0
Sutterella sp. CAG:351	63	0	0	0	0	0	0	0	5	0	0	4	0	0	0	0	0	0	0	0	0	0	0	0	0	0	0	0	0	0	0	0	0	0	0	0	0	0	0	0	0	0	0	0	0	0	0	0	0
Acidovorax sp. KKS102	62	0	0	0	0	0	0	0	0	0	0	0	0	0	0	41	0	0	0	0	4	0	0	0	0	0	0	0	0	0	0	0	0	0	0	0	0	0	0	0	0	0	0	9	0	0	0	0	0
Arcticibacter svalbardensis	62	0	0	0	0	0	0	0	0	0	0	4	0	0	0	0	6	0	0	0	5	0	0	0	0	0	0	0	0	0	0	0	0	0	0	0	4	0	0	0	0	0	0	11	0	0	0	0	0
Atopobium sp. oral taxon 199	62	0	0	0	0	0	0	0	30	0	0	0	0	0	0	0	0	0	0	0	0	0	0	0	0	0	0	0	0	0	0	0	0	0	0	0	0	0	14	0	0	0	0	0	18	0	0	0	0
Bacteroides clarus CAG:160	62	0	5	0	0	0	0	0	10	0	0	9	0	0	0	0	0	0	4	0	0	0	0	0	0	6	0	0	0	7	0	0	0	0	0	0	0	0	0	0	0	0	0	0	13	8	0	0	0
Flavobacterium aquatile	62	0	0	0	0	0	0	0	0	0	0	0	0	0	0	0	0	0	0	0	16	4	0	0	0	0	0	0	0	0	0	0	0	0	0	0	15	0	0	0	0	0	0	8	10	0	0	0	0
Janthinobacterium sp. RA13	62	0	0	0	0	0	0	0	9	0	32	0	0	0	0	0	0	0	0	0	0	0	21	0	0	0	0	0	0	0	0	0	0	0	0	0	0	0	0	0	0	0	0	0	0	0	0	0	0
Lachnospiraceae bacterium V9D3004	62	0	0	0	0	0	0	0	4	0	0	29	0	0	0	0	0	0	0	0	0	0	0	0	0	0	0	0	0	0	0	0	0	0	0	0	0	17	0	0	0	0	0	12	0	0	0	0	0
Lactobacillus apodemi	62	0	0	0	0	0	0	0	0	0	0	0	0	0	0	0	0	0	5	0	0	0	0	0	0	42	0	0	0	5	0	0	0	10	0	0	0	0	0	0	0	0	0	0	0	0	0	0	0
Marinobacter sp. ELB17	62	0	0	2	0	0	0	0	0	0	0	0	0	0	0	0	0	0	0	0	20	11	0	0	0	0	0	10	0	0	0	0	0	0	0	0	14	0	0	0	0	0	0	0	0	0	0	0	0
Microbacterium indicum	62	0	0	0	0	0	0	0	0	0	0	0	0	0	0	0	0	0	0	0	0	0	0	0	0	0	0	0	0	0	0	0	0	0	0	0	0	0	0	0	0	0	0	21	0	0	0	0	0
Oscillospiraceae bacterium VE202-24	62	0	0	0	0	0	0	0	17	0	0	15	0	0	0	0	0	0	0	0	0	0	0	0	0	0	0	0	0	0	0	0	0	0	0	0	0	0	0	0	0	0	0	0	24	6	0	0	0
Paraprevotella clara CAG:116	62	0	0	0	0	0	0	0	8	0	0	27	0	0	0	0	0	0	0	0	0	0	0	0	0	0	0	0	0	7	0	0	0	0	0	0	0	0	0	0	0	0	0	0	20	0	0	0	0
Pseudomonas sp. M1	62	0	0	0	0	0	0	0	8	0	5	0	0	0	0	0	0	0	0	0	0	0	0	0	0	0	0	14	0	0	0	0	0	0	0	0	0	0	0	0	7	0	0	0	0	0	0	0	0
Pseudomonas xanthomarina	62	0	0	0	0	0	0	0	0	0	9	0	0	0	0	0	0	0	0	0	3	4	13	0	0	0	0	8	0	0	0	0	0	0	0	0	3	0	0	0	0	0	0	0	0	0	0	0	0
Thauera sp. 63	62	0	0	0	0	0	0	0	0	0	0	0	0	0	0	8	0	0	0	0	0	0	0	0	0	0	0	0	0	0	0	0	0	0	0	0	0	0	0	0	0	0	0	0	0	0	0	0	0
Actinoalloteichus cyanogriseus	61	0	0	0	0	0	0	0	0	0	0	0	0	0	0	0	0	0	0	0	0	0	0	0	0	0	0	0	0	0	0	0	0	0	0	0	0	0	0	0	0	0	0	0	0	0	0	0	0
Alicycliphilus denitrificans	61	0	0	0	0	0	0	0	0	0	0	0	0	0	0	6	0	0	0	0	0	0	0	0	0	0	0	0	0	0	0	0	0	0	0	0	0	0	0	0	0	3	0	17	0	0	0	0	0
Atopobium rimae	61	0	0	0	0	0	0	0	31	0	0	0	0	0	0	0	0	0	0	0	0	0	0	0	0	0	0	0	0	0	0	0	0	0	0	0	0	0	20	0	0	0	0	0	10	0	0	0	0
Avibacterium paragallinarum	61	4	0	10	0	0	5	0	7	0	0	0	0	0	0	0	0	0	0	0	0	0	0	0	0	0	0	0	0	0	0	0	0	0	0	0	0	0	0	0	0	3	0	0	0	0	0	0	0
Butyrivibrio sp. WCD3002	61	0	0	0	0	0	0	0	20	0	0	30	0	0	0	0	0	0	0	0	0	0	0	0	0	0	0	0	0	0	0	0	0	0	0	0	0	0	0	0	0	0	0	11	0	0	0	0	0
Edwardsiella piscicida	61	4	0	3	0	7	7	0	0	0	8	0	0	0	0	0	8	0	0	0	2	0	9	0	0	0	0	0	0	0	0	0	0	0	0	0	0	0	0	0	0	13	0	0	0	0	0	0	0
Flavobacterium rivuli	61	0	0	0	0	0	0	0	0	0	0	3	0	0	0	0	0	0	0	0	24	6	0	0	0	0	0	0	0	0	0	0	0	0	0	0	12	6	0	0	0	0	0	0	0	0	0	0	0
Lachnospiraceae bacterium C6A11	61	0	3	0	0	0	0	0	5	0	0	26	0	0	0	0	0	0	0	0	0	0	0	0	0	0	0	0	0	0	0	0	0	0	0	0	0	7	0	0	0	0	0	20	0	0	0	0	0
Megasphaera sp. BV3C16-1	61	0	0	0	0	0	0	0	29	0	0	5	0	0	0	0	0	0	0	0	0	0	0	0	0	0	0	0	0	0	0	0	0	0	0	0	0	0	0	0	0	0	0	0	27	0	0	0	0
Mesonia mobilis	61	0	0	0	0	0	0	0	0	0	0	0	0	0	0	0	0	0	0	0	25	4	0	0	0	0	0	0	0	0	0	0	0	0	0	0	10	8	0	0	0	0	0	0	0	0	0	0	0
Porphyromonas gingivicanis	61	0	0	0	0	0	0	0	5	0	0	19	0	0	0	0	0	0	0	0	0	0	0	0	0	10	0	0	0	0	0	0	0	0	0	0	0	5	0	0	0	0	0	0	22	0	0	0	0
Pseudomonas sp. CMAA1215	61	0	0	0	0	0	0	0	9	0	11	0	0	0	0	0	0	0	0	0	4	4	9	0	0	0	0	17	0	0	0	0	0	0	0	0	3	0	0	0	0	0	0	0	0	0	0	0	0
Sporocytophaga myxococcoides	61	0	0	0	0	0	0	0	0	0	0	6	0	0	0	0	0	0	0	0	11	4	0	0	0	6	0	0	0	0	0	0	0	0	0	0	5	5	0	10	0	0	0	0	0	0	0	0	0
Syntrophomonas wolfei	61	0	0	0	0	0	0	0	0	0	0	9	0	0	0	0	0	0	0	0	0	0	0	0	0	0	0	0	0	22	0	30	0	0	0	0	0	0	0	0	0	0	0	0	0	0	0	0	0
Tenacibaculum sp. 47A_GOM-205m	61	0	0	0	0	0	0	0	0	0	0	0	0	0	0	0	0	0	0	0	19	3	0	0	0	0	0	0	0	0	0	0	0	0	0	0	12	7	0	0	0	0	0	0	0	0	0	0	0
Tetrasphaera australiensis	61	0	0	0	0	0	0	0	0	0	8	0	0	0	0	0	7	0	0	0	0	0	0	0	0	0	0	0	0	0	0	0	0	0	0	0	0	0	0	0	0	0	0	35	0	0	0	0	0
Acidomonas methanolica	60	0	0	0	0	0	0	0	0	0	0	0	0	0	0	0	42	0	0	0	0	0	0	0	0	0	0	0	0	0	0	0	0	0	0	0	0	0	0	0	0	0	0	0	0	0	0	0	0
Arcobacter sp. AF1440	60	0	0	0	0	0	0	0	0	0	0	0	0	0	0	0	0	0	0	0	0	0	0	0	0	0	0	0	0	0	0	0	0	0	0	0	0	0	0	0	0	0	0	0	0	0	0	0	0
Bacteroides finegoldii CAG:203	60	0	0	0	0	0	0	0	4	0	0	6	0	0	0	0	0	0	0	0	0	0	0	0	0	26	0	0	0	0	0	0	0	24	0	0	0	0	0	0	0	0	0	0	0	0	0	0	0
Blautia sp. CAG:52	60	0	4	0	0	0	0	0	7	0	0	21	0	0	0	0	0	0	0	0	0	0	0	0	0	0	0	0	0	0	0	0	0	0	0	0	0	5	0	0	0	0	0	16	0	7	0	0	0
Chthoniobacter flavus	60	0	0	0	0	0	0	0	0	0	0	4	0	0	0	27	0	0	0	0	0	0	0	0	0	0	0	0	0	0	0	0	0	0	0	0	0	0	0	0	0	0	0	29	0	0	0	0	0
Citrobacter amalonaticus	60	0	0	0	0	0	0	2	0	0	4	0	0	0	0	0	0	0	0	0	0	0	0	0	0	0	0	0	0	0	0	0	0	0	0	0	0	0	0	0	0	5	0	0	0	0	0	0	0
Clostridiales bacterium VE202-01	60	0	9	0	8	0	0	0	9	0	0	23	0	0	0	0	0	0	0	0	0	0	0	0	0	0	0	0	0	0	0	0	0	0	0	0	0	0	5	0	0	0	0	0	0	6	0	0	0
Clostridium sp. CAG:1219	60	0	13	0	0	0	0	0	3	0	0	13	0	0	0	0	0	0	0	0	0	0	0	0	0	0	0	0	0	0	0	0	0	0	0	0	0	7	0	0	0	0	0	0	0	0	0	0	0
Coprococcus eutactus CAG:665	60	0	5	0	0	0	0	0	0	0	0	39	0	0	0	0	0	0	0	0	0	0	0	0	0	0	0	0	0	0	0	0	0	0	0	0	0	0	0	0	0	0	0	16	0	0	0	0	0
Enterobacter ludwigii	60	0	0	0	0	0	0	0	0	0	5	0	0	0	0	0	7	0	0	0	0	0	0	0	0	0	0	0	0	0	0	0	0	0	0	0	0	0	0	0	0	0	0	0	0	0	0	0	0
Eubacterium sp. CAG:161	60	0	4	0	0	0	0	0	4	0	0	34	0	0	0	0	0	0	0	0	0	0	0	0	0	0	0	0	0	0	0	0	0	0	0	0	0	10	0	0	0	0	0	8	0	0	0	0	0
Facklamia languida	60	0	0	0	0	0	0	0	0	0	0	0	0	0	0	0	0	0	0	0	0	0	0	0	0	0	0	0	0	0	0	0	0	0	0	0	0	0	0	0	0	0	0	46	0	0	0	0	0
Flavobacterium sp. URHB0058	60	0	0	0	0	0	0	0	0	0	0	0	0	0	0	0	0	0	0	0	19	5	0	0	0	0	0	0	0	0	0	0	0	0	0	0	9	7	0	0	0	0	0	0	11	0	0	0	0
Jonesia quinghaiensis	60	0	0	0	0	0	0	0	0	0	0	0	0	0	0	0	0	0	0	0	0	0	0	0	0	0	0	0	0	0	0	0	0	0	0	0	0	0	0	0	0	0	0	36	0	0	0	0	0
Lachnospiraceae bacterium NC2004	60	0	0	0	0	0	0	0	4	0	0	44	0	0	0	0	0	0	0	0	0	0	0	0	0	0	0	0	0	0	0	0	0	0	0	0	0	0	0	0	0	0	0	12	0	0	0	0	0
Marinobacterium rhizophilum	60	0	0	0	0	0	0	0	0	0	0	0	0	0	0	0	0	0	0	0	18	10	0	0	0	0	0	13	0	0	0	0	0	0	0	0	12	7	0	0	0	0	0	0	0	0	0	0	0
Rickettsia bellii	60	0	0	0	0	0	0	0	0	0	0	0	0	0	0	9	0	0	5	0	2	0	0	0	0	0	11	0	0	0	0	0	0	0	0	0	4	0	9	0	0	0	0	0	0	0	0	20	0
Vibrio anguillarum	60	0	0	0	0	0	0	0	0	0	0	0	0	0	0	0	0	0	0	0	27	18	0	0	0	0	0	0	0	0	0	0	0	0	0	0	15	0	0	0	0	0	0	0	0	0	0	0	0
Bifidobacterium longum	59	0	0	0	0	0	0	0	8	0	0	10	0	0	0	0	0	0	0	0	0	0	0	0	0	0	0	0	0	0	0	0	0	0	0	0	3	0	9	0	0	0	0	16	13	0	0	0	0
Clostridium sp. CAG:253	59	0	4	0	0	0	0	0	0	0	0	48	0	0	0	0	0	0	0	0	0	0	0	0	0	0	0	0	0	0	0	0	0	0	0	0	0	7	0	0	0	0	0	0	0	0	0	0	0
Clostridium sp. DL-VIII	59	3	5	3	0	0	0	0	4	0	0	18	0	0	0	0	0	0	0	0	0	0	0	0	0	0	0	0	0	0	0	0	0	0	0	0	0	0	0	0	0	0	0	0	11	0	0	0	0
Lachnobacterium bovis	59	0	5	0	0	0	0	0	0	0	0	32	0	0	0	0	0	0	0	0	0	0	0	0	0	0	0	0	0	0	0	0	0	0	0	0	0	10	0	0	0	0	0	12	0	0	0	0	0
Pediococcus acidilactici	59	0	0	0	0	0	0	0	0	0	0	0	0	0	0	0	0	0	0	0	0	0	0	0	0	7	0	0	0	14	0	0	0	13	0	0	0	15	0	0	0	0	0	0	0	0	0	0	4
Turicibacter sanguinis	59	0	0	0	0	0	0	0	0	0	0	3	0	0	0	0	0	0	0	0	0	0	0	0	0	0	0	0	0	20	0	0	0	20	0	0	0	6	0	0	0	0	0	0	0	10	0	0	0
[Eubacterium] nodatum	59	0	0	0	0	0	0	0	4	0	0	21	0	0	0	0	0	0	0	0	0	0	0	0	0	0	0	0	0	0	0	0	0	0	0	0	0	12	5	0	0	0	0	17	0	0	0	0	0
unidentified eubacterium SCB49	59	0	0	0	0	0	0	0	0	0	0	0	0	0	0	0	0	0	0	0	25	10	0	0	0	0	0	0	0	0	0	0	0	0	0	0	15	0	0	0	0	0	0	0	0	0	0	0	0
Aeromonas molluscorum	58	0	0	0	0	0	0	0	0	0	0	0	0	0	0	0	0	0	0	0	9	5	0	0	0	0	0	0	0	0	0	0	0	0	0	0	7	5	0	0	0	17	0	0	0	0	0	0	0
Bacteroides sp. 1_1_30	58	0	0	0	0	0	0	0	0	0	0	12	0	0	0	0	0	0	7	0	0	0	0	0	0	12	0	0	0	0	0	0	0	0	0	0	0	0	0	0	0	0	0	0	0	19	0	0	0
Beutenbergia cavernae	58	0	0	0	0	0	0	0	0	0	0	0	0	0	0	0	6	0	0	0	0	0	0	0	0	0	0	0	0	0	0	0	0	0	0	0	0	0	0	0	0	0	0	33	0	0	0	0	0
Cellulomonas sp. KRMCY2	58	0	0	0	0	0	0	0	0	0	0	0	0	0	0	0	0	0	0	0	0	0	0	0	0	0	0	0	0	0	0	0	0	0	0	0	0	0	0	0	0	0	0	25	0	0	0	0	0
Clostridium sp. CAG:628	58	0	5	0	0	0	0	0	0	0	0	26	0	0	0	0	0	0	0	0	0	0	0	0	0	0	0	0	0	0	0	0	0	0	0	0	0	27	0	0	0	0	0	0	0	0	0	0	0
Erwinia toletana	58	0	0	0	0	0	0	0	6	0	7	0	0	0	0	0	0	0	0	0	0	0	10	0	0	0	0	0	0	0	10	0	0	13	0	0	0	0	0	0	0	0	0	0	0	0	0	0	0
Eubacterium sp. CAG:251	58	0	0	0	0	0	0	0	7	0	0	44	0	0	0	0	0	0	0	0	0	0	0	0	0	0	0	0	0	0	0	0	0	0	0	0	0	7	0	0	0	0	0	0	0	0	0	0	0
Prevotella sp. C561	58	0	0	0	0	0	0	0	0	0	0	39	0	0	0	0	0	0	0	0	4	0	0	0	0	6	0	0	0	9	0	0	0	0	0	0	0	0	0	0	0	0	0	0	0	0	0	0	0
Pseudomonas sp. RL	58	0	0	0	0	0	0	0	5	0	0	0	0	0	0	0	0	0	0	0	0	0	0	0	0	0	0	47	0	0	0	0	0	0	0	0	0	0	0	0	6	0	0	0	0	0	0	0	0
Streptococcus anginosus	58	0	0	0	0	0	0	12	0	0	0	4	0	0	0	0	0	0	0	0	0	0	0	0	0	4	0	0	0	5	0	0	0	0	0	0	0	0	0	0	0	0	0	19	0	0	0	0	0
Acinetobacter sp. CIP 102637	57	0	0	0	0	0	0	0	7	0	10	0	0	0	0	0	0	0	0	0	0	0	11	0	0	0	0	0	0	0	0	0	0	0	0	0	0	0	4	0	0	0	0	0	0	0	0	0	0
Algoriphagus terrigena	57	0	0	0	0	0	0	0	0	0	0	3	0	0	0	0	8	0	0	0	7	10	0	0	0	0	0	0	0	0	0	0	0	0	0	0	0	0	0	0	0	0	0	17	0	0	0	0	0
Brachybacterium phenoliresistens	57	0	0	0	0	0	0	0	0	0	0	0	0	0	0	0	0	0	0	0	0	0	0	0	0	0	0	0	0	0	0	0	0	0	0	0	0	0	0	0	0	0	0	34	0	0	0	0	0
Clostridium leptum CAG:27	57	0	4	0	0	0	0	0	8	0	0	12	0	0	0	0	0	0	0	0	0	0	0	0	0	0	0	0	0	0	0	0	0	0	0	0	0	17	0	0	0	0	0	16	0	0	0	0	0
Dickeya chrysanthemi	57	0	0	0	0	0	0	0	5	0	5	0	0	0	0	0	20	0	0	0	0	0	0	0	0	0	0	0	0	7	0	0	0	0	0	0	0	0	0	0	0	2	0	0	0	0	0	0	0
Komagataeibacter intermedius	57	0	0	0	0	0	0	0	0	0	0	0	0	0	0	0	53	0	0	0	0	0	0	0	0	0	0	0	0	0	0	0	0	0	0	0	0	0	0	0	0	0	0	0	0	0	0	0	0
Lachnospiraceae bacterium 2_1_58FAA	57	0	3	0	0	0	0	0	5	0	0	6	0	0	0	0	0	0	0	0	0	0	0	0	0	0	0	0	0	29	0	0	0	0	0	0	0	0	0	0	0	0	0	0	0	14	0	0	0
Lactobacillus antri	57	0	0	0	0	0	0	0	7	0	0	0	0	0	0	0	0	0	0	0	0	0	0	0	0	0	0	0	0	0	0	0	0	45	0	0	0	0	5	0	0	0	0	0	0	0	0	0	0
Mesoflavibacter zeaxanthinifaciens	57	0	0	0	0	0	0	0	0	0	0	0	0	0	0	0	0	0	0	0	17	4	0	0	0	0	0	0	0	0	0	0	0	0	0	0	10	6	0	0	0	0	0	0	0	0	0	0	0
Mobilicoccus sp. SIT2	57	0	0	0	0	0	0	0	0	0	0	0	0	0	0	0	8	0	0	0	0	0	0	0	0	0	0	0	0	0	0	0	0	0	0	0	0	0	0	0	0	0	0	49	0	0	0	0	0
Paracoccus sp. 361	57	0	0	0	0	0	0	0	0	0	0	0	0	0	0	0	0	0	6	0	0	0	0	0	0	0	0	0	0	0	0	0	0	0	0	0	0	0	0	0	0	0	0	22	0	0	0	0	0
Pseudoramibacter alactolyticus	57	0	4	0	0	0	0	0	7	0	0	11	0	0	0	0	0	0	0	0	0	0	0	0	0	0	0	0	0	0	0	0	0	0	0	0	0	6	0	0	0	0	0	29	0	0	0	0	0
Salegentibacter sp. Hel_I_6	57	0	0	0	0	0	0	0	0	0	0	0	0	0	0	0	0	0	0	0	22	5	0	0	0	0	0	0	0	8	0	0	0	0	0	0	13	0	0	0	0	0	0	0	0	0	0	0	0
Amycolatopsis	56	0	0	0	0	0	0	0	0	0	0	0	0	0	0	3	7	0	0	0	0	0	0	0	0	0	0	0	0	0	0	0	0	0	0	0	0	0	0	0	0	0	0	37	0	0	0	0	0
Bacteroides sp. D22	56	0	0	0	0	0	0	0	5	0	0	15	0	0	0	0	0	0	0	0	0	0	0	0	0	11	0	0	0	0	0	0	0	0	0	0	0	0	0	0	0	0	0	0	0	11	0	0	0
Bordetella holmesii	56	0	0	0	0	0	0	0	0	0	0	0	0	0	0	0	0	0	0	0	0	0	0	0	0	0	0	0	0	0	0	0	0	0	0	0	0	0	0	0	0	0	0	0	0	0	0	0	0
Coprococcus sp. CAG:782	56	0	3	0	0	0	0	0	4	0	0	42	0	0	0	0	0	0	0	0	0	0	0	0	0	0	0	0	0	0	0	0	0	0	0	0	0	7	0	0	0	0	0	0	0	0	0	0	0
Eubacterium sp. CAG:156	56	0	6	0	0	0	0	0	0	0	0	35	0	0	0	0	0	0	0	0	0	0	0	0	0	0	0	0	0	0	0	0	0	0	0	0	0	5	0	0	0	0	0	10	0	0	0	0	0
Komagataeibacter medellinensis	56	0	0	0	0	0	0	0	0	0	0	0	0	0	0	0	56	0	0	0	0	0	0	0	0	0	0	0	0	0	0	0	0	0	0	0	0	0	0	0	0	0	0	0	0	0	0	0	0
Lactobacillus pentosus	56	0	0	5	0	0	0	0	0	0	0	0	0	0	0	0	0	0	0	0	0	0	0	0	0	0	0	0	0	26	0	0	0	0	0	0	0	21	0	0	0	0	0	0	0	0	0	0	4
Leeuwenhoekiella sp. MAR_2009_132	56	0	0	0	0	0	0	0	0	0	0	0	0	0	0	0	0	0	0	0	21	5	0	0	0	0	0	0	0	0	0	0	0	0	0	0	14	6	0	0	0	0	0	0	0	0	0	0	0
Listeria fleischmannii	56	3	0	1	0	0	0	0	4	0	0	0	0	0	0	5	0	0	6	0	0	0	0	0	0	0	0	0	0	6	0	0	0	0	0	0	0	0	0	0	0	2	0	0	0	0	0	0	4
Prevotella intermedia	56	0	0	0	0	0	0	0	0	0	0	42	0	0	0	0	0	0	0	0	0	3	0	0	0	0	0	0	0	0	0	0	0	0	0	0	0	11	0	0	0	0	0	0	0	0	0	0	0
Pseudoalteromonas luteoviolacea	56	0	0	0	0	0	0	0	6	0	0	0	0	0	0	0	0	0	0	0	7	7	0	0	0	0	0	23	0	0	0	0	0	0	0	0	8	0	0	0	0	2	0	0	0	0	0	0	0
Ruminococcaceae bacterium AE2021	56	0	0	0	0	0	0	0	5	0	0	21	0	0	0	0	0	0	0	0	0	0	0	0	0	0	0	0	0	0	0	0	0	0	0	0	0	10	0	0	0	0	0	20	0	0	0	0	0
Streptococcus uberis	56	3	0	1	0	0	0	0	0	0	5	0	0	0	0	0	0	0	0	0	0	0	0	0	0	0	0	0	0	5	16	0	0	0	0	0	0	0	7	0	0	0	0	0	0	0	0	0	0
[Clostridium] celerecrescens	56	0	5	0	0	0	0	0	4	0	0	20	0	0	0	0	0	0	7	0	0	0	0	0	0	0	0	0	0	0	0	0	0	0	0	0	0	5	0	0	0	0	0	0	0	0	0	0	0
[Clostridium] clariflavum	56	0	0	2	0	0	0	0	4	0	0	15	0	0	0	0	0	0	0	0	0	0	0	0	0	0	0	0	0	0	0	0	0	0	0	0	0	10	0	0	0	0	0	14	0	0	0	0	0
uncultured bacterium Contig1762	56	0	0	0	0	0	0	0	0	0	0	3	0	0	0	0	0	0	0	0	0	0	0	0	0	0	0	0	0	0	0	0	0	0	0	0	0	0	0	0	0	0	0	30	0	0	0	0	0
Aeromonas sp. MDS8	55	0	0	0	0	0	0	0	0	0	0	0	0	0	0	0	0	0	0	0	2	0	0	0	0	0	0	0	0	0	0	0	0	0	0	0	0	0	0	0	0	53	0	0	0	0	0	0	0
Carnobacterium sp. 17-4	55	0	0	0	0	0	0	0	5	0	0	0	0	0	0	0	0	0	4	0	0	0	0	0	0	0	0	0	0	5	7	0	0	0	0	0	0	0	0	0	0	2	0	12	0	0	0	0	4
Cytophaga hutchinsonii	55	0	0	0	0	0	0	0	0	0	0	0	0	0	0	0	0	0	0	0	16	33	0	0	0	0	0	0	0	0	0	0	0	0	0	0	6	0	0	0	0	0	0	0	0	0	0	0	0
Desulfococcus multivorans	55	5	6	10	0	6	4	0	0	0	0	0	0	0	0	4	0	0	0	0	2	0	0	0	0	0	0	0	0	0	0	0	0	0	0	0	0	18	0	0	0	0	0	0	0	0	0	0	0
Ilumatobacter coccineus	55	0	0	0	0	0	0	0	0	0	0	0	0	0	0	0	0	0	0	0	0	0	0	0	0	0	0	0	0	0	0	0	0	0	0	0	0	0	0	0	0	0	0	38	0	0	0	0	0
Ktedonobacter racemifer	55	0	0	0	0	0	0	0	0	0	0	3	0	0	0	6	0	0	4	0	3	0	0	0	0	0	8	0	0	0	0	0	0	0	0	0	3	0	8	0	0	0	0	19	0	0	0	0	0
Lactobacillus curieae	55	0	0	0	0	0	0	4	0	15	0	0	0	0	0	0	19	0	0	0	0	0	0	0	0	0	0	0	0	7	0	0	0	0	0	0	0	5	0	0	0	2	0	0	0	0	0	0	3
Lactobacillus gallinarum	55	0	0	0	0	0	0	0	35	0	0	0	0	0	0	0	0	0	0	0	0	0	0	0	0	0	0	0	0	0	0	0	0	13	0	0	0	7	0	0	0	0	0	0	0	0	0	0	0
Microbacterium profundi	55	0	0	0	0	0	0	0	0	0	0	0	0	0	0	0	0	0	0	0	0	0	0	0	0	0	0	0	0	0	0	0	0	0	0	0	0	0	0	0	0	0	0	52	0	0	0	0	0
Nocardioides alkalitolerans	55	0	0	0	0	0	0	0	0	0	0	0	0	0	0	0	0	0	0	0	0	0	0	0	0	0	0	0	0	0	0	0	0	0	0	0	0	0	0	0	0	0	0	27	0	0	0	0	0
Odoribacter splanchnicus CAG:14	55	0	10	0	0	0	0	0	16	0	0	6	0	0	0	0	0	0	0	0	0	0	0	0	0	12	0	0	0	0	0	0	0	0	0	0	0	0	0	0	0	0	0	0	11	0	0	0	0
Pantoea sp. GM01	55	0	0	0	0	0	0	0	4	0	7	0	0	0	0	0	0	0	0	0	9	0	0	0	0	0	0	0	0	0	17	0	0	16	0	0	0	0	0	0	0	0	0	0	0	0	0	0	0
Parabacteroides sp. 20_3	55	0	0	0	0	0	0	0	0	0	0	26	0	0	0	0	0	0	4	0	0	0	0	0	0	5	0	0	0	0	0	0	0	0	0	0	0	6	0	0	0	0	0	0	0	7	0	0	0
Pedobacter agri	55	0	0	0	0	0	0	0	0	0	0	0	0	0	0	0	0	0	0	0	22	0	0	0	0	0	0	0	0	0	0	0	0	0	0	0	16	7	0	0	0	0	0	0	0	0	0	0	0
Porphyromonas gingivalis	55	0	0	0	0	0	0	0	6	0	0	16	0	0	0	0	0	0	0	0	3	0	0	0	0	10	0	0	0	0	0	0	0	0	0	0	3	0	0	0	0	0	0	0	9	0	0	0	3
Pseudomonas sp. Ant30-3	55	0	0	0	0	0	0	0	7	0	14	0	0	0	0	0	0	0	0	0	0	0	11	0	0	0	0	19	0	4	0	0	0	0	0	0	0	0	0	0	0	0	0	0	0	0	0	0	0
Pseudomonas sp. PI1	55	0	0	0	0	0	0	0	5	0	7	0	0	0	0	0	0	0	0	0	12	7	0	0	0	0	0	19	0	0	0	0	0	0	0	0	5	0	0	0	0	0	0	0	0	0	0	0	0
Akkermansia muciniphila CAG:154	54	0	0	0	0	0	0	0	0	0	0	0	0	0	0	0	0	0	54	0	0	0	0	0	0	0	0	0	0	0	0	0	0	0	0	0	0	0	0	0	0	0	0	0	0	0	0	0	0
Alistipes sp. CAG:29	54	0	0	0	0	0	0	0	10	0	0	12	0	0	0	0	0	0	0	0	0	0	0	0	0	0	0	0	0	0	0	0	0	0	0	0	0	5	0	0	0	0	0	13	12	0	0	0	0
Bacillus sp. L1(2012)	54	0	0	0	0	0	0	0	0	0	0	0	0	0	0	0	0	0	0	0	0	0	0	0	0	0	0	0	0	0	0	0	0	0	0	0	0	0	0	0	0	0	0	0	0	0	0	0	0
Capnocytophaga ochracea	54	0	0	0	0	0	0	0	0	0	0	0	0	0	0	0	0	0	0	0	7	0	0	0	0	0	0	0	0	0	0	0	0	0	0	0	12	0	0	0	0	0	10	0	0	0	17	0	0
Lactobacillus fuchuensis	54	0	0	0	0	0	0	0	0	0	0	0	0	0	0	0	0	0	0	0	0	0	0	0	0	0	0	0	0	46	0	0	0	0	0	0	0	8	0	0	0	0	0	0	0	0	0	0	0
Microbacterium yannicii	54	0	0	0	0	0	0	0	0	0	7	0	0	0	0	0	0	0	0	0	0	0	0	0	0	0	0	0	0	0	0	0	0	0	0	0	0	0	0	0	0	0	0	29	0	0	0	0	0
Pedobacter sp. V48	54	0	0	1	0	0	0	0	0	0	0	5	0	0	0	0	0	0	0	0	14	4	0	0	0	0	0	0	0	0	0	0	0	0	0	0	9	7	0	0	0	0	0	11	0	0	0	0	3
Saccharicrinis fermentans	54	0	0	0	0	0	0	0	4	0	0	21	0	0	0	0	0	0	0	0	10	0	0	0	0	7	0	0	0	0	0	0	0	0	0	0	6	6	0	0	0	0	0	0	0	0	0	0	0
Xenophilus azovorans	54	0	0	0	0	0	0	0	0	0	0	0	0	0	0	0	0	0	0	0	0	0	0	0	0	0	0	0	0	0	0	0	0	0	0	0	0	0	0	0	0	0	0	15	0	0	0	0	0
Yersinia kristensenii	54	0	0	0	0	0	0	0	7	0	14	0	0	0	0	0	0	0	0	0	2	0	12	0	0	5	0	0	0	5	6	0	0	0	0	0	0	0	0	0	0	3	0	0	0	0	0	0	0
Brachyspira sp. CAG:484	53	0	4	0	0	0	0	0	0	0	0	18	0	0	0	0	0	0	0	0	0	0	0	0	0	0	0	0	0	0	0	0	0	0	0	0	0	5	0	0	0	0	0	0	15	0	0	0	0
Brackiella oedipodis	53	0	0	0	0	0	0	0	0	0	0	0	0	0	0	0	0	0	0	0	0	0	0	0	0	0	0	13	0	0	0	0	0	0	0	0	0	0	0	0	0	0	0	0	0	0	0	0	0
Flavobacterium sp. KJJ	53	0	0	0	0	0	0	0	0	0	0	0	0	0	0	0	0	0	0	0	19	4	0	0	0	0	0	0	0	0	0	0	0	0	0	0	12	7	0	0	0	0	0	0	0	0	0	0	0
Pelosinus fermentans	53	0	0	0	0	0	0	0	4	0	0	6	0	0	0	0	0	0	0	0	0	0	0	0	0	0	0	0	0	18	0	0	0	0	0	0	0	0	0	0	0	0	0	0	0	7	0	0	0
Photobacterium halotolerans	53	0	0	1	0	0	0	0	5	0	0	0	0	0	0	0	0	0	0	0	15	9	0	0	0	0	0	8	0	0	0	0	0	0	0	0	10	0	0	0	0	5	0	0	0	0	0	0	0
Truepera radiovictrix	53	0	0	0	0	0	0	0	0	0	0	0	0	0	0	0	0	0	0	0	0	0	0	0	0	0	0	0	0	0	0	0	0	0	0	0	0	0	0	0	0	0	0	19	0	0	21	0	0
Aminobacterium mobile	52	0	0	0	0	0	0	0	0	0	0	0	0	0	19	3	0	0	0	0	0	0	0	0	0	0	0	0	24	6	0	0	0	0	0	0	0	0	0	0	0	0	0	0	0	0	0	0	0
Clostridium tunisiense	52	0	0	2	0	0	0	0	0	0	0	3	0	0	0	3	0	0	0	0	0	0	0	0	0	0	0	0	0	0	0	0	0	0	0	0	0	5	0	0	0	0	0	0	0	0	0	0	0
Enterobacter sp. DC3	52	0	0	0	0	0	0	0	0	0	0	0	0	0	0	0	39	0	0	0	0	0	0	0	0	0	0	0	0	0	0	0	0	0	0	0	0	0	0	0	0	2	0	0	0	0	0	0	0
Gluconobacter morbifer	52	0	0	0	9	0	0	0	0	0	0	0	0	0	0	0	43	0	0	0	0	0	0	0	0	0	0	0	0	0	0	0	0	0	0	0	0	0	0	0	0	0	0	0	0	0	0	0	0
Jeotgalibacillus sp. D5	52	0	0	0	0	0	0	0	0	0	0	0	0	0	0	0	0	0	0	0	0	0	0	0	0	0	0	0	0	0	0	0	0	0	0	0	0	0	0	0	0	0	0	0	0	0	0	0	0
Lachnospiraceae bacterium 3_1_57FAA_CT1	52	0	6	0	0	0	0	0	10	0	0	16	0	0	0	0	0	0	0	0	0	0	0	0	0	0	0	0	0	0	0	0	0	0	0	0	0	7	0	0	0	0	0	0	13	0	0	0	0
Oribacterium sp. NK2B42	52	0	3	0	0	0	0	0	6	0	0	16	0	0	0	0	0	0	0	0	0	0	0	0	0	0	0	0	0	0	0	0	0	0	0	0	0	0	0	0	0	0	0	27	0	0	0	0	0
Shewanella sp. HN-41	52	0	0	0	0	0	0	0	0	0	0	0	0	0	19	0	0	0	0	0	16	9	0	0	0	0	0	0	0	0	0	0	0	0	0	0	8	0	0	0	0	0	0	0	0	0	0	0	0
Tannerella sp. CAG:51	52	0	0	0	0	0	0	0	6	0	0	13	0	0	0	0	0	0	0	0	0	0	0	0	0	0	0	0	0	8	0	0	0	0	0	0	0	0	0	12	0	0	0	0	0	0	0	0	0
Acinetobacter sp. NIPH 542	51	0	0	0	0	0	0	0	0	0	15	0	0	0	0	0	0	11	0	0	0	0	0	0	0	0	0	0	0	0	7	0	0	0	0	0	0	0	0	0	0	0	0	0	0	0	0	0	0
Bifidobacterium adolescentis	51	0	0	0	0	0	0	0	0	0	0	6	0	0	0	0	0	0	0	0	0	0	0	0	0	0	0	0	0	0	0	0	0	0	0	0	7	0	29	0	0	0	0	9	0	0	0	0	0
Bilophila wadsworthia	51	0	0	0	0	0	0	0	12	0	0	14	0	0	0	0	0	0	0	0	0	0	0	0	0	0	0	0	0	0	0	0	0	0	0	0	0	6	0	0	0	0	0	0	13	0	0	0	0
Butyrivibrio sp. AE2015	51	0	4	0	0	0	0	0	4	0	0	25	0	0	0	0	0	0	0	0	0	0	0	0	0	0	0	0	0	0	0	0	0	0	0	0	0	8	0	0	0	0	0	10	0	0	0	0	0
Caldicellulosiruptor	51	0	3	0	0	0	0	0	6	0	0	15	0	0	0	0	0	0	0	0	0	0	0	0	0	0	0	0	0	0	0	0	0	0	0	0	0	9	5	0	0	0	5	8	0	0	0	0	0
Cellulophaga lytica	51	0	0	0	0	0	0	0	0	0	0	0	0	0	0	0	0	0	0	0	16	4	0	0	0	0	0	0	0	0	0	0	0	0	0	0	17	5	0	0	0	0	0	0	0	0	0	0	0
Clostridiales bacterium S7-1-4	51	0	0	0	0	0	0	0	0	0	0	3	0	0	0	7	0	0	0	0	0	0	0	0	0	0	0	0	0	0	0	0	0	0	0	0	0	0	13	0	0	0	0	0	0	0	0	0	0
Clostridium sp. CAG:609	51	0	3	0	0	0	0	0	5	0	0	20	0	0	0	0	0	0	0	0	0	0	0	0	0	0	0	0	0	0	0	0	0	0	0	0	0	14	0	0	0	0	0	9	0	0	0	0	0
Corynebacterium sp. ATCC 6931	51	0	0	0	0	0	0	0	0	0	0	0	0	0	0	0	0	0	0	0	0	0	0	0	0	0	0	0	0	0	0	0	0	0	0	11	0	0	0	0	0	0	0	0	0	0	0	0	0
Corynebacterium sp. HFH0082	51	0	0	0	0	0	0	0	0	0	0	0	0	0	0	0	0	0	0	0	0	0	0	0	0	0	0	0	0	0	0	0	0	0	0	0	0	0	0	0	0	0	0	0	0	0	0	0	0
Dialister sp. CAG:486	51	0	4	0	0	0	0	0	0	0	0	30	0	0	0	0	0	0	0	0	0	0	0	0	0	8	0	0	0	0	0	0	0	0	0	0	3	0	0	0	0	0	0	0	0	6	0	0	0
Escherichia sp. TW14182	51	0	0	0	0	0	0	0	0	0	0	0	0	0	0	0	0	0	0	0	0	0	0	0	0	48	0	0	0	0	0	0	0	0	0	0	0	0	0	0	0	3	0	0	0	0	0	0	0
Gordonia bronchialis	51	0	0	0	0	0	0	0	0	0	5	0	0	0	0	0	0	0	0	0	0	0	0	0	0	0	0	0	0	0	0	0	0	0	0	0	0	0	0	0	0	0	0	0	0	0	0	0	3
Halomonas alkaliantarctica	51	0	0	0	0	0	0	0	0	0	0	0	0	0	0	0	0	0	0	0	27	0	0	0	0	0	0	0	0	0	0	0	0	0	0	0	17	7	0	0	0	0	0	0	0	0	0	0	0
OM60 clade	51	0	0	0	0	0	0	0	5	0	0	0	0	0	0	3	0	0	0	0	6	0	0	0	0	0	0	24	0	0	0	0	0	0	0	0	4	0	0	0	9	0	0	0	0	0	0	0	0
Oenococcus oeni	51	0	0	1	0	0	0	0	0	0	0	4	0	0	0	0	16	0	0	0	0	0	0	0	0	0	0	0	0	14	0	0	0	0	0	0	0	5	0	0	0	0	0	0	8	0	0	0	3
Streptococcus pyogenes	51	0	0	0	0	0	0	0	3	0	0	0	0	0	0	0	0	0	0	0	0	0	0	0	0	0	0	0	0	8	6	0	0	0	0	0	0	0	0	0	0	0	0	12	0	0	0	0	3
[Cellvibrio] gilvus	51	0	0	0	0	0	0	0	0	0	0	0	0	0	0	0	0	0	0	0	0	0	0	0	0	0	0	0	0	0	0	0	0	0	0	0	0	0	0	0	0	0	0	25	0	0	0	0	0
[Eubacterium] eligens	51	0	10	0	0	0	0	0	0	0	0	29	0	0	0	0	0	0	0	0	0	0	0	0	0	0	0	0	0	0	0	0	0	0	0	0	0	12	0	0	0	0	0	0	0	0	0	0	0
Alistipes shahii	50	0	0	0	0	0	0	0	7	0	0	22	0	0	0	0	0	0	0	0	0	0	0	0	0	0	0	0	0	0	0	0	0	0	0	0	0	8	0	0	0	0	0	0	13	0	0	0	0
Dielma fastidiosa	50	0	7	0	0	0	0	0	5	0	0	18	0	0	0	0	0	0	0	0	0	0	0	0	0	0	0	0	0	0	0	0	0	0	0	0	0	6	5	0	0	0	0	9	0	0	0	0	0
Dyadobacter tibetensis	50	0	0	0	0	0	0	0	0	0	0	0	0	0	0	0	0	0	0	0	13	4	0	0	0	0	0	0	0	0	0	0	0	0	0	0	7	0	0	0	0	0	0	12	0	0	0	0	0
Enterobacteriaceae bacterium LSJC7	50	0	4	0	0	0	0	0	10	0	11	0	0	0	0	3	0	0	0	0	0	0	13	0	0	0	0	0	0	0	0	0	0	0	0	0	0	0	0	0	0	0	0	0	0	0	0	0	0
Helicobacter pullorum	50	0	0	0	0	0	0	0	18	0	0	0	0	0	0	0	0	0	0	0	0	0	0	0	0	0	0	0	0	0	0	0	0	0	0	0	0	0	32	0	0	0	0	0	0	0	0	0	0
Hylemonella gracilis	50	0	0	0	0	0	0	0	0	0	0	0	0	0	0	4	0	0	0	0	0	0	0	0	0	0	0	0	0	0	0	0	0	0	0	0	0	0	0	0	0	0	0	0	0	0	0	0	0
Luteibacter	50	0	0	0	0	0	0	0	0	0	0	0	0	0	0	0	0	0	0	0	2	0	0	0	0	0	0	0	0	0	0	0	0	13	0	0	0	0	0	0	0	0	0	0	0	0	0	0	0
Nitratireductor indicus	50	0	0	0	0	0	0	0	0	0	0	0	0	0	0	0	0	0	0	0	0	0	0	0	0	0	0	0	0	0	0	0	0	0	0	0	0	0	0	0	0	0	0	36	0	0	0	0	0
Reyranella massiliensis	50	0	4	0	0	0	0	0	0	0	0	6	0	0	0	0	0	0	0	0	0	0	0	0	0	0	0	0	0	0	0	0	0	0	0	0	0	0	0	0	0	0	0	18	0	0	0	0	0
Ruminococcus sp. CAG:9	50	0	0	0	0	0	0	0	0	0	0	10	0	0	0	0	0	0	0	0	0	0	0	0	0	8	0	0	0	0	0	0	0	10	0	0	0	8	0	0	0	0	5	9	0	0	0	0	0
Senegalimassilia anaerobia	50	0	0	0	0	0	0	0	17	0	0	9	0	0	0	0	0	0	0	0	0	0	0	0	0	0	0	0	0	0	0	0	0	0	0	0	0	0	11	0	0	0	0	0	13	0	0	0	0
Treponema medium	50	0	0	0	0	0	0	0	0	0	0	29	0	0	0	0	0	0	0	0	0	0	0	0	0	0	0	0	0	0	0	0	0	0	0	0	0	10	0	0	0	0	0	11	0	0	0	0	0
Zunongwangia profunda	50	0	0	0	0	0	0	0	0	0	0	4	0	0	0	0	0	0	0	0	13	3	0	0	0	5	0	0	0	0	0	0	0	0	0	0	15	0	0	0	0	0	0	0	0	0	0	0	0
candidate division TM7 genomosp. GTL1	50	0	3	0	0	0	0	0	7	0	0	0	0	0	0	0	9	0	0	0	0	0	0	0	0	0	0	0	0	0	0	0	0	0	0	0	0	0	0	0	0	0	0	31	0	0	0	0	0
Achromobacter arsenitoxydans	49	0	0	1	0	0	0	0	0	0	0	0	0	0	0	0	8	0	6	0	0	0	0	0	0	0	0	0	0	0	0	0	0	0	0	0	0	0	0	0	0	0	0	0	0	0	0	0	0
Candidatus Kuenenia stuttgartiensis	49	0	0	0	0	0	0	0	0	0	0	0	0	0	0	0	0	0	0	0	21	9	0	0	0	0	0	0	0	0	0	0	0	0	0	0	9	0	0	0	0	0	0	0	0	0	0	10	0
Clostridium saccharobutylicum	49	6	3	4	0	0	4	0	0	0	0	13	0	0	0	0	0	0	0	0	0	0	0	0	0	0	0	0	0	0	0	0	0	0	0	0	0	6	0	0	0	0	0	0	0	0	0	0	0
[truncated: 2,078 more rows]
[truncated: 68 more columns]

## Sheet: TableS5_specI_all
#Series:	SUM	LAB_pool	AMA_GL567	AMA_GL58	AMA_GL59	AMA_GL60	AMA_GL61	AMA_GL62	AMA_GL64	BRA_122	BRA_123	BRA_124	BRA_125	BRA_127	BRA_128	BRA_129	BRA_130	BRA_131	BRA_132	BRA_133	BRA_134	BRA_135	BRA_136	BRA_137	BRA_138	BRA_139	BRA_140	BRA_141	BRA_142	BRA_143	BRA_144	BRA_145	BRA_146	BRA_147	BRA_148	BRA_149	BRA_150	BRA_158	BRA_161	BRA_162	BRA_AJ131	BRA_AJ135	BRA_AJ139	BRA_AJ140	BRA_AJ141	BRA_AJ142	BRA_AJ144	BRA_AJ145	SGP_1592
Wolbachia endosymbiont of Culex quinquefasciatus	2787	99	28	22	14	2	4	102	67	13	9	1	23	4	19	7	173	5	7	98	14	57	21	0	0	10	35	157	21	4	31	49	3	2	7	30	25	80	34	95	48	111	128	218	6	42	74	31	64
Enterobacter cloacae	62	0	0	0	0	0	0	0	1	0	0	0	0	0	0	0	0	2	0	0	0	0	0	0	0	0	0	0	0	0	0	0	0	0	0	0	0	0	0	0	0	0	0	0	0	0	0	0	0
Psychrobacter sp. PRwf-1	48	0	0	0	0	0	0	0	0	0	0	0	0	0	0	0	0	0	0	0	0	0	0	0	0	0	0	0	0	0	0	0	0	0	0	0	0	0	0	0	0	1	0	0	0	0	0	0	0
Aeromonas veronii	31	0	0	0	0	0	0	0	0	0	0	0	0	0	0	0	0	0	0	0	0	0	0	0	0	0	0	0	0	0	0	0	0	0	0	0	0	0	0	0	0	0	31	0	0	0	0	0	0
Klebsiella pneumoniae	23	0	0	0	0	0	0	0	14	0	0	0	0	0	0	0	0	0	0	0	0	0	0	0	0	0	0	0	0	0	0	0	0	0	0	0	0	0	0	0	0	0	3	0	0	0	0	0	0
Wolbachia sp. wRi	20	1	0	0	0	0	0	1	0	0	0	0	0	0	0	0	2	0	0	1	0	0	0	0	0	0	0	2	0	0	0	0	0	0	0	0	0	1	0	1	0	1	1	3	0	0	1	0	0
Acinetobacter johnsonii	17	0	0	0	0	0	0	0	0	0	0	1	0	0	0	0	0	0	0	0	0	0	0	0	0	0	0	0	0	0	0	0	0	0	0	0	0	0	0	0	0	0	0	0	0	0	0	0	0
Aeromonas caviae	17	0	0	0	0	0	0	0	0	0	0	0	0	0	0	0	0	0	0	0	0	7	3	0	0	0	0	0	0	0	0	0	0	0	0	0	0	3	1	0	0	0	1	0	0	0	0	0	0
Candidatus Sulcia muelleri	17	0	0	0	0	0	0	0	0	0	0	0	0	0	0	0	0	0	0	0	0	0	0	0	0	0	0	0	0	0	0	0	0	0	0	0	0	0	0	0	0	0	0	0	0	0	0	0	0
Pectobacterium carotovorum	16	0	0	0	0	0	0	0	0	0	0	0	0	0	0	0	0	8	0	0	0	0	0	0	0	0	0	0	0	0	0	0	0	0	0	0	0	0	0	0	0	0	0	0	0	0	0	0	0
Aeromonas hydrophila	15	0	0	0	0	0	0	0	0	0	0	0	0	0	0	0	0	0	0	0	0	0	0	0	0	0	0	0	0	0	0	0	0	0	0	0	0	0	0	0	0	0	15	0	0	0	0	0	0
Proteus mirabilis	14	0	0	0	2	0	0	0	0	0	0	0	0	0	0	0	0	0	0	0	0	0	0	0	0	0	0	0	0	0	0	0	0	0	0	0	0	0	0	0	0	0	1	0	0	0	0	0	0
Citrobacter sp. 30_2	13	0	0	0	1	0	0	0	0	0	0	2	0	0	0	0	0	0	0	0	0	0	0	0	0	0	0	0	0	0	1	0	0	0	0	0	0	0	0	0	0	0	4	0	0	0	0	0	0
Prevotella copri	13	0	0	0	0	0	0	0	0	0	0	0	0	0	0	0	0	0	0	0	0	0	0	0	0	0	5	0	0	0	1	0	0	0	3	0	0	0	0	0	0	0	0	0	0	0	4	0	0
Acinetobacter baumannii	12	0	0	0	0	0	0	0	12	0	0	0	0	0	0	0	0	0	0	0	0	0	0	0	0	0	0	0	0	0	0	0	0	0	0	0	0	0	0	0	0	0	0	0	0	0	0	0	0
Macrococcus caseolyticus	12	0	0	0	0	0	0	0	0	0	0	0	0	0	0	0	0	0	0	0	0	0	0	0	0	0	0	0	0	0	0	0	0	0	0	0	0	0	0	0	0	0	0	0	0	0	0	0	0
Proteus penneri	10	0	1	0	1	0	0	0	0	0	0	0	0	0	0	0	0	0	0	7	0	0	0	0	0	0	0	0	0	0	0	0	0	0	0	0	0	0	0	0	0	0	1	0	0	0	0	0	0
Erysipelothrix rhusiopathiae	9	0	0	0	0	0	0	0	0	0	0	0	0	0	0	0	0	0	0	0	0	0	0	0	0	0	0	0	0	0	0	0	0	0	0	0	0	0	0	0	0	0	0	0	0	0	0	0	0
Escherichia coli	9	0	0	0	1	0	0	0	0	0	0	0	0	0	0	0	0	0	0	0	0	0	0	0	0	0	5	0	0	0	0	0	0	0	0	0	0	0	0	0	0	0	0	0	0	0	0	0	0
Vibrio sp. RC586	8	0	0	0	0	0	0	0	0	0	0	0	0	0	0	0	0	0	0	0	0	0	0	0	0	0	0	0	0	0	0	0	0	0	0	0	0	0	0	0	0	0	0	0	0	0	0	0	4
Klebsiella oxytoca	7	0	0	0	0	0	0	0	0	0	0	0	0	0	0	0	0	0	0	0	0	2	2	0	0	0	0	0	0	0	0	0	0	0	0	0	0	2	0	0	0	0	0	0	0	0	0	0	0
Lactococcus lactis	7	0	0	0	0	0	0	0	0	0	0	0	0	0	0	0	0	0	0	0	0	0	0	0	0	0	0	0	0	0	0	0	0	0	0	0	0	0	0	0	0	0	0	0	0	0	0	0	0
Bacillus thuringiensis	5	0	0	0	0	0	0	0	0	0	0	0	0	0	0	0	0	0	0	0	0	0	0	0	0	0	0	0	0	0	0	0	0	0	0	0	0	0	0	0	0	0	0	0	0	0	0	0	0
Serratia proteamaculans	5	0	0	0	0	0	0	0	0	0	0	1	0	0	0	0	0	0	0	0	0	0	0	0	0	0	0	0	0	0	0	0	0	0	0	0	0	0	0	0	0	0	1	0	0	0	0	0	0
Enterobacteriaceae bacterium 9_2_54FAA	4	0	0	0	0	0	0	0	0	0	0	2	0	0	0	0	0	0	0	0	0	0	0	0	0	0	0	0	0	0	1	1	0	0	0	0	0	0	0	0	0	0	0	0	0	0	0	0	0
Fusobacterium ulcerans	4	0	0	0	0	0	0	0	0	0	0	0	0	0	0	0	0	0	0	0	0	0	0	0	0	0	0	0	0	0	0	0	0	0	0	0	0	0	0	0	0	0	4	0	0	0	0	0	0
Providencia alcalifaciens	4	0	0	0	2	0	0	0	0	0	0	0	0	0	0	0	0	0	0	0	0	0	0	0	0	0	0	0	0	0	0	0	0	0	0	0	0	0	0	0	0	0	2	0	0	0	0	0	0
Providencia rettgeri	4	0	0	0	0	0	0	0	0	0	0	0	0	0	0	0	0	0	0	0	0	0	2	0	0	0	0	0	0	0	0	0	0	0	0	0	0	0	0	0	0	0	2	0	0	0	0	0	0
Bacteroides coprosuis	3	0	1	0	1	0	0	1	0	0	0	0	0	0	0	0	0	0	0	0	0	0	0	0	0	0	0	0	0	0	0	0	0	0	0	0	0	0	0	0	0	0	0	0	0	0	0	0	0
Pectobacterium atrosepticum	3	0	0	0	0	0	0	0	0	0	0	0	0	0	0	0	0	0	0	0	0	0	0	0	0	0	0	0	0	0	0	0	0	0	0	0	0	0	0	0	0	0	0	0	0	0	0	0	0
Enterococcus faecalis	2	0	0	0	0	0	0	0	0	0	0	0	0	0	0	0	0	0	0	0	0	0	0	0	0	0	0	0	0	0	0	0	0	0	0	0	0	0	0	0	0	0	1	0	0	0	0	0	0
Lactococcus garvieae	2	0	0	0	0	0	0	0	0	0	0	0	0	0	0	0	0	0	0	0	0	0	0	0	0	0	0	0	0	0	0	0	0	0	0	0	0	0	0	0	0	0	0	0	0	0	0	0	0
Pectobacterium wasabiae	2	0	0	0	0	0	0	0	0	0	0	0	0	0	0	0	0	0	0	0	0	0	0	0	0	0	0	0	0	0	0	0	0	0	0	0	0	0	0	0	0	0	0	0	0	0	0	0	0
Providencia rustigianii	2	0	0	0	0	0	0	0	0	0	0	0	0	0	0	0	0	0	0	0	0	0	0	0	0	0	0	0	0	0	0	0	0	0	0	0	0	0	0	0	0	0	0	0	0	0	0	0	0
Serratia sp. AS12	2	0	0	0	0	0	0	0	0	0	0	0	0	0	0	0	0	0	0	0	0	0	0	0	0	0	0	0	0	0	0	0	0	0	0	0	0	0	0	0	0	0	2	0	0	0	0	0	0
Acinetobacter lwoffii	1	0	0	0	0	0	0	0	0	0	0	0	0	0	0	0	0	0	0	0	0	0	0	0	0	0	0	0	0	0	0	0	0	0	0	0	0	0	0	0	0	0	0	0	0	0	0	0	0
Acinetobacter nosocomialis	1	0	0	0	0	0	0	0	1	0	0	0	0	0	0	0	0	0	0	0	0	0	0	0	0	0	0	0	0	0	0	0	0	0	0	0	0	0	0	0	0	0	0	0	0	0	0	0	0
Aeromonas salmonicida	1	0	0	0	0	0	0	0	0	0	0	0	0	0	0	0	0	0	0	0	0	0	0	0	0	0	0	0	0	0	0	0	0	0	0	0	0	0	0	0	0	0	0	0	0	0	0	0	0
Bacteroides sp. D20	1	0	0	0	0	0	0	0	0	0	0	0	0	0	0	0	0	0	0	1	0	0	0	0	0	0	0	0	0	0	0	0	0	0	0	0	0	0	0	0	0	0	0	0	0	0	0	0	0
Bacteroides vulgatus	1	0	0	0	0	0	0	0	0	0	0	0	0	0	0	0	0	0	0	1	0	0	0	0	0	0	0	0	0	0	0	0	0	0	0	0	0	0	0	0	0	0	0	0	0	0	0	0	0
Citrobacter youngae	1	0	0	0	0	0	0	0	0	0	0	0	0	0	0	0	0	0	0	0	0	0	0	0	0	0	0	0	0	0	0	0	0	0	0	0	0	0	0	0	0	0	1	0	0	0	0	0	0
Kocuria rhizophila	1	0	0	0	0	0	0	0	0	0	0	0	0	0	0	0	0	0	0	0	0	0	0	0	0	0	0	0	0	0	0	0	0	0	0	0	0	0	0	0	0	0	0	0	0	0	0	0	0
Lactobacillus acidophilus	1	0	0	0	0	0	0	0	0	0	0	0	0	0	0	0	0	0	0	0	0	0	0	0	0	0	0	0	0	0	0	0	0	0	0	0	0	0	0	0	0	0	0	0	0	0	0	0	0
Lactobacillus animalis	1	0	0	0	0	0	0	0	0	0	0	0	0	0	0	0	0	0	0	0	0	0	0	0	0	0	1	0	0	0	0	0	0	0	0	0	0	0	0	0	0	0	0	0	0	0	0	0	0
Providencia stuartii	1	0	0	0	1	0	0	0	0	0	0	0	0	0	0	0	0	0	0	0	0	0	0	0	0	0	0	0	0	0	0	0	0	0	0	0	0	0	0	0	0	0	0	0	0	0	0	0	0
Psychrobacter arcticus	1	0	0	0	0	0	0	0	0	0	0	0	0	0	0	0	0	0	0	0	0	1	0	0	0	0	0	0	0	0	0	0	0	0	0	0	0	0	0	0	0	0	0	0	0	0	0	0	0
Psychrobacter cryohalolentis	1	0	0	0	0	0	0	0	0	0	0	0	0	0	0	0	0	0	0	0	0	1	0	0	0	0	0	0	0	0	0	0	0	0	0	0	0	0	0	0	0	0	0	0	0	0	0	0	0
Psychrobacter sp. 1501(2011)	1	0	0	0	0	0	0	0	0	0	0	0	0	0	0	0	0	0	0	0	0	0	0	0	0	0	0	0	0	0	0	0	0	0	0	0	0	0	0	0	0	0	0	0	0	0	0	0	0
Roseobacter sp. AzwK-3b	1	0	0	0	0	0	0	0	0	0	0	0	0	0	0	0	0	0	0	0	0	0	0	0	0	0	0	0	0	0	0	0	0	0	0	0	0	0	0	0	0	0	0	0	0	0	0	0	0
Weissella paramesenteroides	1	0	0	0	0	0	0	0	0	0	0	0	0	0	0	0	0	0	0	0	0	0	0	0	0	0	0	0	0	0	0	0	0	0	0	0	0	0	0	0	0	0	0	0	0	0	0	0	1
Total reads assigned	3224
Total per sample		100	30	22	23	2	4	104	95	13	9	7	23	4	19	7	175	15	7	108	14	68	28	0	0	10	46	159	21	4	34	50	3	2	10	30	25	86	35	96	48	113	198	221	6	42	79	31	69
[truncated: 68 more columns]
